# Supplementary material for: Towards Resolving the Complete Fern Tree of Life
Source: PLoS One. 2011 Oct 13;6(10):e24851. doi: 10.1371/journal.pone.0024851 (PMC3192703; doi:10.1371/journal.pone.0024851)
Supplement: Dataset S1 — Concatenated supermatrix in Nexus-format (file can be opened after unzipping for example with Mesquite [60]). (NXS) [file pone.0024851.s001.nxs]

Archive with 1 entries (1 files):
- pone.0024851.s001.nxs.out
