# Supplementary material for: Towards Resolving the Complete Fern Tree of Life
Source: PLoS One. 2011 Oct 13;6(10):e24851. doi: 10.1371/journal.pone.0024851 (PMC3192703; doi:10.1371/journal.pone.0024851)
Supplement: Dataset S1 — Concatenated supermatrix in Nexus-format (file can be opened after unzipping for example with Mesquite [60]). (NXS) [file pone.0024851.s001.nxs › pone.0024851.s001.nxs.out]

#NEXUS

BEGIN DATA;
	DIMENSIONS NTAX=2957 NCHAR=4406;
	FORMAT DATATYPE=DNA GAP=- MISSING=? ;
MATRIX
'Abies homolepis' ???????????????????????????????????????????????????????????????????????????????????????????????????????????????????????????????????????????????????????????????????????????????????????????????????????????????????????????????????????????????????????????????????????????????????????????????????????????????????????????????????????????????????????????????????????????????????????????????????????????????????????????????????????????????????????????????????????????????????????????????????????????????????????????????????????????????????????????????????????????????????????????????????????????????????????????????????????????????????????????????????????????????????????????????????????????????????????????????????????????????????????????????????????????????????????????????????????????????????????????????????????????????????????????????????????????????????????????????????????????????????????????????????????????????????????????????????????????????????????????????????????????????????????????????????????????????????????????????????????????????????????????????????????????????????????????????????????????????????????????????????????????????????????????????????????????????????????????????????????????????????????????????????????????????????????????????????????????????????????????????????????????????????????????????????????????????????????????????????????????????????????????????????????????????????????????????????????????????????????????????????????????????????????????????????????????????????????????????????TCCAGTTGGTGGAGCCACTCTTGGACGAATTTTCAATGTTCTTGGAGAACCTGTTGATAATTTGGGTCCTGTAGATGCTAGCACAACATCTCCTATTCATAGATCTGCTCCCGCCTTTACACAGTTGGATACAAAATTATCCATCTTTGAAACAGGCATTAAAGTAGTAGATCTTTTGGC-TCCTTACCGCCGTGGAGGAAAAATAGGTTTATTCGGAGGAGCTGGAGTGGGTAAAACAGTACTCATTATGGAGTTGATCAACAACATTGCTAAGGCTCATGGAGGGGTATCTGTATTTGGGGGAGTAGGAGAACGTACCCGCGAAGGGAATGATCTTTACATGGAAATGAAAGAATCGGGAGTAATTAATGAACAAAAAATATCAGAATCAAAAGTGGCTTTGGTCTATGGTCAGATGAATGAACCACCAGGAGCTCGTATGAGAGTTGGTTTAACTGCTCTAACCATGGCCGAACATTTCCGAGATGTCAATGAGCAAGACGTATTATTATTTATAGATAACATCTTCCGCTTTGTCCAAGCGGGATCAGAGGTATCCGCCCTATTAGGCAGAATGCCTTCCGCCGTGGGTTATCAGCCAACCCTTGCCACGGAAAT-GGGTTC---TTTGCAAGAGAGAATTAC-TTCCACAAAAAAGGGATCCATAACCTCGATTCAAGCAGTTTATGTACCTGCTGACGACTTGACCGACCCTGCTCCTGCTACAACATTTGCACATTTAGATGCTACTACCGTACCATCGAGAGGATTAGCTGCCAAAGGTATCTATCCAGCAGTGGATCCTTTAGATTCAACATCGACTATG--CTCCAACCTTGGATCGTAGGCGAAGAACATTACGAAATTGCGCA-AGGGGTTAAGCAAACTTTACAACGTTATAAGGAACTTCAAGACATTATAGCCATTCCTGGACTGGACGAATTATCGGAAGACGATCGTTTAATCGTAGCAAGAGCAAGAAAGATTGAGCGTTTCCTATCACAACCCTTTTTT---GTAGCAGAGGTATTCACAGGTTCCCCGGGCAAATATGTTGGTCTCATGGAAACAATTAAAGGGTTTCAAATGATCCTTTCCGGAGAATTAGATGGTCTTACCGAACAGTCTTTTTATTTGGTGGGTAACATTGATGAAGCTACCGCGAAGGCTATGAACTACAAAGTAGATTACAGATTAA------C--TTATTATACTCCTG-AATATCAGACCAAAG-ATACGG-ATATCTTGGCGGCATTCCGAGTAACTCCTCAACCTGGGGTGCCGC-CCG-AGGAAGCGGGAGCAGCAGTAGCTGCTG-AATCTTCCACCGGTACATGGACCACTGTTTGGACCGATGGACTTACCAGTCTTGATCGTTACAAAGGGCGATGCTATGACATCGAGCCCGTTGCTGGAGAGGAAAGTCAATTTATTGCCTATGTAGCTTACCCCTTAGACCTTTTCGAAGAAGGTTCTGTTACTAACTTGTTCACTTCCATTGTAGGTAATGTATTTGGATTCAAGGCCCTACGGGCTTTACGTT-TGGAAGATTTGCGGATTCCCCCTGCTTATTCCAAAACTTTTCAAGGTCCACCTCATGGTATCCAAGTTGAAAGAGATAAATTGAACAAATATGGCCGTCC-TTTGTTGGGATGTACTATCAAACCAAAATTGGGTCTATCGGCTAAGAACTATGGTAGAGCAGTTTACGAATGTCTTCGTGGT-GGACTCGATTTTACCAAGGATGATGAGAA-CGTAAA-TTCCCAACCATTCATGCGCTGGAGAGATCGTTTTGTCTTTTGTGCGGAAG-CAAT--TAATAAGGCTCAGGCTGAGACGGGTGAAATTAAAGGACATTACTTGAAT-GCTACTGCA-GGTACATGTGA-AGAAAT-GATGAAAAGGG-CAA-TATTTGCAAGAGAATTAGGAGTTCCT--ATCGTCATGCATGACTATCTGACGGGAGGTTTTACCGCAAATACTAGTTTGGCTCATTATTGCCGAGACAATGGT-CTACTTCTTCACATTCACCGCGCGATGCATGCAGTTATCGACAGACAAAGAAATCATGGTATGCATTTCCGTGTACTGGCTAAAGCATTGCGTATGTCCGGTGGAGATCATGTTCACGCCGGTACTGTAGTAGGTAAACTTGAAGGGGAACGAGACGTCACTTTAGGGTTTGTTGATCTACTGCGTGATGATTTTATCGAAAAAGATCGAAGTCGTGGTATTTACTTCACTCAAGATTGGGTATCTATGCCAGGTGTCCTGCCCGTAGCTTCAGGAGGTATTCACGTTT-GGCATATGCC-TGCTC-TGACCGAGATCTTTGGAGATGATTCCGTACTACAGTTTGG-TGGGGGAACTTTGGGACACCCTTGGGGAAATGCACCTGGTGCAGTAACTAATCGGGT-TGCTGTAGA-AGCTTGTGTACAAGCTCGTAA-TGAAGGACGTGATCTTGCTCGTGAAGGTAATGAAGTGATCCGTGAAGCTTGTTCTCAA-TATCGTATCCGGCTAGAAGAGAAACAGAAATTGCGTTTTCATTACGGACT-AACGGAGCGACAATTACTTAAATATGTTCGTATAGCTAGAAGAGCCAAGGGATCAACGGGCCAGGTCCTATTGCAATTACTTGAAATGCGTTCGGATAATATTATTTTTCGATTGGGTATGGCTCCCACCATTCCCGGAGCTAGACAATTAGTTAATCAT---GGACATATCCGGG--TCAATGACC--ATATGGT-AGATATACCAAGTTACCCTTGCAAA--CCCCAAGATATGGATTCATCAATCAAATAATAGATAGTAAATGGATCAGTTTGAAGATTAATGAATTGCTGGTCGT-AGAGTATTATTCCCGTCAAG [4406 bp]
'Abrodictyum asae grayi' ??????????????????????????????????????????????????????????????????????????????????????????????????????????????????????????????????????????????????????????????????????????????????????????????????????????????????????????????????????????????????????????????????????????????????????????????????????????????????????????????????????????????????????????????????????????????????????????????????????????????????????????????????????????????????????????????????????????????????????????????????????????????????????????????????????????????????????????????????????????????????????????????????????????????????????????????????????????????????????????????????????????????????????????????????????????????????????????????????????????????????????????????????????????????????????????????????????????????????????????????????????????????????????????????????????????????????????????????????????????????????????????????????????????????????????????????????????????????????????????????????????????????????????????????????????????????????????????????????????????????????????????????????????????????????????????????????????????????????????????????????????????????????????????????????????????????????????????????????????????????????????????????????????????????????????????????????????????????????????????????????????????????????????????????????????????????????????????????????????????????????????????????????????????????????????????????????????????????????????????????????????????????????????????????????????????????????????????????????????????????????????????????????????????????????????????????????????????????????????????????????????????????????????????????????????????????????????????????????????????????????????????????????????????????????????????????????????????????????????????????????????????????????????????????????????????????????????????????????????????????????????????????????????????????????????????????????????????????????????????????????????????????????????????????????????????????????????????????????????????????????????????????????????????????????????????????????????????????????????????????????????????????????????????????????????????????????????????????????????????????????????????????????????????????????????????????????????????????????????????????????????????????????????????????????????????????????????????????????????????????????????????????????????????????????????????????????????????????????????????????????????????????????????????????????????????????????????????????????????????????????????????????????????????????????????????????????????????????????????????????????????????????????????????????????????????????????????????????????????????????????????????????????????????????????????????????????????????????????????????????????TATACTCCCG-ACTATGAGACCAAAG-ATACTG-ATATCTTGGCAGCCTTCCGAATGACTCCGCAACCTGGAGTACCAC-CTG-AGGAAGCTGGAGCTGCGGTAGCTGCGG-AATCTTCTACAGGTACATGGACCACAGTATGGACCGATGGGCTTACGACCCTTGATCGTTACAAGGGTCGATGCTATGATCTTGAACCCGTTCCTGGAGAAGATAGTCAATATATTGCATATGTAGCTTATCCTTTGGATCTATTTGAAGAAGGTTCTGTTACTAATCTATTCACTTCTATTGTAGGTAACGTATTCGGGTTTAAGGCCTTACGCGCTCTACGAT-TGGAAGATCTAAGAATCCCCCCTGCTTATTCTAAGACTTTCATCGGACCACCTCATGGTATCCAAGTTGAAAGGGATAAACTCAACAAGTATGGTCGTCC-TTTATTAGGATGCACAATCAAACCAAAGTTGGGTTTATCTGCTAAGAATTACGGTAGGGCTGTTTATGAATGTCTTCGTGGT-GGACTAGATTTTACCAAGGATGATGAAAA-CGTGAA-CTCTCAGCCATTCATGCGTTGGAGAGATCGTTTCGTGTTTGTAGCAGAAG-CTCT--TTTTAAGGCTCAATCTGAAACGGGTGAAATCAAAGGACATTATCTAAAT-GCTACTGCA-GGTACATGTGA-GGAAAT-GATGAAGAGAG-CAG-CCTTTGCTCGAGAATTGGGAGCACCT--ATTGTTATGCATGATTACCTTACAGGAGGTTTTACTGCAAATACTAGTTTAGCTTACTACTGCCGAGATAATGGT-CTACTACTTCATATTCACCGTGCAATGCATGCTGTTATTGATAGACAAAAAAACCACGGTATGCACTTCCGTGTTTTGGCTAAAGCGCTACGTATGTCTGGTGGAGATCATGTCCATTCCGGGACTGTAGTAGGTAAATTAGAAGGAGAGCGAGACATCACTCTAGGTTTCGTCGATTTGCTTCGTGATGATTACATTGAGAAAGACCGAAGCCGTGGTATTTATTTCACTCAAGATTGGGTATCTATGCCAGGTGTCTTGCCAGTAGCTTCAGGAGGTATCCATGTTT-GGCATATGCC-TGCTC-TAACTGAAATATTTGGAGACGATTCTGTCTTACAATTTGG-TGGTGGAACCTTGGGACATCCTTGGGGAAATGCACCGGGTGCGGTAGCTAATAGAGT-TGCATCAGA-GGCT????????????????????????????????????????????????????????????????????????????????????????????????????????????????????????????????????????????????????????????????????????????????????????????????????????????????????????????????????????????????????????????????????????????????????????????????????????????????????????????????????????????????????????????????????????????????????????????????????????????????????????????????????????????????????????????????? [4406 bp]
'Abrodictyum boninense' ??????????????????????????????????????????????????????????????????????????????????????????????????????????????????????????????????????????????????????????????????????????????????????????????????????????????????????????????????????????????????????????????????????????????????????????????????????????????????????????????????????????????????????????????????????????????????????????????????????????????????????????????????????????????????????????????????????????????????????????????????????????????????????????????????????????????????????????????????????????????????????????????????????????????????????????????????????????????????????????????????????????????????????????????????????????????????????????????????????????????????????????????????????????????????????????????????????????????????????????????????????????????????????????????????????????????????????????????????????????????????????????????????????????????????????????????????????????????????????????????????????????????????????????????????????????????????????????????????????????????????????????????????????????????????????????????????????????????????????????????????????????????????????????????????????????????????????????????????????????????????????????????????????????????????????????????????????????????????????????????????????????????????????????????????????????????????????????????????????????????????????????????????????????????????????????????????????????????????????????????????????????????????????????????????????????????????????????????????????????????????????????????????????????????????????????????????????????????????????????????????????????????????????????????????????????????????????????????????????????????????????????????????????????????????????????????????????????????????????????????????????????????????????????????????????????????????????????????????????????????????????????????????????????????????????????????????????????????????????????????????????????????????????????????????????????????????????????????????????????????????????????????????????????????????????????????????????????????????????????????????????????????????????????????????????????????????????????????????????????????????????????????????????????????????????????????????????????????????????????????????????????????????????????????????????????????????????????????????????????????????????????????????????????????????????????????????????????????????????????????????????????????????????????????????????????????????????????????????????????????????????????????????????????????????????????????????????????????????????????????????????????????????????????????????????????????????????????????????????????????????????????????????????????????????????????????????????????????????????????????????TATACTCCTG-ACTATGAGACCAAAG-ATACTG-ATATCTTGGCAGCCTTCCGAATGAGTCCGCAACCTGGAGTACCAC-CTG-AGGAAGCTGGAGCTGCGGTAGCTGCGG-AATCTTCTACAGGTACATGGACCACAGTATGGACAGATGGGCTTACTACCCTTGATCGTTACAAGGGTCGATGCTATGATCTTGAACCCGTTCCTGGAGAAGATCATCAATATATTGCATATGTAGCTTATCCTTTGGATCTATTTGAAGAAGGTTCTGTTACTAATTTATTCACTTCTATTGTAGGTAACGTATTCGGGTTTAAAGCCTTACGCGCTCTACGAT-TGGAAGATCTAAGAATCCCTCCTGCTTATTCTAAGACTTTCATCGGACCACCTCATGGTATCCAAGTTGAAAGGGATAAACTCAACAAGTATGGTCGTCC-TTTATTAGGATGCACAATCAAACCAAAATTGGGTTTATCTGCTAAAAATTATGGTAGGGCTGTTTATGAATGTCTTCGTGGT-GGACTCGATTTTACCAAGGATGATGAAAA-CGTGAA-CTCTCAACCATTCATGCGTTGGAGAGATCGTTTCGTGTTTGTTGCAGAAG-CTCT--TTTTAAGGCTCAAGCTGAAACGGGTGAAATTAAAGGACATTATCTAAAT-GCTACTGCA-GGTACATCTGA-GGAAAT-GATGAAGAGAG-CAA-TCTTTGCTCGAGAATTGGGAGTACCT--ATTATTATGCATGATTACCTTACAGGAGGTTTTACTGCAAATACTAGCCTAGCTTACTATTGTCGAGATAATGGT-CTACTACTTCATATTCACCGTGCAATGCATGCTGTTATTGATAGACAAAAAAACCACGGTATGCATTTCCGTGTTTTGGCTAAAGCGTTACGTATGTCCGGTGGAGATCATGTCCATTCCGGAACTGTAGTAGGTAAATTGGAAGGAGAGCGAGATATCACTCTAGGTTTCGTCGATTTGCTCCGTGATGATTATATTGAGAAAGACCGAAGCCGTGGTATTTATTTCACTCAAGATTGGGTATCTATGCCAGGTGTTTTGCCGGTAGCTTCAGGAGGTATTCATGTTT-GGCATATGCC-TGCTC-TGACTGAAATATTTGGAGACGATTCTGTCTTACAGTTCGG-TGGTGGAACCTTGGGACATCCTTGGGGAAATGCACCGGGTGCGGTAGCTAATAGAGT-TGCATCAGA-GGCT????????????????????????????????????????????????????????????????????????????????????????????????????????????????????????????????????????????????????????????????????????????????????????????????????????????????????????????????????????????????????????????????????????????????????????????????????????????????????????????????????????????????????????????????????????????????????????????????????????????????????????????????????????????????????????????????? [4406 bp]
'Abrodictyum brassii' ??????????????????????????????????????????????????????????????????????????????????????????????????????????????????????????????????????????????????????????????????????????????????????????????????????????????????????????????????????????????????????????????????????????????????????????????????????????????????????????????????????????????????????????????????????????????????????????????????????????????????????????????????????????????????????????????????????????????????????????????????????????????????????????????????????????????????????????????????????????????????????????????????????????????????????????????????????????????????????????????????????????????????????????????????????????????????????????????????????????????????????????????????????????????????????????????????????????????????????????????????????????????????????????????????????????????????????????????????????????????????????????????????????????????????????????????????????????????????????????????????????????????????????????????????????????????????????????????????????????????????????????????????????????????????????????????????????????????????????????????????????????????????????????????????????????????????????????????????????????????????????????????????????????????????????????????????????????????????????????????????????????????????????????????????????????????????????????????????????????????????????????????????????????????????????????????????????????????????????????????????????????????????????????????????????????????????????????????????????????????????????????????????????????????????????????????????????????????????????????????????????????????????????????????????????????????????????????????????????????????????????????????????????????????????????????????????????????????????????????????????????????????????????????????????????????????????????????????????????????????????????????????????????????????????????????????????????????????????????????????????????????????????????????????????????????????????????????????????????????????????????????????????????????????????????????????????????????????????????????????????????????????????????????????????????????????????????????????????????????????????????????????????????????????????????????????????????????????????????????????????????????????????????????????????????????????????????????????????????????????????????????????????????????????????????????????????????????????????????????????????????????????????????????????????????????????????????????????????????????????????????????????????????????????????????????????????????????????????????????????????????????????????????????????????????????????????????????????????????????????????????????????????????????????????????????????????????????????????????????????????TATACTCCCG-ACTATGAGACCAAAG-ATACTG-ATATCTTGGCCGCCTTCCGAATGACTCCGCAACCTGGAGTACCAC-CTG-AGGAAGCTGGAGCTGCGGTAGCTGCGG-AATCTTCCACAGGTACATGGACCACAGTATGGACAGATGGGCTTACTACCCTTGATCGTTACAAGGGTCGATGCTATGATCTTGAACCCGTTCCTGGAGAAGATCATCAATATATTGCATATGTAGCTTATCCTTTGGATCTATTTGAAGAAGGTTCTGTTACTAATCTATTCACTTCTATTGTAGGTAACGTATTCGGATTTAAGGCCTTACGCGCTCTACGAT-TGGAAGATCTAAGAATCCCTCCTGCTTATTCTAAGACTTTCATCGGACCACCTCATGGTATCCAAGTTGAAAGGGATAAACTCAACAAGTATGGTCGTCC-TTTATTAGGATGCACAATCAAACCAAAATTAGGTTTATCTGCTAAGAATTATGGTAGGGCTGTTTATGAATGTCTTCGTGGT-GGACTCGATTTTACCAAGGATGATGAAAA-CGTAAA-CTCTCAACCATTCATGCGTTGGAGAGATCGTTTCCTGTTTGTGGCAGAAG-CTCT--TTTTAAGGCTCAATCTGAAACCGGTGAAATCAAAGGACATTATCTAAAT-GCTACTGCA-GGTACATGTGA-GGAAAT-GATGAAGAGAG-CAA-TCTTTGCTCGAGAATTGGGAGCACCT--ATTGTCATGCATGATTACCTTACAGGAGGTTTTACTGCAAATACGAGCCTAGCTTACTATTGTCGAGATAATGGT-CTACTACTTCATATTCACCGTGCAATGCATGCTGTTATTGATAGACAAAAAAACCACGGTATGCACTTCCGTGTTTTGGCTAAAGCGTTACGTATGTCCGGTGGAGATCATGTCCATGCCGGGACTGTAGTAGGTAAATTGGAAGGAGAACGAGAGATCACTCTAGGGTTCGTCGATTTGCTCCGTGATGATTATATTCAGAAAGACCGAAGCCGTGGTATTTATTTCACTCAAGATTGGGTATCTATGCCAGGTGTCTTGCCGGTAGCTTCAGGAGGTATCCATGTTT-GGCATATGCC-TGCTC-TGACTGAAATATTTGGAGATGATTCTGTCTTACAGTTTGG-TGGTGGAACCTTGGGACATCCTTGGGGAAATGCACCGGGTGCGGCAGCTAATAGAGT-TGCATCAGA-AGCT????????????????????????????????????????????????????????????????????????????????????????????????????????????????????????????????????????????????????????????????????????????????????????????????????????????????????????????????????????????????????????????????????????????????????????????????????????????????????????????????????????????????????????????????????????????????????????????????????????????????????????????????????????????????????????????????? [4406 bp]
'Abrodictyum caudatum' ??????????????????????????????????????????????????????????????????????????????????????????????????????????????????????????????????????????????????????????????????????????????????????????????????????????????????????????????????????????????????????????????????????????????????????????????????????????????????????????????????????????????????????????????????????????????????????????????????????????????????????????????????????????????????????????????????????????????????????????????????????????????????????????????????????????????????????????????????????????????????????????????????????????????????????????????????????????????????????????????????????????????????????????????????????????????????????????????????????????????????????????????????????????????????????????????????????????????????????????????????????????????????????????????????????????????????????????????????????????????????????????????????????????????????????????????????????????????????????????????????????????????????????????????????????????????????????????????????????????????????????????????????????????????????????????????????????????????????????????????????????????????????????????????????????????????????????????????????????????????????????????????????????????????????????????????????????????????????????????????????????????????????????????????????????????????????????????????????????????????????????????????????????????????????????????????????????????????????????????????????????????????????????????????????????????????????????????????????????????????????????????????????????????????????????????????????????????????????????????????????????????????????????????????????????????????????????????????????????????????????????????????????????????????????????????????????????????????????????????????????????????????????????????????????????????????????????????????????????????????????????????????????????????????????????????????????????????????????????????????????????????????????????????????????????????????????????????????????????????????????????????????????????????????????????????????????????????????????????????????????????????????????????????????????????????????????????????????????????????????????????????????????????????????????????????????????????????????????????????????????????????????????????????????????????????????????????????????????????????????????????????????????????????????????????????????????????????????????????????????????????????????????????????????????????????????????????????????????????????????????????????????????????????????????????????????????????????????????????????????????????????????????????????????????????????????????????????????????????????????????????????????????????????????????????????????????????????????????????????????TTATTATACTCCCG-ACTATGAGACCAAAG-ACACTG-ATATCTTGGCAGCCTTCCGAATGAGTCCGCAACCTGGAGTACCAC-CTG-AGGAAGCTGGAGCTGCGGTAGCTGCGG-AATCTTCTACAGGTACATGGACCACAGTATGGACAGATGGACTTACTACCCTTGATCGTTACAAGGGTCGATGCTATGATCTTGAACCCGTTCCTGGAGAAGATCATCAATATATTGCATATGTAGCTTATCCTTTGGATCTATTTGAAGAAGGTTCTGTTACTAATCTATTCACTTCTATTGTAGGTAACGTATTCGGGTTTAAGGCCTTACGCGCTCTACGAT-TAGAAGATCTAAGAATCCCTCCTGCTTATTCTAAGACTTTCATCGGACCACCTCATGGTATCCAAGTTGAAAGAGATAAACTCAACAAGTATGGTCGTCC-TTTATTAGGATGCACAATCAAACCAAAATTGGGTTTATCAGCTAAGAATTATGGTAGGGCTGTTTATGAATGTCTTCGTGGT-GGACTCGATTTTACCAAGGATGATGAAAA-CGTGAA-CTCTCAACCATTCATGCGTTGGAGAGATCGTTTCGTGTTTGTTGCAGAAG-CTCT--TTTTAAGGCTCAATCTGAAACGGGTGAAATCAAAGGACATTATCTAAAT-GCTACTGCA-GGTACATGTGA-GGAAAT-GATGAAGAGAG-CAG-TCTTTGCTCGAGAATTGGGAGTACCT--ATTATTATGCATGATTACCTTACAGGAGGTTTTACTGCAAATACTAGCCTAGCTTACTATTGTCGAGATAATGGT-CTACTACTTCATATTCACCGTGCAATGCATGCTGTTATTGATAGACAAAAAAACCACGGTATGCATTTCCGTGTTTTGGCTAAAGCGTTACGTATGTCCGGTGGAGATCATGTCCATTCCGGGACTGTAGTAGGTAAATTGGAAGGAGAGCGAGATATCACTCTAGGTTTCGTCGATTTGCTCCGTGATGATTATATTCAGAAAGACCGAAGCCGTGGTATTTATTTCACTCAAGATTGGGTATCTATGCCAGGTGTTTTGCCGGTAGCTTCAGGAGGTATCCATGTTT-GGCATATGCC-TGCTC-TGACTGAAATATTTGGAGACGATTCTGTCTTACAGTTCGG-TGGTGGAACCTTGGGACATCCTTGGGGAAATGCACCGGGTGCGGTAGCTAATAGAGT-TGCATCAGA-GGCTTGCGTACAAGCTCGTAA-CGAAGGACGTG?????????????????????????????????????????TCTCAA-TTCTGTGTTCGTTTGGAAGCCAAGCAGAGATTACGTTTCAATTATGGATC-AACAGAACGCCAATTGCTTAAATATGTTCGTGTTGCTAGAAAAGCTAAGGGTTCAACAGGACAAGTATTATTACAATTACTTGAGATGCGGCTGGATAATATTGTTTTTCAATTCGGTATGGCTCCTACTATTCCCGCTGCTAGACAATTAGTCAATCAT---CGTCATATTTTGG--TAAACAATA--CTATAGT-AGATATACCAAGTTATCGTTGTAAA--CCCAAAGATCTGGATTAGTGAATGAAATTGCGAGTCGAGAATCTATTGATCTGAATATAAATGAATTATTAGTTGT-CGAGTACTATTCTCGCCAAG [4406 bp]
'Abrodictyum dentatum' ??????????????????????????????????????????????????????????????????????????????????????????????????????????????????????????????????????????????????????????????????????????????????????????????????????????????????????????????????????????????????????????????????????????????????????????????????????????????????????????????????????????????????????????????????????????????????????????????????????????????????????????????????????????????????????????????????????????????????????????????????????????????????????????????????????????????????????????????????????????????????????????????????????????????????????????????????????????????????????????????????????????????????????????????????????????????????????????????????????????????????????????????????????????????????????????????????????????????????????????????????????????????????????????????????????????????????????????????????????????????????????????????????????????????????????????????????????????????????????????????????????????????????????????????????????????????????????????????????????????????????????????????????????????????????????????????????????????????????????????????????????????????????????????????????????????????????????????????????????????????????????????????????????????????????????????????????????????????????????????????????????????????????????????????????????????????????????????????????????????????????????????????????????????????????????????????????????????????????????????????????????????????????????????????????????????????????????????????????????????????????????????????????????????????????????????????????????????????????????????????????????????????????????????????????????????????????????????????????????????????????????????????????????????????????????????????????????????????????????????????????????????????????????????????????????????????????????????????????????????????????????????????????????????????????????????????????????????????????????????????????????????????????????????????????????????????????????????????????????????????????????????????????????????????????????????????????????????????????????????????????????????????????????????????????????????????????????????????????????????????????????????????????????????????????????????????????????????????????????????????????????????????????????????????????????????????????????????????????????????????????????????????????????????????????????????????????????????????????????????????????????????????????????????????????????????????????????????????????????????????????????????????????????????????????????????????????????????????????????????????????????????????????????????????????????????????????????????????????????????????????????????????????????????????????????????????????????????????????????????????TTATTATACTCCCG-ACTATGAAACCAAAG-ATACTG-ATATCTTGGCAGCCTTCCGAATGACTCCGCAACCTGGAGTACCAC-CTG-AGGAGGCTGGAGCTGCGGTAGCTGCGG-AATCTTCCACAGGTACATGGACCACCGTATGGACAGATGGACTTACTAGCCTTGATCGTTACAAGGGTCGATGCTATGATCTCGAACCCGTTCCTGGAGAAGATAATCAATATATTGCATTTGTAGCTTATCCTTTGGATCTATTTGAAGAAGGTTCTGTTACTAATCTATTCACTTCTATTGTAGGTAACGTATTCGGATTTAAGGCCTTACGTGCTCTACGAT-TGGAAGATCTAAGAATCCCTCCTGCTTATTCTAAGACTTTCATAGGACCACCTCATGGTATCCAAGTTGAAAGGGATAAACTGAACAAGTATGGTCGTCC-TTTTTTAGGATGTACAATCAAACCAAAATTGGGATTATCTGCTAAGAATTATGGTAGGGCTGTTTATGAATGTCTTCGCGGT-GGACTCGATTTTACCAAAGATGATGAAAA-CGTGAA-CTCTCAACCATTCATGCGTTGGAGAGATCGTTTCGTTTTTGTGGCAGAAG-CTCT--TTTTAAGGCTCAAGCTGAAACGGGTGAAATTAAAGGACATTATCTAAAT-GCTACTGCC-GGTACATGTGA-GGAAAT-GCTAAAAAGAG-CAG-CCTTTGCTCGAGAATTGGGAGCACCT--ATTGTTATGCATGATTACCTTACAGGAGGTTTTACTGCAAATACTAGCCTAGCTTTCTACTGTCGAGATAATGGT-CTACTACTTCATATTCACCGTGCAATGCATGCTGTTATTGATAGACAGAAAAACCACGGTATGCACTTCCGTGTTTTGGCGAAAGCGTTACGTATGTCTGGTGGAGACCATGTCCATGCCGGGACTGTAGTAGGTAAATTGGAAGGAGAACGAGAGATCACTCTGGGTTTCGTCGATTTGCTACGTGATGATTATATCGAAAAAGACCGAAGCCGTGGTATCTATTTTACTCAAGATTGGGTATCTATGCCAGGTGTATTGCCGGTAGCTTCAGGAGGTATCCATGTTT-GGCATATGCC-TGCTC-TAACTGAAATATTTGGAGATGATTCTGTCTTACAGTTCGG-TGGTGGAACCTTGGGGCATCCTTGGGGAAATGCACCGGGTGCCGTGGCTAATAGAGT-TGCATCAGA-GGCTTGTGTACAAGCTCGTAA-CGAAGGACGTG???????????????????????????????????????????????????????????????????????????????????????????????????????????????????????????????????????????????????????????????????????????????????????????????????????????????????????????????????????????????????????????????????????????????????????????????????????????????????????????????????????????????????????????????????????????????????????????????????????????????????????????????????? [4406 bp]
'Abrodictyum elongatum' AACATTCGACCCGATGAGATTAGCAGTATTATTCGTAAACAGATTGAAGGATACATTCCGGAAGTGAAGGTTGTTAATATCGGTACTGTACTTCAAGTCGGAGATGGGATTGCCCGCATTTATGGTCTTAACAAAGTAATGGCTGGTGAATTGGTAGAATTTGAAGACGGTACGGTAGGGATTGCTTTGAATCTAGAATCTGATAATGTTGGGGCTGTATTAATGGGTGATGGGCTATCTATACAAGAAGGTGGTTCGGTAAAAGCAACTGGAAAGATTGCCCAAATACCGGTAAGTGATTCTTTTTTAGGCCGTGTAGTGAATGCTTTGGCTCAGCCCATTGATGGTAAGGGTCAAATTCCAGCTTCTGAATCTAGATCAATTGAATCTCCTGCTCCGGGGATTATTTCTAGACGTTCTGTGTATGAACCTTTACAAACAGGTCTTATTGCTATTGATTCTATGATACCTATAGGACGTGGGCAACGAGAGCTAATAATTGGAGACAGACAAACAGGTAAAACAGCAGTAGCGACAGATACAATTCTGAATCAAAAAGGTCAAAATGTTATATGCGTCTACGTAGCTATTGGTCAAAAAGCTTCTTCCGTAGCCCAAGTAGTAAATAATTTTCAGGATCGTGGTGCTATGGAATACACTATCGTGGTAGCAGAGGCTGCAAATTCTCCCGCTACTCTACAGTACCTTGCCCCTTATACGGGGGCAGCTCTAGCTGAATATTTTATGTATCGCAAACAGCATACCTTGATTATTTATGATGATCTTTCAAAGCAAGCCCAGGCTTATCGACAAATGTCTCTATTGTTACGAAGACCCCCAGGTCGAGAAGCATATCCGGGAGATGTTTTTTATTTGCATTCTCGTCTTTTGGAAAGAGCAGCTAAATTAAGTCTCCAGTTGGGTGAAGGAAGTATGACTGCTTTACCCATTGTTGAGACCCAAGCTGGAGATGTCTCGGCTTATATCCCCACTAATGTCATTTCTATAACTGATGGACAGATATTTCTATCAGCGGATCTATTCAATGCTGGAATTCGACCAGCAATCAATGTGGGAATTTCTGTCTCTAGAGTAGGTTCTGCGGCTCAGATCAAAGCGATGAAACAAGTAGCTGGTAAATTGAAATTAGAGCTGGCGCAATTCGTAGAATTAGAAGCTTTTGCCCAATTTGCTTCTGATCTTGATAAAGCTACTCAGAATCAGCTAGCAAGAGGTCAGCGGTTACGTGAATTGCTTAAACAATCTCAATCAGCTCCATTATCTGTCGAAGAACAAGTAGCTACTATTTATACTGGAGTTAATGGATTTTTAGATGTCTTAGACGTTGAACAGGTTAAAAGATTCTTAGTCCAATCACGTGAGTATGTAACAACGAATAAACCTCAATTTGGTGAGATTATTCGTTCTACCAAGATGTTTACGGAACAAGCGGAAACCCTTTTGAAAGAAGCTATTAAGGAGCATACTGAATTGTTCTT-ACTTCAATCCTGTTGGTGAAATTACTCTTGGTTGAATCTTCAATGTCCTTGGTGAACCTGTCGATAATCTAGGTCCTGTTGATACCAGCACAACATTTCCCATTCACAGACCTGCTCCTGCATCTACACAGTTGGATACTAAATTATCTATTTTTGAGACAGGGATTAAAGTTGTGGATCTTTTAGC-TCCATATCGTCGAGGGGGAAAGATTGGACTATTCGGAGGGGCGGGGGTAGGAAAGACAGTTCTCATTATGGAATTGATTAATAATATTGCTAAAGCCCATGGAGGTGTATCTGTATTCGGTGGAGTAGGGGAACGTACTCGTGAGGGTAATGATCTTTATATCGAAATGAAAGAATCGAAAGTTATTAATGAACAGAATATATCAGAATCAAAAGTTGCTCTAGTCTATGGTCAGATGAATGAACCACCAGGAGCTCGTATGAGAGTCGGTTTAACCGCTCTGACAATGGCTGAATATTTCCGAGATGTCAATAAGCAAGATGTACTTCTATTCATTGATAATATCTTCCGTTTTGTTCAAGCTGGATCAGAAGTTTCTGCTTTATCAGGTAGAATGCCTTCCGCCGTAGGTTATCAGCCAACTCTTGGTACAGAAAT-GGGATC---ACTCCAAGAAAGAATTAC-TTCTACCAAAGAAGGTTCAATTACTTCTATTCAAGCTGTTTATGTACCTGCAGATGATTTGACTGACCCAGCCCCTGCTACAACATCCGCACACCTAGATGCTACTACTGTGCTTTCGAGAGGATTAGCAGCGAAGGGTATTTATCCAGCCGTAGATCCTTTGGATTCGACCTCAACTATG--TTACAACCTTGGATTGTAGGTGAAGAGCATTATGAGACTGCCCA-AGGGGTTAAACAAACTTTACAGCGTTATAAAGAACTTCAAGACATTATAGCTATTCCTGGACTGGATGAATTATCAGAAGAAGATCGTTTAACAGTGGCTCGAGCTCGAAAGATAGAACGTTTCTTGTCACAGCCCTTCTTC---GTAGCAGAAGTCTTTACTGGTTCTCCAGGAAAATATGTTAGTCTAATAGAAACAATCAAGGGATTTCAAATGATTCTTTCTGGAGAATTGGATAATCTCCCTGAACAAGCTTTTTATTTAGTTGGTAATATTGACGAAGCTACCGCAAAGGCTGCTTCCTTAAAAGT???????????????????????????TATACTCCCG-ACTATGAAACCAAAG-ATACTG-ATATCTTGGCAGCCTTCCGAATGACTCCGCAACCTGGAGTACCAC-CTG-AGGAGGCTGGAGCTGCGGTAGCTGCGG-AATCTTCCACAGGTACATGGACCACCGTATGGACAGATGGACTTACTAGCCTTGATCGTTACAAGGGTCGATGCTATGATCTCGAACCCGTTCCTGGAGAAGATAATCAATATATTGCATTTGTAGCTTATCCTTTGGATCTATTTGAAGAAGGTTCTGTTACTAATCTATTCACTTCTATTGTAGGTAACGTATTCGGATTTAAGGCCTTACGTGCTCTACGGT-TGGAAGATCTAAGAATCCCTCCTGCTTATTCTAAGACTTTCATAGGACCACCTCATGGTATCCAAGTTGAAAGGGATAAACTGAACAAGTATGGTCGTCC-TTTTTTAGGATGTACAATCAAACCAAAATTGGGATTATCTGCTAAGAATTATGGTAGGGCTGTTTATGAATGTCTTCGCGGT-GGACTCGATTTTACCAAAGATGATGAAAA-CGTGAA-CTCTCAACCATTCATGCGTTGGAGAGATCGTTTCGTTTTTGTGGCAGAAG-CTCT--TTTTAAGGCTCAAGCTGAAACGGGTGAAATTAAAGGACATTATCTAAAT-GCTACTGCC-GGTACATGTGA-GGAAAT-GCTAAAAAGAG-CAG-CCTTTGCTCGAGAATTGGGAGCACCT--ATTGTTATGCATGATTACCTTACAGGAGGTTTTACTGCAAATACTAGCCTAGCTTTCTACTGTCGAGATAATGGT-CTACTACTTCATATTCACCGTGCAATGCATGCTGTTATTGATAGACAGAAAAACCACGGTATGCACTTCCGTGTTTTGGCGAAAGCGTTACGTATGTCTGGTGGAGATCATGTCCATTCCGGGACTGTAGTAGGTAAATTGGAAGGAGAACGAGAGATCACTCTGGGTTTCGTCGATTTGCTACGTGATGATTATATCGAAAAAGACCGAAGCCGTGGTATCTATTTTACTCAAGATTGGGTATCTATGCCAGGTGTATTGCCGGTAGCTTCAGGAGGTATCCATGTTT-GGCATATGCC-TGCTC-TAACTGAAATATTTGGAGATGATTCTGTCTTACAGTTCGG-TGGTGGAACCTTGGGGCATCCTTGGGGAAATGCACCGGGTGCCGTGGCTAATAGAGT-TGCATCAGA-GGCT??????????????????????????????????????????????????????????????????????TCTCAA-TTCTGCGTTCGTTTGGAAGCCAAGCAGAGATTACGTTTCAATTATGGATC-AACAGAACGCCAATTGCTTAAATATGTTCGTGTTGCTAGAAAAGCTAAGGGTTCAACAGGGCAAGTATTATTACAATTACTTGAGATGCGGCTGGATAATATTGTTTTTCAATTGGGTATGGCTCCTACTATTCCTGCTGCTAGACAATTAGTCAATCAT---CGCCATATCCTGG--TAAATAATA--ATATAGT-AGATATACCAAGTTACCGTTGTAAA--CCCAAAGATCTGGATTAGTGAATGAAATTGCGAATCGAGAATCCATTGAGCTGAATATAAATGAATTATTAGTTGT-CGAGTACTATTCTCGCCAAG [4406 bp]
'Abrodictyum laetum' ??????????????????????????????????????????????????????????????????????????????????????????????????????????????????????????????????????????????????????????????????????????????????????????????????????????????????????????????????????????????????????????????????????????????????????????????????????????????????????????????????????????????????????????????????????????????????????????????????????????????????????????????????????????????????????????????????????????????????????????????????????????????????????????????????????????????????????????????????????????????????????????????????????????????????????????????????????????????????????????????????????????????????????????????????????????????????????????????????????????????????????????????????????????????????????????????????????????????????????????????????????????????????????????????????????????????????????????????????????????????????????????????????????????????????????????????????????????????????????????????????????????????????????????????????????????????????????????????????????????????????????????????????????????????????????????????????????????????????????????????????????????????????????????????????????????????????????????????????????????????????????????????????????????????????????????????????????????????????????????????????????????????????????????????????????????????????????????????????????????????????????????????????????????????????????????????????????????????????????????????????????????????????????????????????????????????????????????????????????????????????????????????????????????????????????????????????????????????????????????????????????????????????????????????????????????????????????????????????????????????????????????????????????????????????????????????????????????????????????????????????????????????????????????????????????????????????????????????????????????????????????????????????????????????????????????????????????????????????????????????????????????????????????????????????????????????????????????????????????????????????????????????????????????????????????????????????????????????????????????????????????????????????????????????????????????????????????????????????????????????????????????????????????????????????????????????????????????????????????????????????????????????????????????????????????????????????????????????????????????????????????????????????????????????????????????????????????????????????????????????????????????????????????????????????????????????????????????????????????????????????????????????????????????????????????????????????????????????????????????????????????????????????????????????????????????????????????????????????????????????????????????????????????????????????????????????????????????????????????????????????TATACTCCCG-ACTATGAAACCAAAG-ATTCTG-ATATCTTGGCAGCCTTCCGAATGACTCCGCAACCTGGAGTACCAC-CTG-AGGAGGCTGGAGCTGCGGTAGCTGCGG-AATCTTCCACGGGTACATGGACCACCGTATGGACAGATGGACTTACTAGCCTTGATCGTTACAAGGGTCGATGCTATGATCTCGAACCCGTTCCTGGAGAAGATAATCAATATATTGCATTTGTAGCTTATCCTTTGGATCTATTTGAAGAAGGTTCTGTTACTAACCTATTCACTTCTATTGTAGGTAACGTATTCGGATTTAAGGCCTTACGTGCTCTACGAT-TGGAAGATCTAAGAATCCCTCCTGCTTATTCTAAGACTTTCATAGGACCACCTCATGGTATCCAAGTTGAAAGGGATAAACTGAACAAGTATGGTCGTCC-TTTCTTAGGATGTACAATCAAACCAAAATTGGGCTTATCTGCTAAGAATTATGGTAGGGCTGTTTATGAATGTCTTCGCGGT-GGACTCGATTTTACCAAGGATGATGAAAA-CGTGAA-CTCTCAACCATTCATGCGTTGGAGAGATCGTTTCGTTTGTGTGGCAGAAG-CTCT--TTTTAAGGCTCAAGCTGAAACGGGTGAAATTAAAGGACATTATCTAAAT-GCTACTGCC-GGTACATGTGA-GGAAAT-GCTAAAAAGAG-CAG-CCTTTGCTCGAGAATTGGGAGCACCT--ATTGTTATGCATGATTACCTTACAGGAGGTTTTACTGCAAATACTACCCTAGCTTTCTACTGTCGAGACAATGGT-CTACTGCTTCATATTCACCGTGCAATGCATGCTGTTATTGATAGACAGAAATACCACGGTATGCACTTCCGTGTTTTGGCGAAAGCGTTACGTATGTCCGGTGGAGATCATGTCCATGCCGGGACTGTAGTAGGTAAATTGGAAGGAGAACGAGAAATCACTCTGGGTTTCGTCGATTTGCTACGTGATGATTATATCGAAAAAGACCGAAGCCGTGGTATCTATTTTACTCAAGATTGGGTATCTATGCCAGGTGTATTGCCGGTAGCTTCAGGAGGTATCCATGTTT-GGCATATGCC-TGCTC-TAACTGAAATATTTGGAGATGATTCTGTCTTACAGTTCGG-TGGTGGAACCTTGGGGCATCCTTGGGGAAATGCACCGGGTGCCGTGGCTAATAGAGT-TGCGTCAGA-GGCT????????????????????????????????????????????????????????????????????????????????????????????????????????????????????????????????????????????????????????????????????????????????????????????????????????????????????????????????????????????????????????????????????????????????????????????????????????????????????????????????????????????????????????????????????????????????????????????????????????????????????????????????????????????????????????????????? [4406 bp]
'Abrodictyum meifolium' ??????????????????????????????????????????????????????????????????????????????????????????????????????????????????????????????????????????????????????????????????????????????????????????????????????????????????????????????????????????????????????????????????????????????????????????????????????????????????????????????????????????????????????????????????????????????????????????????????????????????????????????????????????????????????????????????????????????????????????????????????????????????????????????????????????????????????????????????????????????????????????????????????????????????????????????????????????????????????????????????????????????????????????????????????????????????????????????????????????????????????????????????????????????????????????????????????????????????????????????????????????????????????????????????????????????????????????????????????????????????????????????????????????????????????????????????????????????????????????????????????????????????????????????????????????????????????????????????????????????????????????????????????????????????????????????????????????????????????????????????????????????????????????????????????????????????????????????????????????????????????????????????????????????????????????????????????????????????????????????????????????????????????????????????????????????????????????????????????????????????????????????????????????????????????????????????????????????????????????????????????????????????????????????????????????????????????????????????????????????????????????????????????????????????????????????????????????????????????????????????????????????????????????????????????????????????????????????????????????????????????????????????????????????????????????????????????????????????????????????????????????????????????????????????????????????????????????????????????????????????????????????????????????????????????????????????????????????????????????????????????????????????????????????????????????????????????????????????????????????????????????????????????????????????????????????????????????????????????????????????????????????????????????????????????????????????????????????????????????????????????????????????????????????????????????????????????????????????????????????????????????????????????????????????????????????????????????????????????????????????????????????????????????????????????????????????????????????????????????????????????????????????????????????????????????????????????????????????????????????????????????????????????????????????????????????????????????????????????????????????????????????????????????????????????????????????????????????????????????????????????????????????????????????????????????????????????????????????????????????????????TATACTCCCG-ACTATGAGACCTTAG-ATACTG-ATATCTTGGCAGCCTTCCGAATGAGTCCGCAACCTGGAGTACCAC-CTG-AAGAGGCTGGAGCTGCGGTAGCTGCGG-AATCTTCCACAGGGACATGGACCACCGTATGGACAGATGGACTTACTAGCCTTGATCGTTATAAGGGTCGATGCTATGATCTCGAACCCGTTCCTGGCGAAGATCATCAATATATTGCATATGTAGCTTATCCTTTGGATCTCTTTGAAGAAGGTTCTGTTACTAATCTATTCACTTCTATTGTAGGTAACGTATTCGGATTTAAAGCCTTACGCGCTCTACGAT-TGGAAGATCTAAGAATCCCTCCTTCTTATTCTAAGACTTTCATAGGACCACCTCATGGTATCCAAGTCGAAAGGGATAAACTGAACAAATATGGTCGTCC-TTTATTAGGATGTACAATCAAACCAAAATTGGGGTTATCTGCTAAGAATTATGGTAGAGCTGTTTATGAATGTCTTCGCGGT-GGACTCGATTTTACCAAGGATGATGAAAA-TGTGAA-CTCTCAACCATTCATGCGTTGGAGAGATCGCTTCCTGTTTGTAGCAGAAG-CTCT--TTTTAAGGCTCAATCTGAAACGGGTGAAATAAAAGGACATTATCTAAAT-GCTACTGCA-GGTACATGTGA-AGAAAT-GCTAAAAAGAG-CAG-TCTTTGCTCGAGAATTGGGAGCACCT--ATTGTTATGCATGATTACCTTACAGGAGGTTTTACTGCAAATACTAGCCTAGCTTTCTACTGTCGAGATAATGGT-CTACTACTTCATATTCACCGTGCAATGCATGCTGTTATTGATAGACAAAAAAACCACGGTATGCACTTCCGTGTTCTGGCAAAAGCGTTACGTATGTCCGGTGGAGATCATGTCCATTCCGGGACTGTAGTAGGTAAATTGGAAGGAGAACGAGATATCACTCTGGGTTTCGTCGATTTGCTCCGTGATGATTATATTGAAAAAGACCGAAGTCGTGGTATCTATTTCACTCAAGATTGGGTATCTATGCCAGGTGTATTCCCAGTAGCTTCAGGAGGTATCCATGTTT-GGCATATGCC-TGCTC-TAACTGAAATATTTGGAGACGATTCTGTCTTACAGTTCGG-TGGTGGAACCTTGGGGCATCCTTGGGGAAATGCACCGGGTGCTGTAGCTAATAGAGT-TGCCTCAGA-GGCT????????????????????????????????????????????????????????????????????????????????????????????????????????????????????????????????????????????????????????????????????????????????????????????????????????????????????????????????????????????????????????????????????????????????????????????????????????????????????????????????????????????????????????????????????????????????????????????????????????????????????????????????????????????????????????????????? [4406 bp]
'Abrodictyum obscurum' ??????????????????????????????????????????????????????????????????????????????????????????????????????????????????????????????????????????????????????????????????????????????????????????????????????????????????????????????????????????????????????????????????????????????????????????????????????????????????????????????????????????????????????????????????????????????????????????????????????????????????????????????????????????????????????????????????????????????????????????????????????????????????????????????????????????????????????????????????????????????????????????????????????????????????????????????????????????????????????????????????????????????????????????????????????????????????????????????????????????????????????????????????????????????????????????????????????????????????????????????????????????????????????????????????????????????????????????????????????????????????????????????????????????????????????????????????????????????????????????????????????????????????????????????????????????????????????????????????????????????????????????????????????????????????????????????????????????????????????????????????????????????????????????????????????????????????????????????????????????????????????????????????????????????????????????????????????????????????????????????????????????????????????????????????????????????????????????????????????????????????????????????????????????????????????????????????????????????????????????????????????????????????????????????????????????????????????????????????????????????????????????????????????????????????????????????????????????????????????????????????????????????????????????????????????????????????????????????????????????????????????????????????????????????????????????????????????????????????????????????????????????????????????????????????????????????????????????????????????????????????????????????????????????????????????????????????????????????????????????????????????????????????????????????????????????????????????????????????????????????????????????????????????????????????????????????????????????????????????????????????????????????????????????????????????????????????????????????????????????????????????????????????????????????????????????????????????????????????????????????????????????????????????????????????????????????????????????????????????????????????????????????????????????????????????????????????????????????????????????????????????????????????????????????????????????????????????????????????????????????????????????????????????????????????????????????????????????????????????????????????????????????????????????????????????????????????????????????????????????????????????????????????????????????????????????????????????????????????????????????????TATACTCCCG-ACTATGAAACCAAAG-ATACTG-ATATCTTGGCAGCCTTCCGAATGACTCCGCAACCTGGAGTACCAC-CTG-AGGAGGCTGGAGCTGCGGTAGCTGCGG-AATCTTCCACAGGTACATGGACCACCGTATGGACAGATGGGCTTACTAGCCTTGATCGTTACAAGGGTCGATGCTATGATCTCGAACCCGTTCCTGGAGAAGATAATCAATATATTGCATTTGTAGCTTATCCTTTGGATCTATTTGAAGAAGGTTCTGTTACTAATCTATTCACTTCTATTGTAGGTAACGTATTCGGATTTAAGGCCTTACGTGCTCTACGAT-TGGAAGATATAAGAGTCCCTCCTGCTTATTCTAAGACTTTCATAGGACCACCTCATGGTATCCAAGTTGAAAGGGATAAACTGAACAAGTATGGTCGTCC-TTTTTTAGGATGTACAATCAAACCAAAATTGGGCTTATCTGCTAAGAATTATGGTAGGGCTGTTTATGAATGTCTTCGCGGT-GGACTCGATTTTACCAAGGATGATGAAAA-CGTGAA-CTCTCAACCATTCATGCGTTGGAGAGATCGTTTCGTTTTTGTGGCAGAAG-CTCT--TTTTAAGGCTCAAGCTGAAACGGGTGAAATCAAAGGACATTATCTAAAT-GCTACTGCC-GGTACATGTGA-GGAAAT-GCTAAAAAGAG-CAG-CCTTTGCTCGAGAATTGGGAGCACCT--ATTGTTATGCATGATTACCTTACAGGAGGTTTTACTGCAAATACTAGCCTAGCGTTCTACTGTCGAGATAATGGT-CTACTACTTCATATTCACCGTGCAATGCATGCTGTTATTGATAGACAGAAAAACCACGGTATGCACTTCCGTGTTTTGGCGAAAGCGTTACGTATGTCCGGTGGAGATCATGTCCATTCCGGGACTGTAGTAGGTAAATTGGAAGGAGAACGAGAAATCACTCTGGGTTTCGTCGATTTGCTACGTGATGATTATATCGAAAAAGATCGAAGCCGTGGTATCTATTTCACTCAAGATTGGGTATCTATGCCAGGTGTATTGCCGGTAGCTTCAGGAGGTATCCATGTTT-GGCATATGCC-TGCTC-TAACTGAAATATTTGGAGATGATTCTGTCTTACAGTTCGG-TGGTGGAACCTTGGGGCATCCTTGGGGAAATGCACCGGGTGCCGTGGCTAATAGAGT-TGCATCAGA-GGCT????????????????????????????????????????????????????????????????????????????????????????????????????????????????????????????????????????????????????????????????????????????????????????????????????????????????????????????????????????????????????????????????????????????????????????????????????????????????????????????????????????????????????????????????????????????????????????????????????????????????????????????????????????????????????????????????? [4406 bp]
'Abrodictyum rigidum' ??????????????????????????????????????????????????????????????????????????????????????????????????????????????????????????????????????????????????????????????????????????????????????????????????????????????????????????????????????????????????????????????????????????????????????????????????????????????????????????????????????????????????????????????????????????????????????????????????????????????????????????????????????????????????????????????????????????????????????????????????????????????????????????????????????????????????????????????????????????????????????????????????????????????????????????????????????????????????????????????????????????????????????????????????????????????????????????????????????????????????????????????????????????????????????????????????????????????????????????????????????????????????????????????????????????????????????????????????????????????????????????????????????????????????????????????????????????????????????????????????????????????????????????????????????????????????????????????????????????????????????????????????????????????????????????????????????????????????????????????????????????????????????????????????????????????????????????????????????????????????????????????????????????????????????????????????????????????????????????????????????????????????????????????????????????????????????????????????????????????????????????????????????????????????????????????????????????????????????????????????????????????????????????????????????????????????????????????????????????????????????????????????????????????????????????????????????????????????????????????????????????????????????????????????????????????????????????????????????????????????????????????????????????????????????????????????????????????????????????????????????????????????????????????????????????????????????????????????????????????????????????????????????????????????????????????????????????????????????????????????????????????????????????????????????????????????????????????????????????????????????????????????????????????????????????????????????????????????????????????????????????????????????????????????????????????????????????????????????????????????????????????????????????????????????????????????????????????????????????????????????????????????????????????????????????????????????????????????????????????????????????????????????????????????????????????????????????????????????????????????????????????????????????????????????????????????????????????????????????????????????????????????????????????????????????????????????????????????????????????????????????????????????????????????????????????????????????????????????????????????????????????????????????????????????????????????????????????????????????????????TATACTCCCG-ACTATGAAACCAAAG-ATACTG-ATATCTTGGCAGCCTTCCGAATGACTCCGCAACCTGGAGTACCAC-CTG-AGGAGGCTGGAGCTGCGGTAGCTGCGG-AATCTTCCACAGGTACATGGACCACCGTATGGACAGATGGGCTTACTAGCCTTGATCGTTACAAGGGTCGATGCTATGATCTCGAACCCGTTCCTGGAGAAGATAATCAATATATTGCATTTGTAGCTTATCCTTTGGATCTATTTGAAGAAGGTTCTGTTACTAATCTATTCACTTCTATTGTAGGTAACGTATTCGGATTTAAGGCCTTACGTGCTCTACGAT-TGGAAGATCTAAGAATCCCTCCTGCTTATTCTAAGACTTTCATAGGGCCACCTCATGGTATCCAAGTTGAAAGGGATAAACTGAACAAGTATGGTCGTCC-TTTTTTAGGATGTACAATCAAACCAAAATTGGGATTATCTGCTAAGAATTATGGTAGGGCTGTTTATGAATGTCTTCGCGGT-GGACTCGATTTTACCAAGGATGATGAGAA-CGTGAA-CTCTCAACCATTCATGCGTTGGAGAGATCGTTTCGTTTTTGTGGCAGAAG-CTCT--TTTTAAGGCTCAATCTGAAACGGGTGAAATCAAAGGACATTATCTAAAT-GCTACTGCA-GGTACATCTGA-GGAAAT-GATGAAAAGAG-CAG-CCTTTGCTCGAGAATTGGGAGCACCT--ATTGTTATGCATGATTACCTTACAGGAGGTTTTACTGCAAATACTAGCTTAGCTTTCTACTGTCGAGATAATGGT-CTACTACTTCATATTCACCGTGCAATGCATGCTGTTATTGATAGACAGAAAAACCACGGTATGCACTTCCGTGTTTTGGCGAAAGCGTTACGTATGTCCGGTGGAGATCATGTCCATTCCGGGACTGTAGTAGGTAAATTGGAAGGAGAACGAGATATCACTCTGGGTTTCGTCGATTTGCTACGTGATGATTATATCGAAAAAGACCGAAGCCGTGGTATCTATTTTACTCAAGATTGGGTATCTATGCCAGGTGTATTGCCGGTAGCTTCAGGAGGTATCCATGTTT-GGCATATGCC-TGCTC-TAACTGAAATATTTGGAGACGATTCTGTCTTACAGTTCGG-TGGTGGAACCTTGGGGCATCCTTGGGGAAATGCACCGGGTGCCGTGGCTAATAGAGT-TGCATCAGA-GGCT??????????????????????????????????????????????????????????????????????TCTCAA-TTCTGCGTTCGTTTGGAAGCCAAGCAGAGATTACGTTTCAATTATGGATC-AACAGAACGCCAATTGCTTAAATATATTCGTGTTGCGAGAAAAGCTAAGGGCTCAACAGGGCAAGTATTATTACAATTACTTGAGATGCGGCTGGATAATATTGTTTTTCAATTGGGTATGGCTCCTACTATTCCTGCTGCTAGACAATTAGTCAATCAT---CGCCATATCTTGG--TAAACAAAG--ATATAGT-AGATATACCAAGCTATCGTTGTAAA--TCCAAAGATCTGGATTAGTGAATGGAATTGCGAATCGAGAATCCATTGATCTGAATATAAATGAATTATTAGTTGT-CGAGTACTATTCTCGCCAAG [4406 bp]
'Abrodictyum schlechteri' ??????????????????????????????????????????????????????????????????????????????????????????????????????????????????????????????????????????????????????????????????????????????????????????????????????????????????????????????????????????????????????????????????????????????????????????????????????????????????????????????????????????????????????????????????????????????????????????????????????????????????????????????????????????????????????????????????????????????????????????????????????????????????????????????????????????????????????????????????????????????????????????????????????????????????????????????????????????????????????????????????????????????????????????????????????????????????????????????????????????????????????????????????????????????????????????????????????????????????????????????????????????????????????????????????????????????????????????????????????????????????????????????????????????????????????????????????????????????????????????????????????????????????????????????????????????????????????????????????????????????????????????????????????????????????????????????????????????????????????????????????????????????????????????????????????????????????????????????????????????????????????????????????????????????????????????????????????????????????????????????????????????????????????????????????????????????????????????????????????????????????????????????????????????????????????????????????????????????????????????????????????????????????????????????????????????????????????????????????????????????????????????????????????????????????????????????????????????????????????????????????????????????????????????????????????????????????????????????????????????????????????????????????????????????????????????????????????????????????????????????????????????????????????????????????????????????????????????????????????????????????????????????????????????????????????????????????????????????????????????????????????????????????????????????????????????????????????????????????????????????????????????????????????????????????????????????????????????????????????????????????????????????????????????????????????????????????????????????????????????????????????????????????????????????????????????????????????????????????????????????????????????????????????????????????????????????????????????????????????????????????????????????????????????????????????????????????????????????????????????????????????????????????????????????????????????????????????????????????????????????????????????????????????????????????????????????????????????????????????????????????????????????????????????????????????????????????????????????????????????????????????????????????????????????????????????????????????????????????????????????????TATACTCCCG-ACTATGAGACCAAAG-ATACTG-ATATCTTGGCAGCTTTCCGAATGAGTCCGCAACCTGGAGTACCAC-CTG-AGGAAGCTGGAGCTGCCGTAGCTGCGG-AATCTTCTACAGGTACATGGACCACAGTATGGACAGATGGGCTTACTACCCTTGATCGTTACAAGGGTCGATGCTATGATCTTGAACCCGTTCCTGGAGAAGATAATCAATATATTGCATATGTAGCTTACCCTTTGGATCTATTTGAAGAAGGTTCTGTTACTAATCTATTCACTTCTATTGTAGGTAACGTATTCGGGTTTAAGGCCTTACGCGCTCTACGAT-TGGAAGATCTAAGAATCCCTCCGGCTTATTCTAAGACTTTCATTGGACCACCTCATGGTATCCAAGTTGAAAGGGATAAACTCAACAAGTATGGCCGTCC-TTTATTAGGATGCACAATTAAACCAAAATTGGGCTTATCTGCTAAGAATTATGGTAGGGCTGTTTATGAATGTCTTCGTGGT-GGACTCGATTTTACCAAGGATGATGAAAA-CGTGAA-CTCTCAGCCATTCATGCGTTGGAGAGATCGTTTCGTGTTTGTGGCAGAAG-CCCT--TTTTAAGGCTCAAGCTGAAACCGGTGAAATCAAAGGACATTATCTAAAT-GCTACTGCA-GGTACATGTGA-GGAAAT-GATGAAGAGAG-CAG-TCTTTGCTCGAGAATTGGGAGTACCT--ATTATTATGCATGATTACCTTACAGGAGGTTTTACTGCAAATACTAGCCTAGCTTACTACTGTCGAGATAATGGT-CTACTACTTCATATTCACCGTGCAATGCATGCTGTTATTGATAGACAAAAAAACCACGGTATGCATTTCCGTGTTTTGGCTAAAGCGTTACGCATGTCTGGTGGAGATCATGTCCATTCCGGGACTGTAGTAGGGAAATTGGAAGGAGAGCGAGATATCACTCTAGGTTTCGTCGATTTGCTCCGTGATGATTATATTGAGAAAGACCGAAGCCGTGGTATTTATTTCACTCAAGATTGGGTATCTATGCCAGGTGTTTTGCCGGTAGCTTCAGGAGGTATACATGTTT-GGCATATGCC-TGCTC-TGACTGAAATATTTGGAGACGATTCTGTCTTACAGTTCGG-TGGTGGAACCTTGGGACATCCTTGGGGAAATGCACCGGGTGCGGTAGCTAATAGAGT-TGCATCAGA-GGCT????????????????????????????????????????????????????????????????????????????????????????????????????????????????????????????????????????????????????????????????????????????????????????????????????????????????????????????????????????????????????????????????????????????????????????????????????????????????????????????????????????????????????????????????????????????????????????????????????????????????????????????????????????????????????????????????? [4406 bp]
'Abrodictyum strictum' ??????????????????????????????????????????????????????????????????????????????????????????????????????????????????????????????????????????????????????????????????????????????????????????????????????????????????????????????????????????????????????????????????????????????????????????????????????????????????????????????????????????????????????????????????????????????????????????????????????????????????????????????????????????????????????????????????????????????????????????????????????????????????????????????????????????????????????????????????????????????????????????????????????????????????????????????????????????????????????????????????????????????????????????????????????????????????????????????????????????????????????????????????????????????????????????????????????????????????????????????????????????????????????????????????????????????????????????????????????????????????????????????????????????????????????????????????????????????????????????????????????????????????????????????????????????????????????????????????????????????????????????????????????????????????????????????????????????????????????????????????????????????????????????????????????????????????????????????????????????????????????????????????????????????????????????????????????????????????????????????????????????????????????????????????????????????????????????????????????????????????????????????????????????????????????????????????????????????????????????????????????????????????????????????????????????????????????????????????????????????????????????????????????????????????????????????????????????????????????????????????????????????????????????????????????????????????????????????????????????????????????????????????????????????????????????????????????????????????????????????????????????????????????????????????????????????????????????????????????????????????????????????????????????????????????????????????????????????????????????????????????????????????????????????????????????????????????????????????????????????????????????????????????????????????????????????????????????????????????????????????????????????????????????????????????????????????????????????????????????????????????????????????????????????????????????????????????????????????????????????????????????????????????????????????????????????????????????????????????????????????????????????????????????????????????????????????????????????????????????????????????????????????????????????????????????????????????????????????????????????????????????????????????????????????????????????????????????????????????????????????????????????????????????????????????????????????????????????????????????????????????????????????????????????????????????????????????????????????????????????????TATACTCCCG-ACTATGAGACCAAAG-ATACTG-ATATCTTGGCAGCCTTCCGAATGACTCCGCAACCTGGAGTACCAC-CTG-AGGAAGCTGGAGCTGCGGTAGCTGCGG-AATCTTCTACAGGTACATGGACCACAGTATGGACCGATGGGCTTACGACCCTTGATCGTTACAAGGGTCGATGCTATGATCTTGAACCCGTTCCTGGAGAAGATAGTCAATATATTGCATATGTAGCTTATCCTTTGGATCTATTTGAAGAAGGTTCTGTTACTAATCTATTCACTTCTATTGTAGGTAACGTATTCGGGTTTAAGGCCTTACGCGCTCTACGAT-TGGAAGATCTAAGAATCCCCCCTGCTTATTCTAAGACTTTCATCGGACCACCTCATGGTATCCAAGTTGAAAGGGATAAACTCAACAAGTATGGTCGTCC-TTTATTAGGATGCACAATCAAACCAAAGTTGGGTTTATCTGCTAAGAATTACGGTAGGGCTGTTTATGAATGTCTTCGTGGT-GGACTAGATTTTACCAAGGATGATGAAAA-CGTGAA-CTCTCAGCCATTCATGCGTTGGAGAGATCGTTTCGTGTTTGTAGCAGAAG-CTCT--TTTTAAGGCTCAATCTGAAACGGGTGAAATCAAAGGACATTATCTAAAT-GCTACTGCA-GGTACATGTGA-GGAAAT-GATGAAGAGAG-CAG-CCTTTGCTCGAGAATTGGGAGCACCT--ATTGTTATGCATGATTACCTTACAGGAGGTTTTACTGCAAATACTAGTTTAGCTTACTACTGCCGAGATAATGGT-CTACTACTTCATATTCACCGTGCAATGCATGCTGTTATTGATAGACAAAAAAACCACGGTATGCACTTCCGTGTTTTGGCTAAAGCGCTACGTATGTCTGGTGGAGATCATGTCCATTCCGGGACTGTAGTAGGTAAATTAGAAGGAGAGCGAGACATCACTCTAGGTTTCGTCGATTTGCTTCGTGATGATTACATTGAGAAAGACCGAAGCCGTGGTATTTATTTCACTCAAGATTGGGTATCTATGCCAGGTGTCTTGCCAGTAGCTTCAGGAGGTATCCATGTTT-GGCATATGCC-TGCTC-TAACTGAAATATTTGGAGACGATTCTGTCTTACAATTTGG-TGGTGGAACCTTGGGACATCCTTGGGGAAATGCACCGGGTGCGGTAGCTAATAGAGT-TGCATCAGA-GGCT????????????????????????????????????????????????????????????????????????????????????????????????????????????????????????????????????????????????????????????????????????????????????????????????????????????????????????????????????????????????????????????????????????????????????????????????????????????????????????????????????????????????????????????????????????????????????????????????????????????????????????????????????????????????????????????????? [4406 bp]
'Abrodictyum tamarisciforme' ???????????????????????????????????????????????????????????????????????????????????????????????????????????????????????????????????????????????????????????????????????????????????????????????????????????????????????????????????????????????????????????????????????????????????????????????????????????????????????????????????????????????????????????????????????????????????????????????????????????????????????????????????????????????????????????????????????????????????????????????????????????????????????????????????????????????????????????????????????????????????????????????????????????????????????????????????????????????????????????????????????????????????????????????????????????????????????????????????????????????????????????????????????????????????????????????????????????????????????????????????????????????????????????????????????????????????????????????????????????????????????????????????????????????????????????????????????????????????????????????????????????????????????????????????????????????????????????????????????????????????????????????????????????????????????????????????????????????????????????????????????????????????????????????????????????????????????????????????????????????????????????????????????????????????????????????????????????????????????????????????????????????????????????????????????????????????????????????????????????????????????????????????????????????????????????????????????????????????????????????????????????????????????????????????????????????????????????????????????????????????????????????????????????????????????????????????????????????????????????????????????????????????????????????????????????????????????????????????????????????????????????????????????????????????????????????????????????????????????????????????????????????????????????????????????????????????????????????????????????????????????????????????????????????????????????????????????????????????????????????????????????????????????????????????????????????????????????????????????????????????????????????????????????????????????????????????????????????????????????????????????????????????????????????????????????????????????????????????????????????????????????????????????????????????????????????????????????????????????????????????????????????????????????????????????????????????????????????????????????????????????????????????????????????????????????????????????????????????????????????????????????????????????????????????????????????????????????????????????????????????????????????????????????????????????????????????????????????????????????????????????????????????????????????????????????????????????????????????????????????????????????????????????????????????????????????????????????????????????????????????????????????????????????????????????????????????????????????????????????????????????????????????????????????????????????????????????????????????????????????????????????????????????????????????????????????????????????????????????????????????????????????????????????????????????????????????????????????????????????????????????????????????????????????????????????????????????????????????????????????????????????????????????????????????????????????????????????????????????????????????????????????????????????????????????????????????????????????????????????????????????????????????????????????????????????????????????????????????????????????????????????????????????????????????????????????????????????????????????????????????????????????????????????????????????????????????????????????????????????????????????????????????????????????????????????????????????????????????????????????????????????????????????????????????????????????????????????????????????????????????????????????????????????????????????????????????????????????????????????????????????????????????????????????????????????????????????????????????????????????????????????????????????????????????????????????????????????????????????????????????????????????????????????????????????????????????????????????????????????????????????????????????????????TCTCAA-TTCTGCGTTCGTTTGGAAGCCAAGCAGAAATTACGTTTTAATTATGGATC-AACAGAACGCCAATTGCTTAAATATATTCGTGTTGCTAGAAAAGCTAAGGGTTCAACAGGGCAAGTATTATTACAATTACTTGAGATGCGGTTGGATAATATTGTTTTTCGATTGGGTATGGCTCCTACTATTCCTGCTGCTAGACAATTAGTTAATCAT---CGCTATATCTTGG--TAAATAATA--ATAGAGT-AGATATACCAAGCTATCGTTGTAAA--CCCAAAGATCTGGATTAGTGAATGAAATCGGAAATCGAGAATCCATTGATCTGAATATAAATGAATTATTAGTTGT-CGA---CTATTCTCGCCAAG [4406 bp]
'Acorus americanus' ACCCTTCGAGCCGATGAAATTAGTAATATTATCCGTGAACGTATTGAACAATATACTAGAGAAGTGAAGGTTGTGAATACCGGTACAGTCCTTCAAGTAGGCGACGGCATTGCTCGTATTCATGGTCTTGATGAAGTAATGGCAGGTGAATTAGTCGAATTTGAAGAGGGTACGATAGGTATTGCTCTTAATTTGGAATCCAATAATGTTGGCGTTGTACTAATGGGTGACGGTTTGACAATACAAGAGGGAAGTTCTGTAAAAGCAACAGGAAGAATTGCTCAGATACCGGTGAGTGAGGCTTATTTGGGTCGTGTTGTAAATGCTCTGGCTAAACCTATTGATGGGAGAGGTGAAATTGCAGCTTCTGAATTCCGGTTAATCGAATCTCCTGCCCCAGGTATTATTTCGAGACGTTCCGTATATGAGCCCCTTCAAACAGGTCTTATCGCTATTGATTCGATGATCCCTGTAGGGCGCGGTCAGCGAGAATTAATTATTGGGGACAGACAGACCGGTAAAACAGCGGTAGCCACAGATACTATTCTCAACCAAAAAGGACAAAATGTAATATGCGTTTATGTAGCTATTGGCCAAAAAGCATCTTCCGTCGCGCAGGTAGTGACTAATTTCCAGGAGCGAGGGGCGATGGAATACACTATTGTGGTAGCCGAAACGGCGGATTCCCCCGCTACATTACAATACCTGGCTCCTTATACAGGAGCGGCTTTGGCTGAATATTTTATGTACCGTGAACGACATACTTCAATAATTTATGATGATCTCTCCAAACAAGCGCAAGCTTATCGCCAAATGTCTCTTCTATTAAGAAGACCGCCCGGACGTGAAGCTTACCCAGGAGATGTTTTTTATTTGCATTCCCGCCTTTTGGAAAGAGCCGCTAAATCAAGTTCTCGTTTAGGTGAAGGAAGTATGACTGCTTTACCAATAGTTGAAACTCAATCTGGGGATGTTTCGGCTTATATTCCTACTAATGTAATTTCCATTACAGATGGGCAAATATTCTTATCCGCCGATTTATTCAATGCCGGAATACGACCTGCTATTAATGTGGGTATTTCTGTCTCCAGAGTAGGATCCGCAGCTCAAATTAAAGCCATGAAACAAGTAGCTGGCAAATCAAAATTGGAACTAGCTCAATTCGCGGAGTTAGAAGCTTTTGCACAATTCGCTTCTGATCTCGATAAAGCTACTCAGAATCAATTGGCAAGAGGTAAACGATTGCGCGAGTTACTTAAACAATCCCAATCAGAACCTCTCGCGGTGGACGAACAAGTGGTTACTATTTATACCGGAACGAATGGATATCTTGATACGTTAGAAATTGGGCAGGTAAAGGAATTTCTCGTTAAGTTACGTACCTACTTAAAAAAGAATAAACCTCAGTTTCAAGAAATCATATCTTCTACCAAGACCTTTACCGAGGAAGCAGAAGCTCTTTTGAAGGAAGCTATTCAGGAGCAGCTCGAACTCTTTCT-ACTTCAGTCCAGTCGGTGGAGCTACTCTCGGAAGAATTTTCAACGTTCTTGGGGAGCCCGTTGATAATTTAGGCCCTGTAGATACTCGCACAACATCTCCTATTCATAGATCTGCGCCTGCATTTATACAGTTAGATACGAAATTATCAATCTTTGAAACAGGCATTAAAGTGGTAGATCTTTTAGC-TCCTTATCGCCGGGGAGGAAAAATCGGACTATTTGGGGGAGCTGGAGTGGGTAAAACAGTACTCATCATGGAATTGATCAACAACATTGCCAAAGCGCATGGAGGTGTATCCGTATTTGGCGGAGTAGGCGAGCGTACTCGTGAAGGAAATGATCTTTACATGGAAATGAAAGAATCCGGAGTAATTAATGAAGAAAAGATTGAAGAATCTAAAGTAGCTCTAGTGTATGGTCAGATGAATGAACCGCCGGGCGCTCGTATGAGAGTTGGTTTGACTGCCCTAACCATGGCGGAATATTTCCGGGATGTTAATGAACAGGATGTACTTCTATTTATCGACAATATCTTCCGGTTCGTACAAGCGGGATCAGAAGTATCTGCCTTATTAGGGCGGATGCCTTCCGCCGTGGGTTATCAACCTACCCTTAGTACAGAAAT-GGGTTC---TTTGCAAGAAAGAATTAC-TTCTACAAAAGAGGGATCTATAACGTCTATTCAAGCGGTTTATGTACCTGCGGATGATTTGACTGACCCTGCTCCTGCCACCACATTTGCACATTTGGATGCTACTACTGTACTATCAAGAGGATTAGCTGCCAAAGGTATTTATCCGGCAGTAGATCCTTTAGATTCAACGTCAACTATG--CTCCAACCTAGGATCGTTGGCGAGGAACATTATGAAACTGCGCA-AAGAGTTAAGCAAACTTTACAACGTTACAAAGAACTTCAGGACATTATAGCTATCCTTGGGTTGGACGAATTATCCGAAGAGGATCGTTTAACCGTAGCAAGAGCACGAAAAATTGAGCGTTTCTTATCACAACCCTTCTTC---GTAGCAGAAGTATTTACTGGTTCTCCAGGTAAATATGTTGGTCTCGCGGAAACGATTAGGGGGTTTCAACTGATCCTTTCAGGAGAATTAGATGGTCTTCCCGAGCAGGCCTTTTATTTGGTGGGTAACATCGATGAAGCTACCGCGAAGGCTATGAATTTAGAAGTAGATTACAAATTGA------C--TTATTATACTCCTG-AATATGAAACCAAAG-ATACTG-ATATCTTGGCAGCATTTCGAGTAACTCCTCAACCCGGAGTTCCAC-CCG-AGGAAGCAGGGGCTGCGGTAGCTGCCG-AATCCTCTACTGGTACATGGACAACTGTGTGGACCGATGGACTTACCAGCCTTGATCGTTACAAAGGCCGATGCTACCACATCGAGCCCGTTGTTGGGGAGCAAAATCAATATATTGCTTATGTAGCTTATCCTTTAGACCTTTTTGAAGAAGGTTCTGTTACTAACATGTTTACTTCCATTGTGGGTAATGTATTTGGGTTCAAAGCCCTACGAGCTCTACGTT-TGGAGGATCTTCGAATTCCCCCTGCTTATTCCAAAACTTTCCAAGGCCCGCCCCATGGAATCCAGGTTGAGAGAGATAAATTGAACAAGTATGGTCGTCC-CCTATTGGGATGTACTATTAAACCAAAATTGGGGTTATCCGCGAAGAACTACGGTAGAGCAGTTTATGAATGTCTCCGTGGT-GGACTTGATTTTACCAAGGATGATGAGAA-CGTGAA-CTCACAGCCATTTATGCGTTGGAGAGACCGTTTCTTATTTTGTGCTGAAG-CAAT--TTATAAAGCGCAAGCGGAAACAGGTGAAATCAAAGGACATTATTTGAAT-GCTACTGCG-GGTACATGTGA-AGAAAT-GATGAGAAGGG-CCC-AATGTGCCAGAGAATTGGGAGTTCCT--ATCGTAATGCATGACTACTTAACAGGTGGATTCACTGCAAATACTAGCTTGGCTATTTATTGCCGAAACAACGGC-CTACTTCTTCACATCCATCGTGCAATGCATGCAGTTATTGATAGACAGAAGAATCATGGTATGCACTTTCGTGTACTAGCTAAAGCGCTACGTATGTCTGGTGGAGATCACATTCACGCCGGTACAGTAGTAGGTAAACTGGAAGGGGAACGTGAAATGACTTTAGGTTTTGTTGATTTACTACGTGATGATTATATTGAAAAAGACCGAAGTCGTGGTATTTTTTTCACTCAAGATTGGGTCTCTATGCCAGGTGTTTTGCCCGTAGCTTCCGGTGGTATTCACGTTT-GGCATATGCC-TGCCT-TGACCGAGATCTTTGGGGATGATTCTGTACTACAGTTCGG-TGGAGGAACTTTAGGACACCCTTGGGGAAATGCACCTGGTGCAGTAGCCAATCGGGT-AGCTTTAGA-AGCGTGTGTACAAGCTCGTAA-TGAGGGACGTGATCTTGCTCGCGAAAGTACTCAAATTATCCGTGAAGCTTGTTCCCAA-TATCGTATTCGTCTTGAAGAAAAACAGAAATTGCGTTTTCATTATGGTCT-GACAGAGCGACAATTACTTAGATATGTTCATATCGCCGGAAAAGCCAAAGGATCAACAGGTCAGGTTTTACTACAACTACTTGAAATGCGTTTGGATAACATCCTTTTTCGATTGGGTATGGCTCCTACGATTCCTGGAGCCCGGCAATTAGTTAACCAT---AGACATATTTTAG--TTAATGGTC--GTATAGT-AGATATACCAAGTTATCGTTGCAAA--CCCAGAGACATGGATTAGTAAATCAAATCATAGATAGTAAATGGGTCGGTTTGAAAATTAATGAGTTGTTAGTTGT-GGAATATTATTCCCGCCAGA [4406 bp]
'Acrophorus emeiensis' ???????????????????????????????????????????????????????????????????????????????????????????????????????????????????????????????????????????????????????????????????????????????????????????????????????????????????????????????????????????????????????????????????????????????????????????????????????????????????????????????????????????????????????????????????????????????????????????????????????????????????????????????????????????????????????????????????????????????????????????????????????????????????????????????????????????????????????????????????????????????????????????????????????????????????????????????????????????????????????????????????????????????????????????????????????????????????????????????????????????????????????????????????????????????????????????????????????????????????????????????????????????????????????????????????????????????????????????????????????????????????????????????????????????????????????????????????????????????????????????????????????????????????????????????????????????????????????????????????????????????????????????????????????????????????????????????????????????????????????????????????????????????????????????????????????????????????????????????????????????????????????????????????????????????????????????????????????????????????????????????????????????????????????????????????????????????????????????????????????????????????????????????????????????????????????????????????????????????????????????????????????????????????????????????????????????????????????????????????????????????????????????????????????????????????????????????????????????????????????????????????????????????????????????????????????????????????????????????????????????????????????????????????????????????????????????????????????????????????????????????????????????????????????????????????????????????????????????????????????????????????????????????????????????????????????????????????????????????????????????????????????????????????????????????????????????????????????????????????????????????????????????????????????????????????????????????????????????????????????????????????????????????????????????????????????????????????????????????????????????????????????????????????????????????????????????????????????????????????????????????????????????????????????????????????????????????????????????????????????????????????????????????????????????????????????????????????????????????????????????????????????????????????????????????????????????????????????????????????????????????????????????????????????????????????????????????????????????????????????????????????????????????????????????????????????????????????????????????????????????????????????????????????????????????????????????????????????????????????????????????????????????????????????????????????????????AGCAGCCTTTAAAATGACCCCACAACCCGGA?TACCGG-CTG-AGGAAGCCGGAGCTGCGGTAGCTGCGG-AATCCTCCACGGGTACGTGGACCACTGTATGGACAGATGGGTTGACCAGTCTTGACCGTTACAAGGGCCGATGCTACGACATTGAACCCGTCGCTGGGGAGGAAAACCAGTATATCGCGTATGTAGCTTATCCTTTGGATCTATTCGAAGAAGGTTCTGTCACCAATTTGTTCACCTCTATTGTAGGTAATGTCTTTGGATTTAAGGCTCTACGCGCTTTACGCT-TGGAAGACCTTCGAATTCCCCCCGCTTATTCTAAAACTTTCATTGGACCGCCTCATGGTATTCAGGTCGAAAGGGATAAACTAAACAAATATGGACGTCC-TTTATTGGGATGTACAATCAAGCCAAAATTAGGTCTGTCTGCTAAGAATTATGGTAGAGCCGTCTACGAATGCCTCCGCGGC-GGACTTGATTTCACAAAAGATGATGAAAA-TGTGAA-TTCCCAGCCATTCATGCGTTGGAGAGATCGCTTCCTATTCGTGGCAGAAG-CTCT--TTTCAAATCCCAGGCTGAAACGGGGGAAATCAAGGGGCATTACTTAAAT-GCTACCGCA-GGTACATGTGA-AGAAAT-GATGAAGAGAG-CTG-TTTTTGCTAGAGAGTTGGGTGTACCA--ATTATCATGCATGACTACCTGACCGGAGGGTTTACCGCAAATACCAGCTTAGCTTTGTACTGCAGAGACAATGGG-CTGCTTCTTCATATTCACCGTGCGATGCATGCTGTGATCGATAGACAACGAAATCACGGTATGCATTTTCGTGTATTGGCCAAAGCATTACGCATGTCCGGTGGAGATCATGTACACGCTGGAACTGTAGTAGGCAAACTAGAGGGGGAACGAGAAGTAACCCTGGGTTTCGTCGATTTACTTCGCGACGATTACATTGAAAAAGATCGTAGTCGTGGTATCTATTTCACACAAGATTGGGTATCTATGCCGGGTGTACTCCCCGTAGCTTCGGGGGGTATCCACGTTT-GGCACATGCC-TGCC?-TAACCGAAATCTTCGGGGACGATTCCATATTACAGTT????????????????????????????????????????????????????????????????????????????????????????????????????????????????????????????????????????????????????????????????????????????????????????????????????????????????????????????????????????????????????????????????????????????????????????????????????????????????????????????????????????????????????????????????????????????????????????????????????????????????????????????????????????????????????????????????????????????????????????????????????????????????????????????????????????????? [4406 bp]
'Acrophorus nodosus' ??????????????????????????????????????????????????????????????????????????????????????????????????????????????????????????????????????????????????????????????????????????????????????????????????????????????????????????????????????????????????????????????????????????????????????????????????????????????????????????????????????????????????????????????????????????????????????????????????????????????????????????????????????????????????????????????????????????????????????????????????????????????????????????????????????????????????????????????????????????????????????????????????????????????????????????????????????????????????????????????????????????????????????????????????????????????????????????????????????????????????????????????????????????????????????????????????????????????????????????????????????????????????????????????????????????????????????????????????????????????????????????????????????????????????????????????????????????????????????????????????????????????????????????????????????????????????????????????????????????????????????????????????????????????????????????????????????????????????????????????????????????????????????????????????????????????????????????????????????????????????????????????????????????????????????????????????????????????????????????????????????????????????????????????????????????????????????????????????????????????????????????????????????????????????????????????????????????????????????????????????????????????????????????????????????????????????????????????????????????????????????????????????????????????????????????????????????????????????????????????????????????????????????????????????????????????????????????????????????????????????????????????????????????????????????????????????????????????????????????????????????????????????????????????????????????????????????????????????????????????????????????????????????????????????????????????????????????????????????????????????????????????????????????????????????????????????????????????????????????????????????????????????????????????????????????????????????????????????????????????????????????????????????????????????????????????????????????????????????????????????????????????????????????????????????????????????????????????????????????????????????????????????????????????????????????????????????????????????????????????????????????????????????????????????????????????????????????????????????????????????????????????????????????????????????????????????????????????????????????????????????????????????????????????????????????????????????????????????????????????????????????????????????????????????????????????????????????????????????????????????????????????????????????????????????????????????????????????????????????????????TACACCCCCG-AATACAAGACCAAAG-ATACTG-ATATCTTAGCAGCCTTTAGAATGACCCCACAACCCGGAGTACCGG-CTG-AGGAAGCCGGAGCTGCGGTAGCTGCGG-AATCCTCCACGGGTACGTGGACCACTGTATGGACAGATGGGTTGACCAGTCTTGACCGTTACAAGGGCCGATGCTACGACATTGAACCCGTCGCTGGGGAGGAAAACCAGTATATCGCGTATGTAGCTTATCCTTTGGATCTATTCGAAGAAGGTTCTGTCACCAATTTGTTCACCTCTATTGTAGGTAATGTCTTTGGATTTAAGGCTCTACGCGCTTTACGCT-TGGAAGACCTTCGAATTCCCCCCGCTTATTCTAAAACTTTCATTGGACCGCCTCATGGTATTCAGGTCGAAAGGGATAAACTAAACAAATATGGACGTCC-TTTATTGGGATGTACAATCAAGCCAAAATTAGGTCTGTCTGCTAAGAATTATGGTAGAGCCGTCTACGAATGCCTCCGCGGC-GGACTTGATTTCACAAAAGATGATGAAAA-TGTGAA-TTCCCAGCCATTCATGCGTTGGAGAGATCGCTTCCTATTCGTGGCAGAAG-CTCT--TTTCAAATCCCAGGCTGAAACGGGGGAAATCAAGGGGCATTACTTAAAT-GCTACCGCA-GGTACATGTGA-AGAAAT-GATGAAGAGAG-CTG-TTTTTGCTAGAGAGTTGGGTGTACCA--ATTATCATGCATGACTACCTGACCGGAGGGTTTACCGCAAATACCAGCTTAGCTTTGTACTGCAGAGACAATGGG-CTGCTTCTTCATATTCACCGTGCGATGCATGCTGTGATCGATAGACAACGAAATCACGGTATGCATTTTCGTGTATTGGCCAAAGCATTACGCATGTCCGGTGGAGATCATGTACACGCTGGAACTGTAGTAGGCAAACTAGAGGGGGAACGAGAAGTAACCCTGGGTTTCGTCGATTTACTTCGCGACGATTACATTGAAAAAGATCGTAGTCGTGGTATCTATTTCACACAAGATTGGGTATCTATGCCGGGTGTACTCCCCGTAGCTTCGGGGGGTATCCACGTTT-GGCACATGCC-TGCCC-TAACCGAAATCTTCGGGGACGATTCCATATTACAGTTCGG-CGGGGGAACCTTGGGACATCCTTGGGGAAATGCACCCGGTGCGGTAGCCAACCGAGT-CGCATTAGA-AGC?????????????????????????????????????????????????????????????????????????????????????????????????????????????????????????????????????????????????????????????????????????????????????????????????????????????????????????????????????????????????????????????????????????????????????????????????????????????????????????????????????????????????????????????????????????????????????????????????????????????????????????????????????????????????????????????????? [4406 bp]
'Acrophorus stipellatus' ???????????????????????????????????????????????????????????????????????????????????????????????????????????????????????????????????????????????????????????????????????????????????????????????????????????????????????????????????????????????????????????????????????????????????????????????????????????????????????????????????????????????????????????????????????????????????????????????????????????????????????????????????????????????????????????????????????????????????????????????????????????????????????????????????????????????????????????????????????????????????????????????????????????????????????????????????????????????????????????????????????????????????????????????????????????????????????????????????????????????????????????????????????????????????????????????????????????????????????????????????????????????????????????????????????????????????????????????????????????????????????????????????????????????????????????????????????????????????????????????????????????????????????????????????????????????????????????????????????????????????????????????????????????????????????????????????????????????????????????????????????????????????????????????????????????????????????????????????????????????????????????????????????????????????????????????????????????????????????????????????????????????????????????????????????????????????????????????????????????????????????????????????????????????????????????????????????????????????????????????????????????????????????????????????????????????????????????????????TCCCGTTGGTGAAGCTACTCTTGGCCGAATATTTAACGTCCTCGGTGAACCCGTAGATAATTTGGGTCCCGTGCGAAGTAGTGCGACATTTCCAATTCACAGGCCCGCCCCGGCATTTACCCAGTTGGATACCAAATTATCAATTTTCGAAACGGGTATAAAAGTTGTGGATCTTTTGGC-TCCGTACCGGAGAGGCGGAAAAATCGGGTTACTTGGTGGGGCTGGAGTTGGAAAGACGGTTCTTATTACGGAATCAATCAATAATATTGCGAAAGCTCATGGAGGTGTATCCGTATCTGGCGGAGTAGGAGAACGTACACGTGAAGGTAATGACCTTTACATGGAAATGAAAGAATCAAAAGTTATTAATGAACAAAACATTTCGGAATCAAAAGTAGCTTTGGTTTATGGTCAGATGAATGAACCACCGGGAGCTCGTATGAGAGTTGGCTCAACCGCTCCAACAATGGCGGAATACTTTCGAGACGTTAACAAACAAGATGTACCCTTATTTATCGACAATATTTTCCGCTTTGTCCAGGCGGGATCAGAGGTCTCGGCATTACTGGGTAGGATGCCTTCCGCCGTGGGTTACCAACCAACCCTTGGTACAGAAAT-GGGATC---ATTACAGGAAAGAATTAC-TTCCACCAAGGAGGGATCAATAACTTCCATTCAAGCTGTTTACGTACCTGCGGATGATTTGACTGACCCGGCTCCCGCCACGACATCTGCACACTTAGACGCCACTACTGTGCTTTCAAGGGGATTGGCGGCGAAGGGTATTTACCCAGCCGTAGACCCGCTGGATTCGACCTCGACTATG--TCACAGCCTTGGATTGTGGGTGAGGAGCACTACGACACGGCACA-GGGAGTTAAGCAGACTTTGCAACGTTACAAAGAACTTCAAGATATTATAGCTATTCTTGGACTAGACGAGTTATCCGAAGAAGATCGCTTGACGGTAGCTAGGGCTAGAAAAATAGAACGTTTCTTATCACAACCTTTTTTT---GTAGCGGAAGTTTTCACCGGATCTCCGGGTAAATACGTCAGTTTATCGGAAACCATTAAGGGATTTCAAATGATTCTTTCTGGAGAG????????????????????????????????????????????????????????????????????????????????AGATTATCGATTGA------C--CTATTACACCCCCG-AATACAAGACCAAAG-ATACCG-ATATCTTAGCAGCCTTTAGAATGACCCCACAACCCGGAGTACCGG-CTG-AGGAAGCCGGAGCTGCGGTAGCTGCGG-AATCCTCCACGGGTACGTGGACCACTGTATGGACAGATGGGTTGACCAGTCTTGACCGTTACAAGGGCCGATGCTACGACATTGAACCCGTCGCTGGGGAGGAGAACCAGTATATCGCGTATGTAGCTTATCCTTTGGATCTATTCGAAGAAGGTTCTGTCACCAATTTGTTCACCTCTATTGTAGGTAATGTTTTTGGATTTAAGGCTCTACGCGCTTTACGCC-TGGAAGACCTTCGAATTCCCCCCGCTTATTCTAAAACTTTCATTGGACCGCCTCATGGTATTCAGGTCGAAAGGGATAAACTAAACAAATATGGACGTCC-TTTATTGGGATGTACAATCAAGCCAAAATTAGGTCTGTCTGCTAAGAATTATGGTAGAGCCGTCTACGAATGCCTCCGCGGC-GGACTTGATTTCACAAAAGATGATGAAAA-TGTGAA-TTCCCAGCCATTCATGCGTTGGAGAGATCGCTTCCTATTCGTGGCAGAAG-CTCT--TTTCAAAGCCCAGGCTGAAACGGGGGAAATCAAGGGGCATTACTTAAAT-GCTACTGCA-GGTACGTGTGA-AGAAAT-GTTTAAGAGAG-CTG-TTTTCGCTAGAGAGTTGGGTGTACCA--ATTGTCATGCATGACTACCTGACCGGAGGGTTTACCGCAAATACCAGCTTAGCTCATTACTGCAGAGACAATGGG-CTGCTTCTTCATATTCACCGTGCGATGCATGCCGTGATCGATAGACAACGAAATCACGGTATGCATTTTCGTGTATTGGCCAAAGCATTACGCATGTCCGGTGGAGATCATATACACGCTGGAACTGTAGTAGGCAAACTAGAGGGGGAACGAGAAGTAACCCTGGGTTTCGTCGATTTACTTCGCGACGATTACATTGAAAAAGATCGTAGTCGTGGTATCTATTTCACACAAGATTGGGTATCTATGCCGGGTGTACTCCCCGTAGCTTCGGGGGGTATCCACGTCT-GGCACATGCC-TGCTC-TAACCGAAATCTTCGGGGACGATTCCGTATTACAGTTCGG-TGGAGGAACCTTGGGACATCCTTGGGGAAATGCACCCGGTGCGGCAGCCAACCGAGT-CGCATTAGA-AGCTTGCGTACAGGCTCGCAA-CGAGGGTCGCGACCTCGCCCGTGAAGGTAATG??????????????????????????????????????????????????????????????????????????????????????????????????????????????????????????????????????????????????????????????????????????????????????????????????????????????????????????????????????????????????????????????????????????????????????????????????????????????????????????????????????????????????????????????????????????????????????????????????????????????? [4406 bp]
'Acrorumohra diffracta' ???????????????????????????????????????????????????????????????????????????????????????????????????????????????????????????????????????????????????????????????????????????????????????????????????????????????????????????????????????????????????????????????????????????????????????????????????????????????????????????????????????????????????????????????????????????????????????????????????????????????????????????????????????????????????????????????????????????????????????????????????????????????????????????????????????????????????????????????????????????????????????????????????????????????????????????????????????????????????????????????????????????????????????????????????????????????????????????????????????????????????????????????????????????????????????????????????????????????????????????????????????????????????????????????????????????????????????????????????????????????????????????????????????????????????????????????????????????????????????????????????????????????????????????????????????????????????????????????????????????????????????????????????????????????????????????????????????????????????????????????????????????????????????????????????????????????????????????????????????????????????????????????????????????????????????????????????????????????????????????????????????????????????????????????????????????????????????????????????????????????????????????????????????????????????????????????????????????????????????????????????????????????????????????????????????????????????????????????????TCCCGTTGGTGAAACTACTCTTGGCCGAATATCTAACGTCCTCGGTGAACCCGTAGATAATTTGGGTCCCGTGCGAAGTAGTGCGACATTTCCAATTCACAGGCCCGCCCCGGCATTTACCCAGTTGGATACCAAATTATCAATTTTCGAAACGGGTATAAAAGTTGTGGATCTTTTGGC-TCCGTACCGGAGAGGCGGAAAAATCGGGTTACTTGGTGGGGCTGGAGTTGGAAAGACGGTTCTTATTACGGAATCAATCAATAATATTGCGAAAGCTCATGGAGGTGTATCCGTATCTGGCGGAGTAGGAGAACGTACACGTGAAGGTAATGACCTTTACATGGAAATGAAAGAATCCAAAGTTATTAATGAACAAAACATTTCGGAATCAAAAGTAGCTTTGGTTTATGGTCAGATGAATGAACCACCGGGAGCTCGTATGAGAGTTGGCTCAACCGCTCCAACAATGGCGGAATACTTTCGAGACGTTAACAAACAAGATGTACCCTTATTTATCGACAATATTTTCCGCTTTGTCCAGGCGGGATCGGAGGTATCAGCATTACTGGGTAGGATGCCTTCCGCCGTGGGTTACCAACCGACCCTTGGTACAGAAAT-GGGATC---ATTACAGGAAAGAATTAC-TTCCACCAAGGAGGGATCAATAACTTCCATTCAAGCTGTTTACGTACCTGCGGATGATTTGACTGACCCGGCTCCCGCCACGACATCTGCACATTTAGACGCCACTACTGTGCTTTCAAGGGGATTGGCGGCGAAGGGTATTTACCCAGCCGTAGACCCGCTGGATTCGACCTCGACTATG--TCACAGCCTTGGATTGTGGGTGAGGAGCACTACGACACGGCACA-GGGAGTTAAGCAGACTTTGCAACGTTACAAAGAACTTCAAGATATTATAGCTATTCTTGGACTAGACGAATTATCCGAGGAAGATCGCTTGACGGTAGCTAGGGCTAGAAAAATAGAACGTTTCTTGCCACAACCTTTTTTT---GTAGCGGAAGTTTTCACCGGATCTCCGGGTAAATACGTCAGTTTATCGGAAACCATTAAGGGATTTCAAATGATTCTTTCTGGAGAG????????????????????????????????????????????????????????????????????????????????AGATTATCGATTGA------C--CTATTACACCCCCG-AATACAAGACTAAAG-ATACCG-ATATCTTGGCAGCCTCTAGAATGACCCCACAACCCGGAGTACCGG-CTG-AGGAAGCCGGAGCTGCGGTAGCTGCGG-AATCCTCCACGGGTACGTGGACCACTGTATGGACAGATGGGTTGACCAGTCTTGACCGTTACAAGGGCCGATGCTACGACATCGAACCCGTCGCTGGAGAGGAAAACCAGTATATCGCATATGTAGCTTATCCTTTGGATCTATTCGAAGAAGGTTCTGTCACCAATTTGTTCACCTCTATTGTAGGTAATGTCTTTGGATTTAAGGCTCTACGCGCTTTACGCT-TGGAAGACCTTCGAATTCCCCCCGCTTATTCTAAAACTTTCATTGGACCGCCTCACGGTATTCAGGTCGAAAGGGATAAACTAAACAAATATGGACGTCC-TTTATTGGGATGTACAATCAAGCCAAAATTAGGTCTGTCTGCTAAGAATTATGGTAGAGCCGTCTACGAATGCCTCCGCGGC-GGACTTGATTTCACAAAAGATGATGAAAA-TGTGAA-TTCCCAGCCATTCATGCGTTGGAGAGATCGCTTCCTATTCGTTGCAGAAG-CTCT--TTTCAAATCCCAGGCTGAAACGGGGGAAATCAAGGGACATTACTTAAAT-GCTACCGCA-GGTACGTGTGA-AGAAAT-GATGAAGAGGG-CTG-TTTTCGCTAGAGAGTTGGGTGCACCA--ATTGTCATGCATGACTACCTGACCGGAGGGTTTACGGCAAATACCAGCTTAGCTTTTTACTGCAGAGACAATGGG-CTGCTTCTTCATATTCACCGTGCGATGCATGCTGTGATCGATAGACAACGAAATCACGGTATACATTTCCGCGTATTGGCCAAAGCATTACGCATGTCCGGTGGAGATCATATACACGCTGGAACTGTAGTAGGCAAACTAGAAGGGGAACGAGAAGTAACCCTGGGTTTCGTCGATTTACTTCGCGACGATTACATTGAAAAAGATCGTAGTCGTGGTATCTATTTCACACAAGATTGGGTATCTATGCCGGGTGTATTCCCCGTAGCTTCGGGGGGTATCCACGTTT-GGCACATGCC-TGCCC-TAACCGAAATCTTCGGGGACGATTCCGTATTACAGTTCGG-TGGGGGAACCTTGGGACATCCTTGGGGAAATGCACCCGGTGGGGTAGCCAACCGAGT-CGCACTAGA-AGCTTGCGTACAGGCTCGCAA-CGAGGGTCGCGACCTCGCCCGTGAAGGTAATGAAATTATTCG-GAAGCTAGT??????????????????????????????????????????????????????????????????????????????????????????????????????????????????????????????????????????????????????????????????????????????????????????????????????????????????????????????????????????????????????????????????????????????????????????????????????????????????????????????????????????????????????????????????????????????????????????? [4406 bp]
'Acrorumohra hasseltii' ???????????????????????????????????????????????????????????????????????????????????????????????????????????????????????????????????????????????????????????????????????????????????????????????????????????????????????????????????????????????????????????????????????????????????????????????????????????????????????????????????????????????????????????????????????????????????????????????????????????????????????????????????????????????????????????????????????????????????????????????????????????????????????????????????????????????????????????????????????????????????????????????????????????????????????????????????????????????????????????????????????????????????????????????????????????????????????????????????????????????????????????????????????????????????????????????????????????????????????????????????????????????????????????????????????????????????????????????????????????????????????????????????????????????????????????????????????????????????????????????????????????????????????????????????????????????????????????????????????????????????????????????????????????????????????????????????????????????????????????????????????????????????????????????????????????????????????????????????????????????????????????????????????????????????????????????????????????????????????????????????????????????????????????????????????????????????????????????????????????????????????????????????????????????????????????????????????????????????????????????????????????????????????????????????????????????????????????????????TCCCGTTGGTGAAACTACTCTTGGCCGAATATCCAACGTCCTCGGTGAACCCGTAGATAATTTGGGTCCCGTGCGAAGTAGTGCGACATTTCCAATTCACAGGCCCGCCCCGGCATTTACCCAGTTGGATACCAAATTATCAATTTTTGAAACGGGTATAAAGGTTGTGGATCTTTTGGC-TCCGTACCGGAGAGGCGGAAAAATCGGGTTACTTGGCGGGGCTGGAGTTGGAAAGACGGTTCTTATTACGGAATCAATCAATAATATTGCGAAAGCTCATGGAGGTGTATCCGTATCTGGCGGAGTAGGAGAACGTACACGTGAAGGTAATGACCTTTACATGGAAATGAAAGAATCAAAAGTTATTAATGAACAAAACATTTCGGAATCAAAAGTAGCTTTGGTTTATGGTCAGATGAATGAACCACCGGGAGCTCGTATGAGAGTTGGCTCAACCGCTCCAACAATGGCGGAATACTTTCGAGACGTTAACAAACAAGATGTACCCTTATTTATCGACAATATTTTCCGCTTTGTCCAAGCGGGATCGGAGGTATCGGCATTACTGGGTAGGATGCCTTCCGCCGTGGGTTACCAACCAACCCTTGGTACAGAAAT-GGGATC---ATTACAGGAAAGAATTAC-TTCTACCAAAGAGGGATCAATAACTTCCATTCAAGCTGTTTACGTACCTGCGGATGATTTGACTGACCCGGCTCCCGCCACGACATCTGCACATTTAGACGCCACTACTGTGCTTCCAAGGGGATTGGCGGCGAAGGGTATTTACCCAGCCGTAGACCCGCTGGATTCGACCTCGACTATG--TCACAGCCTTGGATTGTGGGTGAAGAGCACTACGACACGGCACA-GGGAGTTAAGCAGACTTTGCAACGTTACAAAGAACTTCAAGATATTATAGCTATTCTTGGACTAGACGAGTTATCCGAAGAAGATCGCTTGACGGTAGCTAGGGCTAGAAAAATAGAACGTTTCTTGTCACAACCTTTTTTC---GTAGCGGAGGTTTTCACCGGATCTCCGGGTAAATACGTCAGTTTATCGGAAACCATTAAGGGATTTCAAATGATTCTTTCTGGAGAG??????????????????????????????????????????????????????????????????????????????????????????TTGA------C--CTATTACACCCCCG-AATACAAGACTAAAG-ATACCG-ATATCTTGGCAGCCTTTAGAATGACCCCACAACCCGGAGTACCGG-CTG-AGGAAGCCGGAGCCGCGGTAGCTGCGG-AATCCTCCACGGGTACGTGGACCACTGTATGGACAGATGGGTTGACCAGTCTTGACCGTTACAAGGGCCGATGCTACGACATCGAACCCGTCGCTGGAGAGGAAAACCAGTATATCGCATATGTAGCTTATCCTTTGGATCTATTCGAAGAAGGTTCTGTCACCAATCTGTTCACCTCTATTGTAGGTAATGTCTTTGGATTTAAGGCTCTACGCGCTTTACGCT-TGGAAGACCTTCGAATTCCCCCCGCTTATTCTAAAACTTTCATTGGACCGCCTCACGGTATTCAGGTCGAAAGGGATAAACTAAACAAATATGGACGTCC-TTTATTGGGATGTACAATCAAGCCAAAACTAGGTCTGTCTGCTAAGAATTATGGTAGAGCCGTCTACGAATGCCTCCGCGGC-GGACTTGATTTCACAAAAGATGATGAAAA-TGTGAA-TTCCCAGCCATTCATGCGTTGGAGAGATCGCTTCCTATTCGTTGCAGAAG-CTCT--TTTCAAATCCCAGGCTGAAACCGGGGAAATCAAGGGACATTACTTAAAC-GCTACCGCA-GGTACGTGTGA-AGAAAT-GATGAAGAGAG-CTG-TTTTCGCTAGAGAGTTGGGTGCACCA--ATTGTCATGCATGACTACTTGACTGGAGGGTTTACCGCAAATACCAGCTTAGCTTTTTACTGCAGAGACAATGGG-CTGCTTCTTCATATTCACCGTGCGATGCATGCTGTGATCGATAGACAACGAAATCACGGTATGCATTTCCGCGTATTGGCCAAAGCATTACGCATGTCCGGTGGAGATCATGTACACGCTGGAACTGTAGTAGGCAAACTAGAGGGGGAACGAGATGTAACCCTGGGTTTCGTCGATTTACTTCGCGATGATTACATTGAAAAAGATCGTAGTCGTGGTATCTATTTCACACAAGATTGGGTATCTATGCCGGGTGTATTCCCCGTAGCTTCGGGGGGTATCCACGTTT-GGCACATGCC-TGCCC-TAACCGAAATCTTCGGGGACGATTCCGTATTACAGTTCGG-TGGGGGAACCTTGGGACATCCTTGGGGAAATGCACCCGGTGCGGTAGCCAACCGAGT-CGCACTAGA-AGCTTGCGTACAGGCTCGCAA-?GAGGGCCGCGACCTCGCTCC?????????????????????????????????????????????????????????????????????????????????????????????????????????????????????????????????????????????????????????????????????????????????????????????????????????????????????????????????????????????????????????????????????????????????????????????????????????????????????????????????????????????????????????????????????????????????????????????????????????????????????????? [4406 bp]
'Acrostichum aureum' ???????????????????????????????????????????????????????????????????????????????????????????????????????????????????????????????????????????????????????????????????????????????????????????????????????????????????????????????????????????????????????????????????????????????????????????????????????????????????????????????????????????????????????????????????????????????????????????????????????????????????????????????????????????????????????????????????????????????????????????????????????????????????????????????????????????????????????????????????????????????????????????????????????????????????????????????????????????????????????????????????????????????????????????????????????????????????????????????????????????????????????????????????????????????????????????????????????????????????????????????????????????????????????????????????????????????????????????????????????????????????????????????????????????????????????????????????????????????????????????????????????????????????????????????????????????????????????????????????????????????????????????????????????????????????????????????????????????????????????????????????????????????????????????????????????????????????????????????????????????????????????????????????????????????????????????????????????????????????????????????????????????????????????????????????????????????????????????????????????????????????????????????????????????????????????????????????????????????????????????????????????????????????????????????????????????????????????????????????????????????????????????????????????????????????????????????????????????????????????????????????????????????????????????????????????????????????????????????????????????????????????????????????????????????????????????????????????????????????????????????????????????????????????????????????????????????????????????????????????????????????????????????????????????????????????????????????????????????????????????????????????????????????????????????????????????????????????????????????????????????????????????????????????????????????????????????????????????????????????????????????????????????????????????????????????????????????????????????????????????????????????????????????????????????????????????????????????????????????????????????????????????????????????????????????????????????????????????????????????????????????????????????????????????????????????????????????????????????????????????????????????????????????????????????????????????????????????????????????????????????????????????????????????????????????????????????????????????????????????????????????????????????????????????????????????????????????????????????????????????????????????????????????????????????????????????????????????AGATTACCGATTGA------C--TTATTATACTCCCG-AATATCAGACCAAAG-ACACTG-ATATCTTAGCCGCTTTCCGAATGACCCCACAACCTGGAGTACCGG-CTG-AGGAGGCCGGGGCTGCAGTGGCTGCGG-AATCCTCGACAGGTACATGGACAACAGTATGGACAGACGGACTTACTACTCTCGATCGCTACAAAGGCCGGTGCTACGATATTGAACCCGTTCCTGGGGAGGAAAATCAGTATATTGCATATGTAGCTTATCCTTTGGATTTATTTGAAGAAGGTTCCGTTACTAATATGTTCACTTCGATCGTAGGTAATGTTTTTGGATTCAAGGCCCTACGTGCTCTGCGTC-TGGAAGACCTACGAATTCCTCCTGCCTATTCCAAAACTTTTATTGGACCTCCCCACGGTATTCAGGTAGAAAGGGATAAACTAAACAAATATGGCCGTCC-TTTATTGGGATGTACAATCAAACCAAAATTGGGCTTGTCTGCTAAAAATTATGGTAGAGCAGTTTATGAATGCCTTCGTGGC-GGACTTGATTTCACAAAAGATGATGAAAA-CGTTAA-TTCCCAACCGTTTATGCGTTGGAGAGATCGCTTTTTATTTGTAGCAGAAG-CACT--TTTCAAAGCCCTGGCTGAGACGGGTGAAATCAAGGGGCATTATTTAAAT-GCCACTGCA-GGCACGTCTGA-AGAAAT-GATGAAGAGAG-CTC-GTTTTGCCCGAGAATTGGGGGCACCA--ATCGTCATGCATGACTACCTAACTGGGGGATTTACCGCCAATACCAGCTTAGCTTTTTATTGTAGAGACAACGGA-TTGCTTCTTCATATTCACCGGGCAATGCATGCTGTCATCGATAGACAACGGAATCACGGTATGCATTTCCGTGTATTAGCCAAAGGCTTACGTATGTCTGGTGGGGATCATATTCATGCGGGAACTGTAGTGGGCAAATTAGAAGGCGAACGAGAAGTTACTCGGGGATTTGTCGACTTACTTCGCGACGACTACATTGAAAAGGATCGTGCCCGTGGTATCTACTTTACCCAAGATTGGGTATCTATGCCAGGTGTAATTCCCGTAGCTTCAGGGGGTATTCACGTAT-GGCACATGCC-AGCCC-TAACCGAAATTTTTGGGGACGATGCTGTTTTACAATTTGG-CGGGGGAACTTTGGGACATCCCTGGGGTAATGCACCCGGTGCTGTTGCTAACCGAGT-TGCCTTGGA-GGCTTGCGTACAGGCTCGTAA-TGAGGGCCGTGATCTGGCCCGTGAAGGTAATGAAATCATTCG????????????????????????????????????????????????????????????????????????????????????????????????????????????????????????????????????????????????????????????????????????????????????????????????????????????????????????????????????????????????????????????????????????????????????????????????????????????????????????????????????????????????????????????????????????????????????????????????????? [4406 bp]
'Acrostichum danaeifolium' AACATCCAACCTGACGAAATTAGCAGCATTATTCGCAAGCAAATTGAAGGGTATGTTCCAGAAATAGAAGTTGTTAATATTGGTACCGTACTTTAAGTAGGGGACGGAATTGCCCGTATTCATGGACTCAATGAAGTAATGGCCGGCGAATTGGTGGAATCCGCAGATGGTACAGTTGGCATCGCTTTGAATCTGGAATCTGATAATGTTGGGGCCGTACTGATGGGCGATGGTCTAGCAATACAAGAAGGAGGTTCCGTACGAGCAACGGGAAAGATCGCCCAAATACCAGTAAGTAATTCGTTTTTAGGCCGTGTCGTAAATGCGTTGGCCCAACCGATCGACGGTAAAGGTCGAATCCCATCTTCTGAGTTTAGATTGATAGAATCCCCTGCTCCGGGAATTATTTCAAGACGTTCCGTGTACGAACCTCTACAAACAGGTCTGATTGCTATTGACTCAATGATTCCTATTGGTCGTGGTCAACGAGAATTAATTATTGGAGATAGACAAACGGGCAAAACGGCAGTAGCTACAGATACAATTTTGAACCAGAGGGGTCAAAATGTTATATGCGTCTATGTAGCTATTGGGCAAAAGGCTTCTTCTGTGGCTCAGGTAGTCGACACTTTTCAGGAGCGCGGCGCCATGGAATACACCATCGTAGTTTCAGAAACGGCAAATTCTCCAGCCACCCTGCAATATCTCGCTCCTTATACAGGAGCAGCTCTAGCTGAATACTTCATGTATCTTAAACGGCATACCTTGGTTATCTATGACGACCTTTCCAAACAAGCCCAAGCTTACCGACAGATGTCTTTGCTATTGAGAAGACCACCCGGTCGAGAAGCTTATCCGGGAGATGTTTTTTATCTTCATTCTCGACTTTTAGAGAGGGCGGCTAAGTTAAATAGTAATTTAGGGGAAGGCAGTATGACAGCTTTACCCATTGTTGAAACACAAGCAGGGGATGTTTCGGCTTATATCCCTACCAATGTTATTTCTATTACGGATGGCTAAATATTTTTGTCGGCAGATCTATTTAATGCCGGGATTCGACCAGCAATTAATGTGGGTATTTCTGTATCTAGAGTAGGGTCTGCGGCTCAAACTAAAGCTATGAAACAAGTAGCTGGCAAATTGAAATTGGAATTAGCACAATTTGCAGAGTTAGAAGCTTTTGCTCAGTTTGCTTCTGATCTCGATAAGACTACTCAAAATCAATTAGCTAGGGGACAACGATTGCGCGAGCTGCTTAAGCAGTCTCAGTCAGCCCCATTATCAGTGGAGGAACAAGTAGCTACTATTTATACTGGAGTTAACGGATATTTAGATGTGTTAAAAGTTGAGCAGGTTAAACGATTTTTGGTTCAGATGCGTGAATATGTAACAACTAACAAACCCAATTTTAGTGAAATTATTCGTTCCACAAAAGTGTCTACAGAACAGGCGGAAGCTATTTTAAAGGAATCAATTAAAGAGTCAATGGAACTTTTTTT-ACTTCAATCCTGTTGGTGAAATTACTCTTGGCCGAATATTTAATGTCCTCGGTGAACCCGTAGACAATCTGGGTCCGGTTCAAAATAGTACAAAATTTCCAATTCACAGATCCGCTCCGGCCTTTACTCAACTGGATACCAAGCTTTCAATTTTTGAAACGGGGATTAAAGTTGTAGATCTTTTGGC-TCCATACCGTCGAGGTGGAAAAATTGGTTTATTTGGCGGAGCCGGAGTTGGAAAGACAGTTCTTATAATGGAATTGATCAATAATATTGCGAAAGCTCATGGAGGTGTATCTGTATCTGGTGGGGTGGGAGAACGTACACGTGAGGGTAATGACCTTTACATGGAAATGAAAGAGTCAAAAGTTATTAATGAACAAAATATATCAGAATCAAAAGTAGCTTTGGTATACGGGCAGATGAATGAACCACCAGGAGCTCGTATGAGAGTTGGCTTAACCGCTCTAACAATGGCGGAATATTTTCGGGATATTAACAAGCAAGATGTACTCCTATTTATTGATAATATTTTTCGCTTCGTCCAAGCGGGATCAGAGGTCTCAGCATTACTTGGTAGAATGCCTTCCGCCGTAGGTTATCAACCGACCCTTGGTACAGAAAT-GGGATC---ACTGCAGGAAAGAATTAC-TTCCACAAAGGAAGGATCAATAACTTCCATTCAAGCTGTTTACGTACCTGCGGATGATTTGACTGACCCGGCCCCTGCTACGACATTTGCACATCTAGATGCTACAACTGTGCTTTCAAGAAGTTTAGCAGCAAAAGGTATCTATCCGGCCGTAGATCCGTTGGATTCAACATCAACTATG--CTGCAGCCCTGGATTGTAGGTGAAGAACATTACGAGACGGCACA-GGGGGTTAAGCAGACTTTGCAGCGTTACAAAGAACTTCAAGACATTATAGCTATCCTTGGCCTAGACGAGTTATCCGAAGAGGATCGGTTGACGGTAGCTAGAGCACGAAAAATAGAGCGTTTTTTATCGCAACCTTTTTTC---GTGGCGGAAGTATTCACCGGTTCTCCAGGTAAATACGTCAGTTTAACAGAAACAATTAAGGGATTTCAAATGATTCTTTCTGGAGAGTTGGATAATCTTCCTGAGCAAGCTTCTTATTCAGTTGGCAATATTGACGAAGCCGCCGCGAAGGCCGCGGCTTTGCAAGCAGATTACCGATTGA------C--TTATTACACTCCCG-AATACAAGACCAAAG-ATACTG-ATATCTTAGCCGCTTTCCGAATGACCCCCCAACCTGGAGTACCGG-CTG-AGGAGGCCGGAGCTGCAGTGGCTGCGG-AATCCTCAACAGGTACATGGACCACAGTATGGACAGACGGCCTTACTAGTCTCGATCGCTACAAAGGCCGGTGCTATGATATTGAACCCGTTCCTGGGGAGGAAAATCAGTATATTGCATATGTAGCTTATCCTTTGGATTTATTTGAAGAAGGATCCGTTACTAATATGCTGACTTCCATCGTAGGTAATGTTTTTGGATTCAAGGCTCTACGTGCTCTGCGTC-TGGAAGATCTACGAATTCCTCCCGCTTATTCCAAAACTTTTATTGGACCTCCTCACGGTATTCAGGTAGAAAGGGATAAATTAAACAAATATGGTCGTCC-TTTATTGGGATGTACAATCAAACCAAAATTGGGCTTGTCTGCTAAGAATTATGGTAGAGCAGTTTATGAATGCCTTCGTGGT-GGACTTGATTTCACAAAAGATGATGAAAA-CGTTAA-TTCCCAACCGTTTATGCGTTGGAGAGATCGCTTTTTATTCGTAGTAGAAG-CACT--TAACAAATCCCAGTGTGAAACGGGTGAAATCAAGGGGCATTATTTAAAT-GCCACTGCA-GGTACGTGTGA-AGAAAT-GATGAAGAGAG-CTC-AATTTGCCCGAGAATTGGGGGCACCA--ATCGTCATGCATGACTATCTGACTGGGGGATTTACCGCCAATACCAGCTTAGCTATATATTGTAGAGACAACGGG-TTGCTTCTTCATATTCACCGGGCAATGCATGCTGTCATCGATAGACAACGGAATCACGGTATGCATTTCCGTGTATTAGCCAAAGGCTTACGCATGTCTGGCGGGGATCATATTCATGCGGGAACTGTAGTGGGCAAATTAGAAGGCGAACGAGAAGTTACTCGGGGATTTGTCGACTTACTTCGCGACGACTACATTGAAAAGGATCGTGCCCGTGGTATCTACTTTACCCAAGATTGGGTATCTATGCCAGGTGTAATTCCCGTAGCTTCAGGGGGTATTCACGTAT-GGCACATGCC-AGCCC-TAACCGAAATCTTTGGGGACGATGCTGTATTACAATTTGG-CGGGGGGACTTTGGGACATCCCTGGGGTAATGCACCCGGTGCCGTCGCTAATCGAGT-TGCCTTGGA-GGCTTGCGTACAAGCTCGTAA-TGAGGGTCGTGACCTGGCCCGTGAAGGTAATGAAATCATT????????????TCTCAA-TTCTGCATACGTTTGGAAGCCAAGCAGAGATTACGTTTTAACTACGGATT-AACAGAACGCCAATTACTCAAATATGTTCGTATTGCTCGAAAAACTAGGGGTTCAACAGGTCAGGTCCTTTTGCAATTGCTTGAGATGCGTTTGGATAATGTCATTTTTCAATTAGGTATGGCTTCCACAATTCCCGCTGCCCGACAACTGGTTAATCAT---CGACATATTTTAG--TAAACCGCC--GTATTG?-GGATATACCAAGCTATCGACGTAAA--CCTACCGATATGGATTGGTTAATCATATGGCCAACCGAGAATCTGTCGATTTAAATCTAAATGAATTGTTAGTTGT-TGAATATTATTCCCGAAAAG [4406 bp]
'Acrostichum speciosum' ???????????????????????????????????????????????????????????????????????????????????????????????????????????????????????????????????????????????????????????????????????????????????????????????????????????????????????????????????????????????????????????????????????????????????????????????????????????????????????????????????????????????????????????????????????????????????????????????????????????????????????????????????????????????????????????????????????????????????????????????????????????????????????????????????????????????????????????????????????????????????????????????????????????????????????????????????????????????????????????????????????????????????????????????????????????????????????????????????????????????????????????????????????????????????????????????????????????????????????????????????????????????????????????????????????????????????????????????????????????????????????????????????????????????????????????????????????????????????????????????????????????????????????????????????????????????????????????????????????????????????????????????????????????????????????????????????????????????????????????????????????????????????????????????????????????????????????????????????????????????????????????????????????????????????????????????????????????????????????????????????????????????????????????????????????????????????????????????????????????????????????????????????????????????????????????????????????????????????????????????????????????????????????????????????????????????????????????????????????????????????????????????????????????????????????????????????????????????????????????????????????????????????????????????????????????????????????????????????????????????????????????????????????????????????????????????????????????????????????????????????????????????????????????????????????????????????????????????????????????????????????????????????????????????????????????????????????????????????????????????????????????????????????????????????????????????????????????????????????????????????????????????????????????????????????????????????????????????????????????????????????????????????????????????????????????????????????????????????????????????????????????????????????????????????????????????????????????????????????????????????????????????????????????????????????????????????????????????????????????????????????????????????????????????????????????????????????????????????????????????????????????????????????????????????????????????????????????????????????????????????????????????????????????????????????????????????????????????????????????????????????????????????????????????????????????????????????????????????????????????????????????????????????????????????????????????????????AGATTACCGATTGA------C--TTATTATACTCCCG-AATATCAGACCAAAG-ACACTG-ATATCTTAGCCGCTTTCCGAATGACCCCACAACCTGGAGTACCGG-CTG-AGGAGGCCGGGGCTGCAGTGGCTGCGG-AATCCTCGACAGGTACATGGACAACAGTATGGACAGACGGACTTACTACTCTTGATCGCTACAAAGGCCGGTGCTACGATATTGAACCCGTTCCTGGGGAGGAAAATCAGTATATTGCATATGTAGCTTATCCCTTGGATTTATTTGAAGAAGGTTCCGTTACTAATATGTTCACTTCGATCGTAGGTAATGTTTTTGGATTCAAGGCCCTACGTGCTCTGCGTC-TGGAAGACCTACGAATTCCTCCTGCCTATTCCAAAACTTTTATAGGACCTCCCCACGGTATTCAGGTAGAAAGGGATAAACTAAACAAATATGGCCGTCC-TTTATTGGGATGTACAATCAAACCAAAATTGGGCTTGTCTGCTAAAAATTATGGTAGAGCAGTTTATGAATGCCTTCGTGGC-GGACTTGATTTCACAAAAGATGATGAAAA-CGTTAA-TTCCCAACCGTTTATGCGTTGGAGAGATCGCTTTGTATTTGTAGCAGAAG-CACT--TTTCAAAGCCCAGGCTGAGACGGGTGAAATCAAGGGGCATTATTTAAAT-GCCACTGCA-GGCACGTCTGA-AGAAAT-GATGAAGAGAG-CTC-GTTTTGCCCGAGAATTGGGGGCACCA--ATCGTCATGCATGACTACCTAACTGGGGGATTTACCGCCAATACCAGCTTAGCTTTTTATTGTAGAGACAACGGA-TTGCTTCTTCATATTCACCGGGCAATGCATGCTGTCATCGATAGACAACGGAATCACGGTATGCATTTCCGTGTATTAGCCAAAGGCTTACGTATGTCTGGTGGGGATCATATTCATGCGGGAACTGTAGTGGGCAAATTAGAAGGCGAACGAGAAGTTACTCGGGGATTTGTCGACTTACTTCGCGACGACTACATTGAAAAGGATCGTCCCCGTGGTATCTACTTTACCCAAGATTGGGTATCTATGCCAGGTGTAATTCCCGTAGCTTCAGGGGGTATTCACGTAT-GGCACATGCC-AGCCC-TAACCGAAATTTTTGGAGACGATGCTGTTTTACAATTTGG-CGGGGGAACTTTGGGACATCCCTGGGGTAATGCACCCGGTGCTGTTGCTAACCGAGT-TGCCTTGGA-GGCTTGCGTACAGGCTCGTAA-TGAGGGCCGTGATCTGGCCCGTGAAGGTAATGAAATCATTCG????????????????????????????????????????????????????????????????????????????????????????????????????????????????????????????????????????????????????????????????????????????????????????????????????????????????????????????????????????????????????????????????????????????????????????????????????????????????????????????????????????????????????????????????????????????????????????????????????? [4406 bp]
'Actiniopteris australis' ???????????????????????????????????????????????????????????????????????????????????????????????????????????????????????????????????????????????????????????????????????????????????????????????????????????????????????????????????????????????????????????????????????????????????????????????????????????????????????????????????????????????????????????????????????????????????????????????????????????????????????????????????????????????????????????????????????????????????????????????????????????????????????????????????????????????????????????????????????????????????????????????????????????????????????????????????????????????????????????????????????????????????????????????????????????????????????????????????????????????????????????????????????????????????????????????????????????????????????????????????????????????????????????????????????????????????????????????????????????????????????????????????????????????????????????????????????????????????????????????????????????????????????????????????????????????????????????????????????????????????????????????????????????????????????????????????????????????????????????????????????????????????????????????????????????????????????????????????????????????????????????????????????????????????????????????????????????????????????????????????????????????????????????????????????????????????????????????????????????????????????????????????????????????????????????????????????????????????????????????????????????????????????????????????????????????????????????????????????????????????????????????????????????????????????????????????????????????????????????????????????????????????????????????????????????????????????????????????????????????????????????????????????????????????????????????????????????????????????????????????????????????????????????????????????????????????????????????????????????????????????????????????????????????????????????????????????????????????????????????????????????????????????????????????????????????????????????????????????????????????????????????????????????????????????????????????????????????????????????????????????????????????????????????????????????????????????????????????????????????????????????????????????????????????????????????????????????????????????????????????????????????????????????????????????????????????????????????????????????????????????????????????????????????????????????????????????????????????????????????????????????????????????????????????????????????????????????????????????????????????????????????????????????????????????????????????????????????????????????????????????????????????????????????????????????????????????????????????????????????????????????????????????????????????????????????????????????????????????????????????????????????????????????????????????????????????????????????????????????????????????????????????????????????????????????????????????????????????????????????????????????????????????????????????????????????????????????????????????????????????????????????????????????????????????????????????????????????????????????????????????????????????????????????????????????????????????????????????????????????????????????????????????????????????????????????????????????????????????????????????????????????????????????????????????????????????????????????????????????????????????????????????????????????????????????????????????????????????????????????????????????????????????????????????????????????????????????????????????????????????????????????????????????????????????????????????????????????????????????????????????????????????????????????????????????????????????????????????????????????????????????????????????????????????????????????????????????????????????????????????????????????????????????????????????????????????????????????????????????????????????????????????????????????????????????????????????????????????????????????????????????????????????????????????????????????????????????????????????????????????????????????????????????????????????????????????????????????????????????????????????????????????????????TCTCAA-TTTTGCGTGCGTTTGGAGGCCAAACAGAGATTACGTTTTAACTATGGATT-GACAGAACGCCAATTACTCAAATATGTTCGTATTGCCAGAAAAACCAGGGGTTCAACAGGTCAGGTACCGCTGCAATTGCTTGAGATGCGTTTGGATAATATAATCTTTCGGCTAGGTATGGCTTCCACAATTCCCGCTGCCAGACAATTGGTTAATCAT---CGACATATTCTAG--TGAACTATC--GTATTGT-TGATATACCAAGCTATCGATGTAAA--CCTAGAGATATGGATTAGTAAATCATATGGCCAATCGAGAATCAATCGATTTAGATATCAATGAATTGTTAGTTGT-TGAGTATTACTCTCGGAAGG [4406 bp]
'Actiniopteris dimorpha' AACATTCAACCTGATGAAATTAGCAGCATCATTCGCAAGCAAATTGAAGGGTATGTTCCAGAAGTAGAAGTTGTTAACATCGGTACTGTACCTTAAGTAGGGGACGGAATAGCCCGCATTCATGGACTAAACAAAGTAATGGCTGGCGAATTGGTGGAATCCGAGGATGGTACAGTTGGTATTGCTTTGAATCTGGAATCTGATAATGTTGGGGCCGTACCGACGGGCGATGGTCTAACCATACAAGAAGGGGGATCCGTACGAGCGACGGGGAAAATCGCCCAAATACCAGTCAGTGAATCGTTTTTAGGCCGTGTTGTAAATGCATTGGCTCAACCTATCGACGGTAAAGGCCAAATCCCAGCTTCTGAGTTTAGATCGATAGAATCTCCCGCTCCGGGAATTATATCAAGACGCTCCGTGTATGAACCTTTACAAACAGGTCTGATTGCTATTGACTCGATGATTCCTATCGGTCGTGGTCAACGAGAATTAATTATTGGGGATAGGCAGACTGGCAAAACGGCAGTAGCTACAGATACGATTTTGAACCAAAAGGGTCAAAATGTTATATGTGTATACGTAGCTATCGGTCAAAAGGCTTCTTCTGTGGCTCAGGTAGTCGACACGTTTCAAGAGCGCGGCGCCATGGAATACACTATCGTAGTCTCAGAAACCGCGAATTCTCCAGCCACTTTGCAATATCTCGCTCCCTACACGGGAGCAGCTTTGGCAGAATACTTCATGTACCGTAAACAGCATACTCTTATTATATATGACGACCTTTCCAAACAAGCCCAGGCTTACCGACAGATGTCTTTGCTATTGAGAAGACCGCCCGGGCGCGAAGCATATCCTGGAGATGTTTTTTATTTACACTCTCGCCTATTGGAAAGGGCGGCTAAGCTAAGTTCCCAATTGGGCGAGGGCAGCATGACAGCTTTACCTATAGTTGAGACACAGGCGGGAGATGTCTCGGCTTATATCCCTACCAATGTTATTTCTATCACCGATGGATAAATATTTCTCTCAGCAGATCTATTTAATGCTGGAATTCGACCAGCAATCAATGTGGGTATTTCTGTATCTAGAGTCGGCTCTGCGGCTCAAATTAAAGCTATGAAACAAGTAGCTGGCAAATTAAAATTGGAATTAGCACAATTTGCAGAATTAGAGGCTTTCGCCCAATTTGCTTCCGATCTTGATAAAACTACTCAAAATCAATTAGCTAGAGGACAGCGGTTGCGCGAGCTGCTTAAACAATCTCAGTCAGCTCCGTTATCGGTAGAGGAACAGGTAGCTACTATATACACTGGAGTCAACGGATATTTAGATGTATCAGATGTTGAACAGGTAAAACGATTCTTGGTTCAGCTGCGTGAATATGTAACAACCAACAAACCCAATTTTGGCGAAATTATCCGCTCCACAAAAGTGTCTACTGAACAAGCCGAAACGATTTTGAAGGAAGCAATTAAGGAGTCGACGGAACTTTTCTT-AGTACAATCCTGTTGGTGAAACCACTCTTGGTCGAATATTTAATGTCCTCGGCGAACCTGTAGACAATCTGGGTCCTGTTCGGAATAATACAACCTTTCCAATTCACAGATCCGCTCCGGCATTTACTCAATTAGATACCAAGCTATCAATTTTTGAAACGGGAATTAAAGTTGTAGATCTTTTGGC-TCCGTATCGTCGAGGTGGAAAAATTGGCTTATTTGGTGGAGCCGGGGTTGGGAAGACAGTTCTTATCATGGAATCGATCAATAATATTGCGAAAGCTCATGGAGGTGTATCTGTATCCGGTGGGGTGGGGGAACGTACACGTGAGGGTAATGATCTCTACATGGAAATGAAGGAGTCAAAAGTTATTAATGAACAAAATTTATCGGAATCAAAAGTGGCTTTGGTTTACGGTCAGATGAATGAACCGCCGGGAGCTCGTATGAGAGTTGGCTCAACCGCTCCAACGATGGCGGAATATTTCCGCGATATTAACAAACAAGATGTACTCCTATTCATCGACAATATATTTCGCTTCGTCCAAGCAGGGTCAGAAGTCTCGGCATTACTTGGTAGAATGCCTTCCGCCGTGGGTTATCAGCCGACCCTTGGTACAGAAAT-GGGATC---ATTGCAGGAAAGAATTAC-TTCCACCAAGGAAGGGTCAATAACTTCCATTCAAGCTGTTTATGTACCTGCAGATGATCTGACCGACCCCGCTCCCGCCACGACATTTGCACATCTAGATGCTACAACTGTGCTTTCGAGAGGCTTAGCAGCAAAAGGTATCTATCCGGCCGTGGATCCGTTGGATTCTACCTCAACTATG--TTGCAACCTTGGATCGTAGGTGAGGAACATTACGAGACGGCGCA-GGGAGTGAAGCAGACTTTGCAACGTTACAAGGAACTTCAAGATATTATAGCTATTCTCGGATTGGATGAGTTATCCGAGGAGGACCGTTTGACAGTAGCTAGAGCGCGAAAAATAGAGCGTTTCTTGTCACAACCGTTTTTT---GTGGCGGAAGTCTTCACCGGTTCTCCGGGTAAATATGTCAGTTTACCAGAAACAATTAAGGGATTTCAAATGATTCTTCCTGGAGAGTTGGATGCTCTCCCTGAGCAAGCTTTTTATTCAGTTGGTAATATTGACGAAGCCGCCGCGAAGGCTGCGGCTTTACAGACAGATTACCGATTGA------C--TTATTACACTCCCG-AATACCAAACCAAAG-ATACTG-ATATCTTAGCGGCTTTCCGAATGACTCCACAACCAGGAGTACCGG-CTG-AGGAGGCTGGAGCTGCAGTAGCTGCGG-AATCCTCTACGGGTACATGGACCACGGTATGGACAGACGGACTTACCAGTCTCGATCGATACAAGGGCCGGTGCTACGATATCGAGCCCGTTGCTGGGGAGGAGAATCAGTATATTGCGTATGTAGCTTATCCTCTGGATTTATTCGAGGAAGGTTCCGTCACTAATATGCTGACTTCCATTGTAGGTAATGTTTTTGGATTCAAGGCCCTACGCGCTCTGCGTC-TGGAAGACCTACGAATTCCTCCTGCATATTCCAAAACTTTTATAGGACCTCCCCACGGTATTCAGGTAGAAAGGGATAAACTAAACAAATATGGACGTCC-CCTGCTGGGATGTACAATCAAGCCAAAATTGGGCTTGTCTGCCAAAAATTATGGTAGAGCGGTTTATGAATGCCTTCGTGGT-GGACTTGACTTCACGAAGGATGATGAAAA-CGTGAA-TTCCCAACCCTTTATGCGTTGGAGAGATCGATTCGTATTCGTAGCAGAAG-CCCT--TTTTAAAGCCCAGGCGGAAACGGGTGAAATCAAGGGGCATTATTTAAAT-GCCACTGCA-GGCAACTGTGA-AGAAAT-GTATAAGAGAG-CTG-CTTTCGCCAGAGAATTGGGTGTACCA--ATTGTCATGCATGACTACCTTACTGGGGGTTTTACCGCAAATACCAGCTTAGCGCATTATTGCAGAGACAATGGA-TTACTTCTCCACATTCACCGGGCGATGCATGCTGTCATCGATAGACAACGGAATCACGGTATGCATTTCCGTGTATTAGCCAAAGCTTTACGCATGTCTGGTGGGGATCATATCCACGCCGGAACTGTAGTGGGCAAATTAGAAGGCGAACGAGAAGTTACCCTGGGATTTGTCGATTTACTTCGCGACGACTATATCGAAAAGGACCGTAGCCGCGGCATCTATTTTACCCAAGATTGGGTATCTATGCCAGGTGTCCTGCCCGTAGCTTCGGGCGGTATTCACGTCT-GGCACATGCC-AGCCC-TAACCGAAATTTTTGGGGACGATTCTGTCTTACAATTTGG-TGGGGGAACGTTAGGACATCCCTGGGGAAATGCACCCGGTGCCGTAGCTAACAGAGT-TGCATCGGA-GGCTTGCGTACAGGCTCGTAA-TGAGGGCCGTGACCTTGCCCGTGAAGGTAACGAAATCATT??????????????????????????????????????????????????????????????????????????????????????????????????????????????????????????????????????????????????????????????????????????????????????????????????????????????????????????????????????????????????????????????????????????????????????????????????????????????????????????????????????????????????????????????????????????????????????????????????????? [4406 bp]
'Actiniopteris radiata' ???????????????????????????????????????????????????????????????????????????????????????????????????????????????????????????????????????????????????????????????????????????????????????????????????????????????????????????????????????????????????????????????????????????????????????????????????????????????????????????????????????????????????????????????????????????????????????????????????????????????????????????????????????????????????????????????????????????????????????????????????????????????????????????????????????????????????????????????????????????????????????????????????????????????????????????????????????????????????????????????????????????????????????????????????????????????????????????????????????????????????????????????????????????????????????????????????????????????????????????????????????????????????????????????????????????????????????????????????????????????????????????????????????????????????????????????????????????????????????????????????????????????????????????????????????????????????????????????????????????????????????????????????????????????????????????????????????????????????????????????????????????????????????????????????????????????????????????????????????????????????????????????????????????????????????????????????????????????????????????????????????????????????????????????????????????????????????????????????????????????????????????????????????????????????????????????????????????????????????????????????????????????????????????????????????????????????????????????????????????????????????????????????????????????????????????????????????????????????????????????????????????????????????????????????????????????????????????????????????????????????????????????????????????????????????????????????????????????????????????????????????????????????????????????????????????????????????????????????????????????????????????????????????????????????????????????????????????????????????????????????????????????????????????????????????????????????????????????????????????????????????????????????????????????????????????????????????????????????????????????????????????????????????????????????????????????????????????????????????????????????????????????????????????????????????????????????????????????????????????????????????????????????????????????????????????????????????????????????????????????????????????????????????????????????????????????????????????????????????????????????????????????????????????????????????????????????????????????????????????????????????????????????????????????????????????????????????????????????????????????????????????????????????????????????????????????????????????????????????????????????????????????????????????????????????????????????????AGATTACCGATTGA------C--TTATTACACTCCCG-AATACAAGACCAAAG-ATACTG-ATATCTTAGCGGCTTTCCGAATGACTCCACAACCAGGAGTACCGG-CTG-AGGAGGCCGGAGCTGCAGTAGCTGCGG-AATCCTCTACGGGTACATGGACAACGGTATGGACAGACGGACTTACCAGTCTCGATCGATACAAGGGTCGGTGCTACGATATCGAGCCCGTTGCTGGGGAGGAGAATCAGTATATTGCGTATGTAGCTTATCCTCTGGATTTATTTGAGGAAGGTTCCGTCACTAATATGCTGACTTCCATTGTAGGTAATGTTTTTGGATTCAAGGCCCTACGCGCTCTGCGTC-TGGAAGATCTACGAATTCCTCCTGCATATTCCAAAACTTTTATAGGACCTCCCCACGGTATTCAGGTAGAAAGGGATAAACTAAACAAATATGGACGTCC-CCTGCTGGGATGTACAATCAAGCCAAAATTGGGCTTGTCTGCCAAAAATTATGGTAGAGCGGTTTATGAATGCCTTCGTGGT-GGACTTGACTTCACGAAGGATGATGAAAA-CGTGAA-TTCCCAGCCCTTTATGCGTTGGAGAGATCGATTTGTATTCGTAGCAGAAG-CCCT--TTTTAAAGCCCAGGCGGAAACGGGTGAAATCAAGGGGCATTATTTAAAT-GCCACTGCA-GGCAACTGTGA-AGAAAT-GTATAAGAGAG-CTG-CTTTCGCCAGAGAATTGGGTGTACCA--ATTGTCATGCATGACTACCTTACTGGGGGTTTTACCGCAAATACCAGCTTAGCGCATTATTGCAGAGACAATGGA-TTACTTCTCCACATTCACCGGGCGATGCATGCTGTCATCGATAGACAACGGAATCACGGTATGCATTTCCGTGTATTAGCCAAAGCTTTACGCATGTCTGGTGGGGATCATATCCACGCCGGAACTGTAGTGGGCAAATTAGAAGGCGAACGAGAAGTTACCCTAGGATTTGTTGATTTACTTCGCGACGACTATATCGAAAAGGACCGTAGCCGCGGCATCTATTTTACCCAAGATTGGGTATCTATGCCAGGTGTCCTGCCCGTAGCTTCGGGCGGTATTCACGTCT-GGCACATGCC-AGCCC-TAACCGAAATTTTTGGGGACGATTCTGTCTTACAATTCGG-TGGGGGAACGTTAGGACATCCCTGGGGAAATGCACCCGGTGCCGTAGCTAACAGAGT-TGCATCGGA-GGCTTGCGTACAGGCTCGTAA-CGAGGGCCGTGACCTTGCCCGCGAAGGTAACGACATCATTCGTGAAGCTAGT??????????????????????????????????????????????????????????????????????????????????????????????????????????????????????????????????????????????????????????????????????????????????????????????????????????????????????????????????????????????????????????????????????????????????????????????????????????????????????????????????????????????????????????????????????????????????????????? [4406 bp]
'Actinostachys pennula' ???????????????????????????????????????????????????????????????????????????????????????????????????????????????????????????????????????????????????????????????????????????????????????????????????????????????????????????????????????????????????????????????????????????????????????????????????????????????????????????????????????????????????????????????????????????????????????????????????????????????????????????????????????????????????????????????????????????????????????????????????????????????????????????????????????????????????????????????????????????????????????????????????????????????????????????????????????????????????????????????????????????????????????????????????????????????????????????????????????????????????????????????????????????????????????????????????????????????????????????????????????????????????????????????????????????????????????????????????????????????????????????????????????????????????????????????????????????????????????????????????????????????????????????????????????????????????????????????????????????????????????????????????????????????????????????????????????????????????????????????????????????????????????????????????????????????????????????????????????????????????????????????????????????????????????????????????????????????????????????????????????????????????????????????????????????????????????????????????????????????????????????????????????????????????????????????????????????????????????????????????????????????????????????????????????????????????????????????????????????????????????????????????????????????????????????????????????????????????????????????????????????????????????????????????????????????????????????????????????????????????????????????????????????????????????????????????????????????????????????????????????????????????????????????????????????????????????????????????????????????????????????????????????????????????????????????????????????????????????????????????????????????????????????????????????????????????????????????????????????????????????????????????????????????????????????????????????????????????????????????????????????????????????????????????????????????????????????????????????????????????????????????????????????????????????????????????????????????????????????????????????????????????????????????????????????????????????????????????????????????????????????????????????????????????????????????????????????????????????????????????????????????????????????????????????????????????????????????????????????????????????????????????????????????????????????????????????????????????????????????????????????????????????????????????????????????????????????????????????????????????????????????????????????????????????????????????????????????????????????????????????????????TATCAAACCAAAG-ATACTG-ATATCCTGGCAGCCTTCCGAATGACTCCGCAACCGGGAGTACCTC-CTG-AAGAAGCTGGAGCTGCGGTGGCTGCGG-AGTCCTCCACTGGTACTTGGACTACTGTATGGACAGATGGTCTAGCCAGTCTTGATCGCTACAAAGGTCGGTGCTACGGCATTGAACCCGTTGCTGGGGAAGAAAATCAATACATTGCTTATGTAGCTTATCCTCTGGATTTATTTGAGGAAGGTTCTGTCACTAATATGCTAACTTCTATCGTAGGCAATGTATTTGGGTTCAAGGCCTTGCGTGCGTTACGCC-TGGAGGATCTAAGAATTCCTCCTGCGTATTCAAAGACTTTTATTGGTCCGCCTCATGGTATCCAGGTCGAACGAGATAAATTAAACAAGTATGGACGTCC-CCTATTGGGATGTACAATTAAACCAAAATTGGGTTTATCCGCCAAAAATTATGGTAGGGCTGTTTATGAGTGTCTCCGCGGT-GGGCTTGACTTCACTAAGGACGATGAGAA-TGTTAA-TTCCCAACCATTTATGCGTTGGCGTGATCGTTTCCTCTTCGTGATAGAAG-CTAT--TTTCAAATCTCAGTCCGAGACGGGTGAAATTAAAGGACATTACCTAAAT-GCTACTGCA-GGTACCTGTGA-GGAAAT-GCTAAAAAGGG-CTC-GGTTTGCTAGAGAACTGGGCGCACCC--ATAATCATGCATGATTATTTGACAGGGGGGTTTACTGCAAATACCAGCTTGGCTTTTTATTGTCGCGATAACGGA-TTACTTCTACATATTCACCGCGCAATGCATGCTGTAATTGATAGACAGAAAAATCACGGTATGCATTTCCGTGTATTAGCTAAAGCATTACGTATGTCCGGCGGGGATCACGTCCACGCTGGGACTGTAGTAGGTAAATTGGAGGGTGAACGAGAAGTTACTCGAGGATTTGTTGATTTACTTCGTGACGATTTTATAGAGAAAGATCGTAGTCGTGGTATATACTTCACCCAGGACTGGGTATCCATGCCGGGGGTACTGCCCGTAGCTTCTGGAGGCATTCACGTAT-GGCACATGCC-TGCCT-TAACCGAAATATTTGGAGATGATGCCGTATTACAATTTGG-TGGAGGAACCTTAGGTCATCCTTGGGGAAACGCGCCAGGAGCAGTTGCAAATCGAGT-TGCTTTAGA-AGCCTGTGTACAAGCACGTAA-CGAAGGACGTGATCTCGCCCGTGAAGGGAATCAAATTATTCGTGAAGCTAGT??????????????????????????????????????????????????????????????????????????????????????????????????????????????????????????????????????????????????????????????????????????????????????????????????????????????????????????????????????????????????????????????????????????????????????????????????????????????????????????????????????????????????????????????????????????????????????????? [4406 bp]
'Acystopteris japonica' ??????????????????????????????????????????????????????????????????????????????????????????????????????????????????????????????????????????????????????????????????????????????????????????????????????????????????????????????????????????????????????????????????????????????????????????????????????????????????????????????????????????????????????????????????????????????????????????????????????????????????????????????????????????????????????????????????????????????????????????????????????????????????????????????????????????????????????????????????????????????????????????????????????????????????????????????????????????????????????????????????????????????????????????????????????????????????????????????????????????????????????????????????????????????????????????????????????????????????????????????????????????????????????????????????????????????????????????????????????????????????????????????????????????????????????????????????????????????????????????????????????????????????????????????????????????????????????????????????????????????????????????????????????????????????????????????????????????????????????????????????????????????????????????????????????????????????????????????????????????????????????????????????????????????????????????????????????????????????????????????????????????????????????????????????????????????????????????????????????????????????????????????????????????????????????????????????????????????????????????????????????????????????????????????????????????????????????????????????????????????????????????????????????????????????????????????????????????????????????????????????????????????????????????????????????????????????????????????????????????????????????????????????????????????????????????????????????????????????????????????????????????????????????????????????????????????????????????????????????????????????????????????????????????????????????????????????????????????????????????????????????????????????????????????????????????????????????????????????????????????????????????????????????????????????????????????????????????????????????????????????????????????????????????????????????????????????????????????????????????????????????????????????????????????????????????????????????????????????????????????????????????????????????????????????????????????????????????????????????????????????????????????????????????????????????????????????????????????????????????????????????????????????????????????????????????????????????????????????????????????????????????????????????????????????????????????????????????????????????????????????????????????????????????????????????????????????????????????????????????????????????????????????????????????????????????????????????????????????????????????????TACACCCCCG-AATACAAGACCAAAG-ATACCG-ATATCTTAGCAGCTTTCCGAATGACCCCACAACCCGGAGTACCGG-CTG-AGGAAGCCGGAGCTGCGGTAGCTGCGG-AATCCTCCACAGGTACGTGGACCACTGTATGGACAGATGGGTTGACCAGTCTTGACCGTTACAAGGGCCGATGCTACGATATCGAACCCGTCGCTGGGGAGGAAAACCAGTATATTGCGTATGTAGCTTATCCTTTGGATTTATTTGAAGAAGGCTCTGTCACCAATTTGTTCACCTCCATTGTAGGTAATGTTTTCGGATTTAAGGCCCTACGCGCTCTACGCT-TGGAAGACCTCCGAATCCCTCCTGCTTATTCTAAAACTTTCATTGGACCGCCTCATGGTATTCAGGTCGAAAGGGATAAACTGAACAAATATGGACGCCC-CTTATTGGGATGTACAATCAAACCAAAATTAGGTCTATCTGCTAAAAATTATGGTAGAGCCGTCTATGAATGCCTCCGTGGT-GGACTTGATTTTACAAAGGATGATGAAAA-CGTAAA-TTCCCAGCCATTCATGCGTTGGAGAGATCGCTTCTTATTCGTAGCAGAAG-CCCT--TTTCAAATCCCAGGCTGAAACAGGCGAAATCAAGGGGCATTACTTAAAT-GCTACTGCA-GGTACTTGCGA-AGAAAT-GTTGAAGAGAG-CTG-TTTTTGCTAGAGAGTTGGGTGCACCA--ATTGTCATGCATGACTACCTGACCGGAGGGTTTACCGCAAATACCAGCTTAGCTTTTTATTGTAGAGACAATGGA-CTGCTTCTTCATATTCACCGTGCGATGCATGCTGTGATCGATAGACAACGAAATCACGGTATACATTTTCGTGTATTGGCCAAAGCGTTACGCATGTCCGGTGGGGATCATATACACGCCGGAACTGTAGTAGGCAAACTAGAAGGGGAACGAGAAGTCACTTTGGGTTTCGTCGATTTACTCCGCGACGATTATATTGAAAAAGATCGTAGCCGTGGTATCTATTTCACACAAGATTGGGTATCTATGCCGGGTGTACTCCCCGTAGCTTCGGGGGGGATCCACGTCT-GGCACATGCC-TGCTC-TAACCGAAATCTTCGGGGACGACTCTGTCTTACAGTTCGG-TGGAGGAACCTTGGGACATCCTTGGGGAAACGCACCCGGTGCGGTAGCCAACCGAGT-CGCATTAGA-AGCT??????????????????????????????????????????????????????????????????????TCTCAA-TTCTGTGTGCGTTTGGAGGCCAAACAAAGATTACGTTTCAATTACGGATT-AACAGAACGCTAACTACTAAAATATGTACGTATCGCTAGAAAAACTAGGGGTTCAACGGGCCAAGTACCACTGCAATTACTCGAGATGCGTCTAGATAATGTTATTTTTGACTTAGGTATGGCTTCCACGATTCCTGCCGCTAGACAGTTAGTTAATCAC---AGACATATTTTAG--TGAACAATC--GTATTGT-AGATATACCAAGCTATCGCTGTAAG--CCGAAAGATATGGGTTGGTGAATCGTGTTGCCAATCGAGAATCCGTCAATTTGGATATAAATGAATTGTTGGTCGT-TGAGTATTACTCCCGCAAAG [4406 bp]
'Acystopteris tenuisecta' ??????????????????????????????????????????????????????????????????????????????????????????????????????????????????????????????????????????????????????????????????????????????????????????????????????????????????????????????????????????????????????????????????????????????????????????????????????????????????????????????????????????????????????????????????????????????????????????????????????????????????????????????????????????????????????????????????????????????????????????????????????????????????????????????????????????????????????????????????????????????????????????????????????????????????????????????????????????????????????????????????????????????????????????????????????????????????????????????????????????????????????????????????????????????????????????????????????????????????????????????????????????????????????????????????????????????????????????????????????????????????????????????????????????????????????????????????????????????????????????????????????????????????????????????????????????????????????????????????????????????????????????????????????????????????????????????????????????????????????????????????????????????????????????????????????????????????????????????????????????????????????????????????????????????????????????????????????????????????????????????????????????????????????????????????????????????????????????????????????????????????????????????????????????????????????????????????????????????????????????????????????????????????????????????????????????????????????????????????????????????????????????????????????????????????????????????????????????????????????????????????????????????????????????????????????????????????????????????????????????????????????????????????????????????????????????????????????????????????????????????????????????????????????????????????????????????????????????????????????????????????????????????????????????????????????????????????????????????????????????????????????????????????????????????????????????????????????????????????????????????????????????????????????????????????????????????????????????????????????????????????????????????????????????????????????????????????????????????????????????????????????????????????????????????????????????????????????????????????????????????????????????????????????????????????????????????????????????????????????????????????????????????????????????????????????????????????????????????????????????????????????????????????????????????????????????????????????????????????????????????????????????????????????????????????????????????????????????????????????????????????????????????????????????????????????????????????????????????????????????????????????????????????????????????????????????????????????????????????????????????????TACACCCCCG-AATACAAGACCAAAG-ATACCG-ATATCTTAGCAGCTTTCCGAATGACCCCACAACCCGGAGTACCGG-CTG-AGGAAGCCGGAGCTGCGGTAGCTGCGG-AATCCTCCACAGGTACGTGGACCACTGTATGGACAGATGGGTTGACCAGTCTTGACCGTTACAAGGGCCGATGCTACGATATCGAACCCGTCGCTGGGGAGGAAAACCAGTATATTGCGTATGTAGCTTATCCTTTGGATTTATTTGAAGAAGGCTCTGTTACCAATTTGTTCACCTCCATTGTAGGTAATGTTTTCGGATTTAAGGCCCTACGCGCTCTACGCT-TGGAAGACCTCCGAATCCCTCCTGCTTATTCTAAAACTTTCATTGGACCGCCTCATGGTATTCAGGTCGAAAGGGATAAACTGAACAAATATGGACGCCC-CTTATTGGGATGTACAATCAAACCAAAATTAGGTCTATCTGCTAAAAATTATGGTAGAGCCGTCTATGAATGCCTTCGTGGT-GGACTTGATTTTACAAAGGATGATGAAAA-CGTAAA-TTCCCAGCCATTCATGCGTTGGAGAGATCGCTTCTTATTCGTAGCAGAAG-CCCT--TTTCAAATCCCAGGCTGAAACAGGCGAAATCAAGGGGCATTACTTAAAT-GCTACTGCA-GGTACTTGCGA-AGAAAT-GTTGAAGAGAG-CTG-TTTTTGCTAGAGAGTTGGGTGCACCA--ATTGTCATGCATGACTACCTGACCGGAGGGTTTACCGCAAATACCAGCTTAGCTTTTTATTGTAGAGACAATGGA-CTGCTTCTTCATATTCACCGTGCGATGCATGCTGTGATCGATAGACAACGAAATCACGGTATACATTTTCGTGTATTGGCCAAAGCGTTACGCATGTCCGGTGGGGATCATATACACGCCGGAACTGTAGTAGGCAAACTAGAAGGGGAACGAGAAGTCACTTTGGGTTTCGTCGATTTACTCCGCGACGATTATATTGAAAAAGATCGTAGCCGTGGTATCTATTTCACACAAGATTGGGTATCTATGCCGGGTGTACTCCCCGTAGCTTCGGGGGGGATCCACGTCT-GGCACATGCC-TGCTC-TAACCGAAATCTTCGGGGACGACTCTGTCTTACAGTTCGG-TGGAGGAACCTTGGGACATCCTTGGGGAAACGCACCCGGTGCGGTAGCCAACCGAGT-CGCATTAGA-AGC?????????????????????????????????????????????????????????????????????????????????????????????????????????????????????????????????????????????????????????????????????????????????????????????????????????????????????????????????????????????????????????????????????????????????????????????????????????????????????????????????????????????????????????????????????????????????????????????????????????????????????????????????????????????????????????????????? [4406 bp]
'Adenophorus abietinus' ???????????????????????????????????????????????????????????????????????????????????????????????????????????????????????????????????????????????????????????????????????????????????????????????????????????????????????????????????????????????????????????????????????????????????????????????????????????????????????????????????????????????????????????????????????????????????????????????????????????????????????????????????????????????????????????????????????????????????????????????????????????????????????????????????????????????????????????????????????????????????????????????????????????????????????????????????????????????????????????????????????????????????????????????????????????????????????????????????????????????????????????????????????????????????????????????????????????????????????????????????????????????????????????????????????????????????????????????????????????????????????????????????????????????????????????????????????????????????????????????????????????????????????????????????????????????????????????????????????????????????????????????????????????????????????????????????????????????????????????????????????????????????????????????????????????????????????????????????????????????????????????????????????????????????????????????????????????????????????????????????????????????????????????????????????????????????????????????????????????????????????????????????????????????????????????????????????????????????????????????????????????????????????????????????????????????????????????????????TCCCGTTGGTGAAACTACTCTTGGTCGAATATCCAATGTCCTCGGTGAACCCGTAGATAATTTGGGCCCCGTTCGAAGTAGTGCAATATCTCCAATTCACAGATCCGCCCCGGCATTTACCCAGTTAGATACCAAATTATCGATTTTTGAAACGGGTATAAAAGTTGTGGATCTTTTGGC-TCCGTATCGTAGAGGTGGAAAAATCGGGTTATTTGGTGGAGCTGGAGTTGGAAAGACGGTCCCTATTACGGAATCAATCAATAATATTGCTAAAGCTCATGGAGGTGTATCCGTATTTGGTGGGGTAGGAGAACGCACGCGTGAAGGTAATGACCTTTACATGGAGATGAAGGAATCAAAAGTTATTAATGAACAAAATATTTCTGAATCAAAAGTGGCTTTGGTTTATGGTCAGATGAATGAACCACCGGGAGCTCGTATGAGAGTTGGCTCAACCGCTTTAACAATGGCTGAATACTTTCGAGATGTTAACAAGCAGGATGTACTCCTATTTATTGACAATATTTTTCGCTTTGTTCAGGCGGGATCAGAGGTATCGGCATTATTGGGCCGGATGCCCTCCGCCGTGGGTTATCAACCGACCCTAGGCACAGAAAT-GGGATC---ATTGCAGGAGAGAATTAC-TTCCACTAAGGAGGGATCAATAACTTCCATTCAAGCTGTTTATGTACCTGCGGATGATTTGACCGACCCGGCTTCCGCCACGACATCTGCACATTTAGACGCCACTACTGTACTTTCAAGGGGATTAGCAGCGAAAGGCATCTACCCAGCAGTAGACCCGCTGGATTCGACCTCGACTATG--TTACAACCTTGGATTGTAGGCGAGGAACACTATGAGACGGCACA-GGGGGTTAAACAGACTCTGCAACGTTACAAAGAGCTTCAAGATATTATAGCTATTCTCGGACTAGACGAGTTATCTGAAGAGGATCGATTGACGGTAGCTAGGGCTCGAAAGATAGAACGTTTCTTATCACAACCCTTCTTT---GTGGCGGAGGTTTTCACTGGATCTCCGGGTAAATACGTCAGTCTATCGGAAACCATT??????????????????????????????????????????????????????????????????????????????????????????????????????????????AGATTATCGATTGA------C--TTATTACACCCCCG-AATACAAAACTAAAG-ATACCG-ACATCTTAGCAGCATTTCGAATGACCCCACAACCTGGAGTACCGG-CTG-AAGAAGCTGGAGCTGCGGTAGCTGCAG-AATCCTCCACAGGTACGTGGACAACTGTATGGACAGATGGGTTGACTAGTCTTGACCGTTACAAAGGCCGATGCTACGACATCGAACCCGTCGCTGGAGAAGACAACCAATATATCGCATATGTAGCTTATCCTTTGGATCTATTCGAAGAAGGTTCTGTTACTAACTTGTTCACCTCCATAGTTGGTAATGTTTTTGGATTTAAGGCTCTACGCGCTCTACGCT-TGGAAGACCTTCGAATTCCTCCCGCTTATTCTAAAACTTTCAAAGGACCGCCTCATGGTATTCAGGTTGAAAGAGATAAATTGAACAAATACGGACGTCC-TTTATTGGGATGTACAATCAAACCAAAATTGGGTCTGTCTGCTAAAAATTATGGTAGAGCCGTTTACGAATGCCTTCGTGGT-GGACTTGATTTCACAAAAGATGATGAAAA-TGTGAA-TTCCCAGCCATTCATGCGCTGGAGAGATCGTTTCCTATTTGTCGCAGAAG-CTCT--TTTCAAATCCCAAGCTGAAACGGGGGAAATCAAAGGGCATTATTTAAAC-GCTACTGCA-GGTACATGTGA-AGAGAT-GTTGAAAAGAG-CTG-TTTTTGCTAGGGAGTTGGGTGCACCA--ATTGTCATGCATGATTACCTAACCGGAGGGTTTACTGCAAATACCAGCTTAGCCTTTTATTGCAGAGATAATGGA-CTGCTCCTTCATATTCACCGCGCAATGCATGCTGTGATCGATAGACAACGAAATCACGGTATGCATTTTCGTGTATTAGCTAAAGCATTACGCATGTCCGGCGGAGATCATGTACATGCTGGAACTGTAGTAGGCAAATTAGAAGGGGAACGAGAAGTTACCCTTGGTTTCGTTGATTTACTTCGCGACGATTACATTGAAAAAGATCGGAGCCGCGGTGTTTATTTCACCCAAGATTGGGTATCTATGCCGGGTGTACTACCCGTAGCTTCAGGAGGTATCCATGTCT-GGCACATGCC-TGCTC-TTACCGAGATCTTTGGAGATGATTCCGTATTACAGTTCGG-CGGAGGAACCTTAGGCCATCCTTGGGGAAATGCACCAGGTGCAGTAGCCAACCGAGT-TGCATTGGA-AGCTTGCGTACAGGCTCGTAA-TGAGGGTCGCGACCTTGCCCGTGAAGGTAATGAGATTATTCGTGAAGCTACC??????????????????????????????????????????????????????????????????????????????????????????????????????????????????????????????????????????????????????????????????????????????????????????????????????????????????????????????????????????????????????????????????????????????????????????????????????????????????????????????????????????????????????????????????????????????????????????? [4406 bp]
'Adenophorus epigaeus' ???????????????????????????????????????????????????????????????????????????????????????????????????????????????????????????????????????????????????????????????????????????????????????????????????????????????????????????????????????????????????????????????????????????????????????????????????????????????????????????????????????????????????????????????????????????????????????????????????????????????????????????????????????????????????????????????????????????????????????????????????????????????????????????????????????????????????????????????????????????????????????????????????????????????????????????????????????????????????????????????????????????????????????????????????????????????????????????????????????????????????????????????????????????????????????????????????????????????????????????????????????????????????????????????????????????????????????????????????????????????????????????????????????????????????????????????????????????????????????????????????????????????????????????????????????????????????????????????????????????????????????????????????????????????????????????????????????????????????????????????????????????????????????????????????????????????????????????????????????????????????????????????????????????????????????????????????????????????????????????????????????????????????????????????????????????????????????????????????????????????????????????????????????????????????????????????????????????????????????????????????????????????????????????????????????????????????????????????????TCCCGTTGGTGAAACTACTCTTGGTCGAATATCCAATGTCCTCGGTGAACCCGTAGATAATTTGGGCCCCGTTCGAAGTAGTGCAATATCTCCAATTCACAGATCCGCCCCGGCATTTACCCAGTTAGATACCAAATTATCGATTTTTGAAACGGGTATAAAAGTTGTGGATCTTTTGGC-TCCGTATCGTAGAGGCGGAAAAATCGGGTTATTTGGTGGAGCTGGAGTTGGAAAGACGGTCCCTATTACGGAATCAATCAATAATATTGCTAAAGCTCATGGAGGTGTATCTGTATTTGGTGGGGTAGGAGAACGCACGCGTGAAGGTAATGACCTTTACATGGAGATGAAGGAATCAAAAGTTATTAATGAACAAAATATTTCTGAATCAAAAGTGGCTTTGGTTTATGGTCAGATGAATGAACCACCGGGAGCTCGTATGAGAGTTGGCTCAACCGCTTTAACAATGGCTGAATATTTTCGAGATGTTAACAAGCAGGATGTACTCCTATTTATTGACAATATTTTTCGCTTTGTTCAGGCGGGATCAGAGGTATCGGCATTATTGGGCCGGATGCCCTCCGCCGTGGGTTATCAACCGACCCTAGGCACAGAAAT-GGGATC---ATTGCAGGAGAGAATTAC-TTCCACTAAGGAGGGATCAATAACTTCCATTCAAGCTGTTTATGTACCTGCGGATGATTTGACCGACCCGGCTCCCGCCACGACATCTGCACACTTAGACGCCACTACTGTACTTTCAAGGGGATTAGCAGCGAAAGGCATCTACCCAGCAGTAGACCCGCTGGATTCGACCTCGACTATG--TTACAACCTTGGATTGTAGGCGAGGAACACTATGAGACGGCACA-GGGGGTTAAACAGACTCTGCAACGTTACAAAGAGCTTCAAGATATTATAGCTATTCTCGGACTAGACGAGTTATCTGAAGAGGATCGATTGACGGTAGCTAGGGCTCGAAAGATAGAACGTTTCTTATCACAACCCTTCTTT---GTGGCGGAGGTTTTTACTGGATCTCCGGGTAAATACGTCAGTCTATCGGAAACCATT??????????????????????????????????????????????????????????????????????????????????????????????????????????????AGATTATCGAATGA------C--TTATTACACCCCCG-AATACAAAACTAAAG-ATACCG-ACATCTTAGCAGCATTTCGAATGACCCCACAACCTGGAGTACCGG-CTG-AAGAAGCTGGAGCTGCGGTAGCTGCAG-AATCCTCCACAGGTACGTGGACATCTGTATGGACAGATGGGTTGACTAGTCTTGACCGTTATAAGGGCCGATGCTACGACATCGAACCCGTCGCTGGAGAAGACAACCAATATATCGCATATGTAGCTTATCCTTTGGATCTATTCGAAGAAGGTTCTGTTACTAACTTGTTCACCTCCATAGTTGGTAATGTTTTTGGATTTAAGGCTCTACGCGCTCTACGCT-TGGAAGACCTTCGAATTCCTCCCGCTTATTCTAAAACTTTCATAGGACCGCCTCATGGTATTCAGGTTGAAAGAGATAAATTGAACAAATACGGACGTCC-TTTATTGGGATGTACAATCAAACCAAAATTGGGTCTGTCTGCTAAAAATTATGGTAGAGCCGTTTACGAATGCCTTCGTGGT-GGACTTGATTTCACAAAAGATGATGAAAA-TGTGAA-TTCCCAGCCATTCATGCGCTGGAGAGATCGTTTCCTATTTGTCGCAGAAG-CTCT--TTTCAAATCCCAAGCTGAAACGGGGGAAATCAAAGGGCATTATTTAAAC-GCTACTGCA-GGTACATGTGA-AGAGAT-GTTGAAAAGAG-CTG-TTTTTGCTAGGGAGTTGGGTGCACCA--ATTGTCATGCATGATTACCTAACCGGAGGGTTTACTGCAAATACCAGCTTAGCCTTTTATTGCAGAGATAATGGA-CTGCTCCTTCATATTCACCGCGCAATGCATGCTGTGATCGATAGACAACGAAATCACGGTATGCATTTTCGTGTATTAGCTAAAGCATTACGCATGTCCGGCGGAGATCATGTACATGCTGGAACTGTAGTAGGCAAATTAGAAGGGGAACGAGAAGTTACCCTTGGTTTCGTTGATTTACTTCGCGACGATTACATTGAAAAAGATCGGAGCCGCGGTGTTTATTTCACCCAAGATTGGGTATCTATGCCGGGTGTACTACCCGTAGCTTCAGGAGGTATCCATGTCT-GGCACATGCC-TGCTC-TTACCGAGATCTTTGGAGATGATTCCGTATTACAGTTCGG-TGGAGAAACCTTAGGCCATCCTTGGGGAAATGCACCAGGTGCAGTAGCCAACCGAGT-TGCATTGGA-AGCTTGCGTACAGGCTCGTAA-TGAGGGTCGCGACCTTGCCCGTGAAGGTAATGAGATTATTCGTGAAGCTACC??????????????????????????????????????????????????????????????????????????????????????????????????????????????????????????????????????????????????????????????????????????????????????????????????????????????????????????????????????????????????????????????????????????????????????????????????????????????????????????????????????????????????????????????????????????????????????????? [4406 bp]
'Adenophorus haalilioanus' ???????????????????????????????????????????????????????????????????????????????????????????????????????????????????????????????????????????????????????????????????????????????????????????????????????????????????????????????????????????????????????????????????????????????????????????????????????????????????????????????????????????????????????????????????????????????????????????????????????????????????????????????????????????????????????????????????????????????????????????????????????????????????????????????????????????????????????????????????????????????????????????????????????????????????????????????????????????????????????????????????????????????????????????????????????????????????????????????????????????????????????????????????????????????????????????????????????????????????????????????????????????????????????????????????????????????????????????????????????????????????????????????????????????????????????????????????????????????????????????????????????????????????????????????????????????????????????????????????????????????????????????????????????????????????????????????????????????????????????????????????????????????????????????????????????????????????????????????????????????????????????????????????????????????????????????????????????????????????????????????????????????????????????????????????????????????????????????????????????????????????????????????????????????????????????????????????????????????????????????????????????????????????????????????????????????????????????????????????TCCCGTTGGTGAAACTACTCTTGGTCGAATATCCAATGTCCTCGGTGAACCCGTAGATAATTTAGGCCCCGTTCGAAGTAGTGCAATATCTCCAATTCACAGATCCGCCCCAGCATTTACCCAGTTAGATACCAAATTATCGATTTTTGAAACGGGTATAAAAGTTGTGGATCTTTTGGC-TCCGTATCGTAGAGGCGGAAAAATCGGTTTATTTGGTGGAGCTGGAGTTGGAAAGACGGTCCCTATTACGGAATCAATCAATAATATTGCTAAAGCTCATGGAGGTGTATCCGTATCTGGTGGGGTAGGAGAACGCACGCGTGAAGGTAATGACCTTTACATGGAGATGAAGGAATCAAAAGTTATTAATGAACAAAATATTTCTGAATCAAAAGTGGCTTTGGTTTATGGTCAGATGAATGAACCACCGGGAGCTCGTATGAGAGTTGGCTCAACCGCTTTAACAATGGCTGAATACTTTCGAGATGTTAACAAGCAGGATGTACTCCTATTTATTGACAACATTTTTCGCTTTGTTCAGGCGGGATCAGAGGTATCGGCATTATTGGGCCGGATGCCTTCCGCCGTGGGTTATCAACCGACTCTAGGCACAGAAAT-GGGATC---ATTGCAGGAGAGAATTAC-TTCCACCAAGGAAGGATCAATAACTTCCATTCAAGCTGTTTATGTACCTGCGGATGATTTGACCGACCCGGCTCCCGCCACGACATCTGCACACTTAGATGCCACTACTGTACTTTCAAGGGGATTAGCAGCGAAAGGCATCTACCCAGCAGTAGACCCGCTGGATTCGACCTCGACTATG--TTACAACCTTGGATTGTAGGCGAGGAACACTATGAGACGGCACA-GGGGGTTAAACAGACTCTGCAACGTTACAAAGAGCTTCAAGATATTATAGCTATTCTCGGACTAGACGAATTATCTGAAGAGGATCGATTGACGGTAGCTAGGGCTCGAAAGATAGAACGTTTCTTATCACAACCCTTTTTT---GTGGCGGAGGTTTTCACTGGATCTCCGGGTAAATACGTCAGTCTATCGGAAACCATT??????????????????????????????????????????????????????????????????????????????????????????????????????????????AGATTATCGATTGA------C--TTATTACACCCCCG-AATACAAAACTAAAG-ATACCG-ACATCTTAGCAGCATTTCGAATGACCCCACAACCTGGAGTACCGG-CTG-AAGAAGCTGGAGCTGCGGTAGCTGCAG-AATCTTCCACAGGTACGTGGACAACTGTATGGACAGATGGGTTGACTAGTCTTGACCGTTACAAGGGCCGATGCTACGACATCGAACCCGTCGCTGGAGAAGACAACCAATATATCGCATATGTAGCTTATCCTTTGGATCTATTCGAAGAAGGTTCTGTTACTAACCTGTTCACCTCCATAGTTGGTAATGTTTTTGGATTTAAGGCTCTACGCGCTCTACGCT-TGGAAGACCTTCGAATTCCTCCTGCTTATTCTAAAACTTTCATAGGACCGCCTCATGGTATTCAGGTTGAAAGGGATAAATTGAACAAATACGGACGTCC-TTTATTGGGATGTACAATCAAACCAAAATTGGGTCTGTCTGCTAAAAATTATGGTAGAGCCGTTTACGAATGCCTTCGTGGT-GGACTTGATTTCACAAAAGATGATGAAAA-TGTGAA-TTCCCAGCCATTCATGCGCTGGAGAGATCGTTTCCTATTTGTCCCAGAAG-CTCT--TTTCAAATCCCAAGCTGAAACAGGGGAAATCAAAGGGCATTATTTAAAC-GCTACTGCA-GGTACATGTGA-AGAGAT-GCTAAAAAGAG-CTG-TTTTTGCTAGGGAGTTGGGTGCACCA--ATTGTCATGCATGATTACCTAACCGGAGGGTTTACTGCAAATACCAGCTTAGCCTTTTATTGCAGAGATAATGGA-CTGCTCCTTCATATTCACCGCGCAATGCATGCTGTGATCGATAGACAACGAAATCATGGTATGCATTTTCGTGTATTAGCTAAAGCATTACGCATGTCCGGCGGAGATCATGTACATGCTGGAACTGTAGTAGGCAAATTAGAAGGGGAACGAGATGTTACCCTTGGTTTCGTTGATTTACTTCGCGACGATTACATTGAAAAAGATCGGAGCCGCGGTATTTATTTCACCCAAGATTGGGTATCTATGCCGGGTGTACTACCCGTAGCTTCAGGAGGTATCCATGTCT-GGCACATGCC-TGCTC-TTACCGAGATCTTTGGAGATGATTCCGTATTACAGTTCGG-CGGAGGAAACTTAGGTCATCCTTGGGGAAATGCACCAGGTGCGGTAGCCAACCGAGT-TGCATTGGA-AGCTTGCGTACAGGCTCGTAA-TGAGGGTCGTGACCTTGCCCGTGAAGGTAATGAGATTATTCGTGAAGCTACC??????????????????????????????????????????????????????????????????????????????????????????????????????????????????????????????????????????????????????????????????????????????????????????????????????????????????????????????????????????????????????????????????????????????????????????????????????????????????????????????????????????????????????????????????????????????????????????? [4406 bp]
'Adenophorus hymenophylloides' ???????????????????????????????????????????????????????????????????????????????????????????????????????????????????????????????????????????????????????????????????????????????????????????????????????????????????????????????????????????????????????????????????????????????????????????????????????????????????????????????????????????????????????????????????????????????????????????????????????????????????????????????????????????????????????????????????????????????????????????????????????????????????????????????????????????????????????????????????????????????????????????????????????????????????????????????????????????????????????????????????????????????????????????????????????????????????????????????????????????????????????????????????????????????????????????????????????????????????????????????????????????????????????????????????????????????????????????????????????????????????????????????????????????????????????????????????????????????????????????????????????????????????????????????????????????????????????????????????????????????????????????????????????????????????????????????????????????????????????????????????????????????????????????????????????????????????????????????????????????????????????????????????????????????????????????????????????????????????????????????????????????????????????????????????????????????????????????????????????????????????????????????????????????????????????????????????????????????????????????????????????????????????????????????????????????????????????????????????TCCCGTTGGTGAAACTACTCTTGGTCGAATATCTAATGTCCTCGGTGAACCCGTAGATAATTTGGGCCCCGTTCGAAGTAGTGCAATATCTCCAATTCACAGATCCGCCCCGGCATTTACTCAGTTAGATACCAAATTATCGATTTTTGAAACGGGTATCAAAGTTGTGGATCTTTTGGC-TCCGTATCGTAGAGGCGGAAAAATCGGGTTATTTGGTGGAGCTGGAGTTGGAAAGACGGTCCCTATTACGGAATCAATCAATAATATTGCTAAAGCTCATGGAGGTGTATCCGTATCTGGTGGGGTAGGAGAACGCACGCGTGAAGGTAATGACCTTTACATGGAGATGAAGGAATCAAAAGTTATTAATGAACAAAATATTTCTGAATCAAAAGTAGCTTTGGTTTATGGTCAGATGAATGAACCACCGGGAGCTCGTATGAGAGTTGGCTCAACCGCTTTAACAATGGCTGAATACTTTCGAGATGTTAACAAGCAGGATGTACTCCTATTTATTGACAATATTTTTCGCTTTGTTCAGGCGGGATCAGAGGTCTCGGCATTATTGGGCCGGATGCCCTCTGCCGTGGGTTATCAACCGACCCTAGGCACAGAAAT-GGGATC---TTTGCAGGAGAGAATTAC-TTCCACCAAGGAGGGATCAATAACTTCCATTCAAGCTGTTTATGTACCTGCGGATGATTTGACCGACCCGGCTCCCGCCACGACATCTGCCCACTTAGACGCCACTACTGTACTTTCAAGGGGATTAGCAGCGAAAGGCATCTACCCAGCAGTAGACCCGCTGGATTCGACCTCGACTATG--TTACAACCTTGGATTGTAGGCGAGGAACACTATGAAACGGCACA-GGGGGTTAAACAGACTCTGCAACGTTACAAAGAGCTTCAAGATATTATAGCTATTCTCGGACTAGACGAGTTATCTGAAGAGGATCGATTGACGGTAGCTAGGGCTCGAAAGATAGAACGTTTCTTATCACAACCTTTCTTT---GTGGCGGAGGTTTTCACTGGATCTCCGGGTAAATACGTCAGTCTATCGGAAACCATT??????????????????????????????????????????????????????????????????????????????????????????????????????????????AGATTATCGATTGA------C--TTATTACACCCCCG-AATACAAAACTAAAG-ATACCG-ACATCTTAGCAGCATTTCGAATGACCCCACAACCTGGAGTACCGG-CTG-AAGAAGCTGGAGCTGCGGTAGCTGCAG-AATCCTCCACAGGTACGTGGACAACTGTATGGACAGATGGGTTGACTAGTCTTGACCGTTACAAGGGCCGATGCTACGACATCGAACCCGTCGCTGGAGAAGACAACCAATATATCGCATATGTAGCTTATCCTTTGGATCTATTCGAAGAAGGTTCTGTTACTAACTTGTTCACCTCCATAGTTGGTAATGTTTTTGGATTTAAGGCTCTACGCGCTCTACGCT-TGGAAGACCTTCGAATTCCTCCCGCTTATTCTAAAACTTTCATAGGACCGCCTCATGGTATTCAGGTTGAAAGGGATAAATTGAACAAATACGGACGTCC-TTTATTGGGATGTACAATCAAACCAAAATTGGGTCTGTCTGCTAAAAATTATGGTAGAGCCGTTTACGAATGCCTTCGTGGT-GGACTTGATTTCACAAAAGATGATGAAAA-TGTGAA-TTCCCAGCCATTCATGCGCTGGAGAGATCGTTTCCTATTTGTCGCAGAAG-CTCT--TTTCAAATCCCAAGCTGAAACAGGGGAAATCAAAGGGCATTATTTAAAC-GCTACTGCA-GGTACATGTGA-AGAGAT-GTTAAAAAGAG-CTG-TTTTTGCTAGGGAGTTGGGTGCACCA--ATTGTCATGCATGATTACCTAACCGGAGGGTTTACTGCAAATACCAGCTTAGCCTTTTATTGCAGAGATAATGGA-CTGCTCCTTCATATTCACCGCGCAATGCATGCTGTGATCGATAGACAACGAAATCACGGTATGCATTTTCGTGTATTAGCTAAAGCATTACGCATGTCCGGCGGAGATCATGTACATGCTGGAACTGTAGTAGGCAAATTAGAAGGGGAACGAGAAGTTACCCTTGGTTTCGTTGATTTACTTCGCGACGATTACATTGAAAAAGATCGGAGCCGCGGTGTTTATTTCACCCAAGATTGGGTATCTATGCCGGGTGTACTACCCGTAGCTTCAGGAGGTATCCATGTCT-GGCACATGCC-TGCTC-TTACCGAGATCTTTGGAGATGATTCCGTATTACAGTTCGG-CGGAGGGACCTTAGGCCATCCTTGGGGAAATGCACCAGGTGCAGTAGCCAACCGAGT-TGCATTGGA-AGCTTGCGTACAGGCTCGTAA-TGAGGGTCGCGACCTTGCCCGTGAAGGTAATGAGATTATTCGTGAAGCTACC??????????????????????????????????????????????????????????????????????????????????????????????????????????????????????????????????????????????????????????????????????????????????????????????????????????????????????????????????????????????????????????????????????????????????????????????????????????????????????????????????????????????????????????????????????????????????????????? [4406 bp]
'Adenophorus montanus' ???????????????????????????????????????????????????????????????????????????????????????????????????????????????????????????????????????????????????????????????????????????????????????????????????????????????????????????????????????????????????????????????????????????????????????????????????????????????????????????????????????????????????????????????????????????????????????????????????????????????????????????????????????????????????????????????????????????????????????????????????????????????????????????????????????????????????????????????????????????????????????????????????????????????????????????????????????????????????????????????????????????????????????????????????????????????????????????????????????????????????????????????????????????????????????????????????????????????????????????????????????????????????????????????????????????????????????????????????????????????????????????????????????????????????????????????????????????????????????????????????????????????????????????????????????????????????????????????????????????????????????????????????????????????????????????????????????????????????????????????????????????????????????????????????????????????????????????????????????????????????????????????????????????????????????????????????????????????????????????????????????????????????????????????????????????????????????????????????????????????????????????????????????????????????????????????????????????????????????????????????????????????????????????????????????????????????????????????????TCCCGTTGGTGAAACTACTCTTGGTCGAATATCCAATGTCCTCGGTGAACCCGTAGATAATTTGGGCCCCGTTCGAAGTAGTGCAATATCTCCAATTCACAGATCCGCCCCGGCATTTACCCAGTTAGATACCAAATTATCGATTTTTGAAACGGGTATAAAAGTTGTGGATCTTTTGGC-TCCGTATCGTAGAGGCGGAAAAATCGGGTTATTTGGTGGAGCTGGAGTTGGAAAGACGGTCCCTATTACGGAATCAATCAATAATATTGCTAAAGCTCATGGAGGTGTATCTGTATTTGGTGGGGTAGGAGAACGCACGCGTGAAGGTAATGACCTTTACATGGAGATGAAGGAATCAAAAGTTATTAATGAACAAAATATTTCTGAATCAAAAGTGGCTTTGGTTTATGGTCAGATGAATGAACCACCGGGAGCTCGTATGAGAGTTGGCTCAACCGCTTTAACAATGGCTGAATACTTTCGAGATGTTAACAAGCAGGATGTACTCCTATTTATTGACAATATTTTTCGCTTTGTTCAGGCGGGATCAGAGGTATCGGCATTATTGGGCCGGATGCCCTCCGCCGTGGGTTATCAACCGACCCTAGGCACAGAAAT-GGGATC---ATTGCAGGAGAGAATTAC-TTCCACTAAGGAGGGATCAATAACTTCCATTCAAGCTGTTTATGTACCTGCGGATGATTTGACCGACCCGGCTCCCGCCACGACATCTGCACACTTAGACGCCACTACTGTACTTTCAAGGGGATTAGCAGCGAAAGGCATCTACCCAGCAGTAGACCCGCTGGATTCGACCTCGACTATG--TTACAACCTTGGATTGTAGGCGAGGAACACTATGAGACGGCACA-GGGGGTTAAACAGACTCTGCAACGTTACAAAGAGCTTCAAGATATTATAGCTATTCTCGGACTAGACGAGTTATCTGAAGAGGATCGATTGACGGTAGCTAGGGCTCGAAAGATAGAACGTTTCTTATCACAACCCTTCTTT---GTGGCGGAGGTTTTTACTGGATCTCCGGGTAAATACGTCAGTCTATCGGAAACCATT??????????????????????????????????????????????????????????????????????????????????????????????????????????????AGATTATCGATTGA------C--TTATTACACCCCCG-AATACAAAACTAAAG-ATACCG-ACATCTTAGCAGCATTTCGAATGACCCCACAACCTGGAGTACCGG-CTG-AAGAAGCTGGAGCTGCGGTAGCTGCAG-AATCCTCCACAGGTACGTGGACATCTGTATGGACAGATGGGTTGACTAGTCTTGACCGTTACAAAGGCCGATGCTACGACATCGAACCCGTCGCTGGAGAAGACAACCAATATATCGCATATGTAGCTTATCCTTTGGATCTATTCGAAGAAGGTTCTGTTACTAACTTGTTCACCTCCATAGTTGGTAATGTTTTTGGATTTAAGGCTCTACGCGCTCTACGCT-TGGAAGACCTTCGAATTCCTCCCGCTTATTCTAAAACTTTCATAGGACCGCCTCATGGTATTCAGGTTGAAAGAGATAAATTGAACAAATACGGACGTCC-TTTATTGGGATGTACAATCAAACCAAAATTGGGTCTGTCTGCTAAAAATTATGGTAGAGCCGTTTACGAATGCCTTCGTGGT-GGACTTGATTTCACAAAAGATGATGAAAA-TGTGAA-TTCCCAGCCATTCATGCGCTGGAGAGATCGTTTCCTATTTGTCGCAGAAG-CTCT--TTTCAAATCCCAAGCTGAAACGGGGGAAATCAAAGGGCATTATTTAAAC-GCTACTGCA-GGTACATGTGA-AGAGAT-GTTGAAAAGAG-CTG-TTTTTGCTAGGGAGTTGGGTGCACCA--ATTGTCATGCATGATTACCTAACCGGAGGGTTTACTGCAAATACCAGCTTAGCCTTTTATTGCAGAGATAATGGA-CTGCTCCTTCATATTCACCGCGCAATGCATGCTGTGATCGATAGACAACGAAATCACGGTATGCATTTTCGTGTATTAGCTAAAGCATTACGCATGTCCGGCGGAGATCATGTACATGCTGGAACTGTAGTAGGCAAATTAGAAGGGGAACGAGAAGTTACCCTTGGTTTCGTTGATTTACTTCGCGACGATTACATTGAAAAAGATCGGAGCCGCGGTGTTTATTTCACCCAAGATTGGGTATCTATGCCGGGTGTACTACCCGTAGCTTCAGGAGGTATCCATGTCT-GGCACATGCC-TGCTC-TTACCGAGATCTTTGGAGATGATTCCGTATTACAGTTCGG-TGGAGAAACTTTAGGGCACCCTTGGGGAAATGCACCAGGTGCGGTAGCCAACCGAGT-TGCATTGGA-AGCTTGCGTACAGGCTCGTAA-TGAGGGTCGCGACCTTGCCCGTGAAGGTAATGAGATTATTCGTGAAGCTACC??????????????????????????????????????????????????????????????????????????????????????????????????????????????????????????????????????????????????????????????????????????????????????????????????????????????????????????????????????????????????????????????????????????????????????????????????????????????????????????????????????????????????????????????????????????????????????????? [4406 bp]
'Adenophorus oahuensis' ???????????????????????????????????????????????????????????????????????????????????????????????????????????????????????????????????????????????????????????????????????????????????????????????????????????????????????????????????????????????????????????????????????????????????????????????????????????????????????????????????????????????????????????????????????????????????????????????????????????????????????????????????????????????????????????????????????????????????????????????????????????????????????????????????????????????????????????????????????????????????????????????????????????????????????????????????????????????????????????????????????????????????????????????????????????????????????????????????????????????????????????????????????????????????????????????????????????????????????????????????????????????????????????????????????????????????????????????????????????????????????????????????????????????????????????????????????????????????????????????????????????????????????????????????????????????????????????????????????????????????????????????????????????????????????????????????????????????????????????????????????????????????????????????????????????????????????????????????????????????????????????????????????????????????????????????????????????????????????????????????????????????????????????????????????????????????????????????????????????????????????????????????????????????????????????????????????????????????????????????????????????????????????????????????????????????????????????????????TCCCGTTGGTGAAACTACTCTTGGTCGAATATCCAATGTCCTCGGTGAACCCGTAGATAATTTAGGCCCCGTTCGAAGTAGTGCAATATCTCCAATTCACAGATCCGCCCCAGCATTTACCCAGTTAGATACCAAATTATCGATTTTTGAAACGGGTATAAAAGTTGTGGATCTTTTGGC-TCCGTATCGTAGAGGCGGAAAAATCGGTTTATTTGGTGGAGCTGGAGTTGGAAAGACGGTCCCTATTACGGAATCAATCAATAATATTGCTAAAGCTCATGGAGGTGTATCCGTATCTGGTGGGGTAGGAGAACGCACGCGTGAAGGTAATGACCTTTACATGGAGATGAAGGAATCAAAAGTTATTAATGAACAAAATATTTCTGAATCAAAAGTGGCTTTGGTTTATGGTCAGATGAATGAACCACCGGGAGCTCGTATGAGAGTTGGCTCAACCGCTTTAACAATGGCTGAATACTTTCGAGATGTTAACAAGCAGGATGTACTCCTATTTATTGACAACATTTTTCGCTTTGTTCAGGCGGGATCAGAGGTATCGGCATTATTGGGCCGGATGCCTTCCGCCGTGGGTTATCAACCGACTCTAGGCACAGAAAT-GGGATC---ATTGCAGGAGAGAATTAC-TTCCACCAAGGAAGGATCAATAACTTCCATTCAAGCTGTTTATGTACCTGCGGATGATTTGACCGACCCGGCTCCCGCCACGACATCTGCACACTTAGATGCCACTACTGTACTTTCAAGGGGATTAGCAGCGAAAGGCATCTACCCAGCAGTAGACCCGCTGGATTCGACCTCGACTATG--TTACAACCTTGGATTGTAGGCGAGGAACACTATGAGACGGCACA-GGGGGTTAAACAGACTCTGCAACGTTACAAAGAGCTTCAAGATATTATAGCTATTCTCGGACTAGACGAATTATCTGAAGAGGATCGATTGACGGTAGCTAGGGCTCGAAAGATAGAACGTTTCTTATCACAACCCTTTTTT---GTGGCGGAGGTTTTCACTGGATCTCCGGGTAAATACGTCAGTCTATCGGAAACCATT??????????????????????????????????????????????????????????????????????????????????????????????????????????????ACATTATCGATTGA------C--TTATTACACCCCCG-AATACAAAACTAAAG-ATACCG-ACATCTTAGCAGCATTTCGAATGACCCCACAACCTGGAGTACCGG-CTG-AAGAAGCTGGAGCTGCGGTAGCTGCAG-AATCTTCCACAGGTACGTGGACAACTGTATGGACAGATGGGTTGACTAGTCTTGACCGTTACAAGGGCCGATGCTACGACATCGAACCCGTCGCTGGAGAAGACAACCAATATATCGCATATGTAGCTTATCCTTTGGATCTATTCGAAGAAGGTTCTGTTACTAACCTGTTCACCTCCATAGTTGGTAATGTTTTTGGATTTAAGGCTCTACGCGCTCTACGCT-TGGAAGACCTTCGAATTCCTCCTGCTTATTCTAAAACTTTCATAGGACCGCCTCATGGTATTCAGGTTGAAAGGGATAAATTGAACAAATACGGACGTCC-TTTATTGGGATGTACAATCAAACCAAAATTGGGTCTGTCTGCTAAAAATTATGGTAGAGCCGTTTACGAATGCCTTCGTGGT-GGACTTGATTTCACAAAAGATGATGAAAA-TGTGAA-TTCCCAGCCATTCATGCGCTGGAGAGATCGTTTCCTATTTGTCGCAGAAG-CTCT--TTTCAAATCCCAAGCTGAAACGGGGGAAATCAAAGGGCATTACTTAAAC-GCTACTGCA-GGTACATGTGA-AGAGAT-GCTAAAAAGAG-CTG-TTTTTGCTAGGGAGTTGGGTGTACCA--ATTGTCATGCATGATTACCTAACCGGAGGGTTTACTGCAAATACCAGCTTAGCCTTTTATTGCAGAGATAATGGA-CTGCTCCTTCATATTCACCGCGCAATGCATGCTGTGATCGATAGACAACGAAATCATGGTATGCATTTTCGTGTATTAGCTAAAGCATTACGCATGTCCGGCGGAGATCATGTACATGCTGGAACTGTAGTAGGCAAATTAGAAGGGGAACGAGATGTTACCCTTGGTTTCGTTGATTTACTTCGCGACGATTACATTGAAAAAGATCGGAGCCGCGGTATTTATTTCACCCAAGATTGGGTATCTATGCCGGGTGTACTACCCGTAGCTTCAGGAGGTATCCATGTCT-GGCACATGCC-TGCTC-TTACCGAGATCTTTGGAGATGATTCCGTATTACAGTTCGG-CGGAGGGACCTTAGGCCATCCTTGGGGAAATGCACCAGGTGCGGTAGCCAACCGAGT-TGCATTGGA-AGCTTGCGTACAGGCTCGTAA-TGAGGGTCGCGACCTTGCCCGTGAAGGTAATGAGATTATTCGTGAAGCTACCTCTCTA-TTTTGTGTGCGTTTGGAAGCCAAACAAAGATTACGGTTTAACTATGGATT-AACAGAACGCTAACTACTAAAATATGTACGTGTCGCTAGAAAAGCTAGAGGTTCAACGGGCCAAGTATTATTACAATTGCTTGAGATGCGTCTGGACAATGTTATTTTTCAACTAGGTCTTGCTTCCACGGTTCCCGCCGCCAGGCAGCTAGTTAATCAC---AGACATATCTTAG--TAAACAATT--GTGTCCT-AGATATACCAAGTTATCGCTGTAAC--CCAAAAGATATGGATTAGTCAAGTGTATTGTCAATCGAGAATCCGTCAATTTGAATATAAATGAATTGTTAGTTGT-TGAGTATTACTCCCGCAAAG [4406 bp]
'Adenophorus periens' ???????????????????????????????????????????????????????????????????????????????????????????????????????????????????????????????????????????????????????????????????????????????????????????????????????????????????????????????????????????????????????????????????????????????????????????????????????????????????????????????????????????????????????????????????????????????????????????????????????????????????????????????????????????????????????????????????????????????????????????????????????????????????????????????????????????????????????????????????????????????????????????????????????????????????????????????????????????????????????????????????????????????????????????????????????????????????????????????????????????????????????????????????????????????????????????????????????????????????????????????????????????????????????????????????????????????????????????????????????????????????????????????????????????????????????????????????????????????????????????????????????????????????????????????????????????????????????????????????????????????????????????????????????????????????????????????????????????????????????????????????????????????????????????????????????????????????????????????????????????????????????????????????????????????????????????????????????????????????????????????????????????????????????????????????????????????????????????????????????????????????????????????????????????????????????????????????????????????????????????????????????????????????????????????????????????????????????????????????TCCCGTTGGTGAAACTACTCTTGGTCGAATATTCAACGTCCTCGGTGAACCTGTAGATAATTTGGGCCCCGTTCGAAGTAGTGCAATATCTCCAATTCACAGATCCGCCCCGGCATTTACCCAGTTAGATACCAAATTATCGATTTTTGAAACGGGTATAAAAGTTGTGGATCTTTTGGC-TCCATATCGTAGAGGCGGAAAAATCGGGTTATTTGGTGGAGCTGGAGTTGGAAAGACGGTCCCTATTACGGAATCAATCAATAATATTGCTAAAGCTCATGGAGGTGTATCCGTATCTGGTGGGGTAGGAGAACGCACACGTGAAGGTAATGACCTTTACATGGAGATGAAGGAATCAAAAGTTATTAATGAACAAAATATTTCTGAATCAAAAGTGGCTTTGGTTTATGGTCAGATGAATGAACCACCGGGAGCTCGTATGAGAGTTGGCTCAACCGCTTTAACAATGGCTGAATACTTTCGAGATGTTAACAAGCAGGATGTACTCCTATTTATTGACAATATTTTTCGATTTGTTCAGGCGGGATCAGAGGTATCGGCATTATTGGGCCGGATGCCCTCCGCCGTGGGTTATCAACCGACCCTAGGTACAGAAAT-GGGATC---ATTGCAAGAGAGAATTAC-TTCCACCAAGGAGGGATCAATAACTTCCATTCAAGCTGTTTATGTACCTGCGGATGATTTGACCGACCCGGCTCCCGCCACGACATCTGCACACTTAGACGCCACTACTGTACTTTCAAGGGGATTAGCAGCGAAAGGCATCTACCCAGCAGTAGACCCGCTGGATTCGACCTCGACTATG--TTACAACCTTGGATTGTAGGCGAGGAACACTATGAGACGGCACA-GGGGGTTAAACAGACTCTGCAACGTTACAAAGAGCTTCAAGATATTATAGCTATTCTCGGACTAGACGAGTTATCTGAAGAGGATCGATTGACGGTAGCTAGGGCTCGAAAAATAGAACGTTTCTTATCACAACCCTTCTTT---GTGGCGGAGGTTTTCACTGGATCTCCGGGTAAATACGTCAGTCTATCGGAAACCATT??????????????????????????????????????????????????????????????????????????????????????????????????????????????AGATTATCGATTGA------C--TTATTACACCCCCG-AATACAAAACTAAAG-ATACCG-ACATCTTAGCAGCATTTCGAATGACCCCACAACCTGGAGTACCGG-CTG-AAGAAGCTGGAGCTGCGGTAGCTGCAG-AATCCTCCACAGGTACGTGGACAACTGTATGGACAGATGGATTGACTAGTCTTGACCGTTACAAGGGACGATGCTACGACATTGAACCCGTCGCTGGAGAAGACAACCAATATATCGCATATGTAGCTTATCCTTTGGATCTATTCGAAGAAGGTTCTGTTACTAACCTGTTCACCTCCATAGTTGGTAATGTTTTTGGATTTAAGGCTCTACGCGCTCTACGCT-TGGAAGACCTTCGAATTCCTCCCGCTTATTCTAAAACTTTCATAGGACCGCCCCATGGTATTCAGGTTGAAAGGGATAAATTGAACAAATACGGACGTCC-TTTATTGGGATGTACAATCAAACCAAAATTGGGTCTGTCTGCTAAAAATTATGGTAGAGCCGTTTACGAATGCCTTCGTGGT-GGACTTGATTTCACAAAAGATGATGAAAA-TGTGAA-TTCCCAGCCATTCATGCGCTGGAGAGATCGTTTCCTATTTGTTGCAGAAG-CTCT--TTTCAAATCCCAAGCTGAAACGGGGGAAATCAAAGGGCATTATTTAAAC-GCTACTGCA-GGTACATGTGA-AGAGAT-GTTAAAAAGAG-CTG-TTTTTGCTAGGGAGTTGGGTGCACCA--ATTGTCATGCATGATTACCTAACTGGAGGGTTTACTGCAAATACCAGCTTAGCCTTTTATTGCAGAGATAATGGA-CTGCTTCTTCATATTCACCGCGCAATGCATGCTGTGATCGATCGACAACGAAATCACGGTATGCATTTTCGTGTATTAGCTAAAGCATTACGCATGTCTGGCGGAGATCATGTACATGCTGGAACTGTAGTAGGCAAATTAGAAGGGGAACGAGAAGTTACCCTTGGTTTCGTTGATTTACTTCGCGACGATTACATTGAAAAAGATCGGAGCCGCGGTGTTTATTTCACCCAAGATTGGGTATCTATGCCGGGTGTACTACCCGTAGCTTCAGGGGGTATCCATGTCT-GGCACATGCC-TGCTC-TTACCGAGATCTTTGGAGATGATTCCGTATTACAGTTCGG-CGGAGGAACCTTAGGCCATCCTTGGGGAAATGCACCAGGTGCAGTAGCCAACCGAGT-TGCGTTGGA-AGCTTGCGTACAAGCTCGTAA-TGAGGGTCGCGACCTTGCCCGTGAAGGTAATGAGATTATTCGTGAAGCTACC??????????????????????????????????????????????????????????????????????????????????????????????????????????????????????????????????????????????????????????????????????????????????????????????????????????????????????????????????????????????????????????????????????????????????????????????????????????????????????????????????????????????????????????????????????????????????????????? [4406 bp]
'Adenophorus pinnatifidus' AACATTCGACCTGACGAAATTAGCAGCATCATTCGCAAGCAAATTGAAGGGTATGTCCCGGAAGTGAAAGTTGTTAACATCGGTACCGTACTTCAAGTCGGAGATGGAATTGCTCGTATTCATGGGCTCAACAAAGCAATGGCTGGTGAATCGGTGGAGTTTGAGGATGGTACAGCAGGGATTGCTTCGAATTTGGAATCTGATAATGTTGGGGCTGTACTGACGGGTGATGGTTTGGCTATACAAGAGGGAAGCTCTGTAAAAGCGACGGGAAAGATTGCTCAAATACCGGTTAGCGAATCATTTCTGGGCCGTGTTGTTAATGCCTTGGCCCAACCTATCGATGGAAGGGGTCAAATCCCAGCTTCTGAGTTTAGGCCGATTGAATCCCCCGCTCCAGGAATTATTTCGAGACGTTCAGTATACGAACCTTTACAAACAGGTCTTATTGCTATTGATTCCATGATTCCAATAGGTCGTGGTCAACGGGAGTTGATTATTGGCGACAGGCAGACTGGTAAAACAGCAGTAGCTACAGATACAATTCTGAACCAGAAGGGTCAAAATGTTATATGTGTTTATGTAGCTATTGGTCAAAAAGCCTCTTCTGTGGCTCAGGTAGTGGACAATTTTCAAGATCGCGGTGCCATGGAATATACCATTGTAGTATCGGAAACTGCTGATTCTCCAGCCACTCTGCAATATCTTGCTCCTTATACGGGAGCAGCTTTGGCTGAATATTTCATGTATCGTAAACAGCATACTCTTATTATTTATGACGATCTATCTAAACAAGCTCAAGCTTATCGACAAATGTCTTTATTATTAAGGAGACCACCTGGTCGAGAAGCATATCCAGGAGATGTTTTTTATCTACATTCTCGTCTTTTAGAGAGAGCAGCTAAGTTAAGCCTCCAATTAGGGGAAGGTAGCATGACAGCTTTACCTATAGTTGAAACCCAAGCGGGAGATGTTTCAGCTTACATTCCTACGAATGTTATTTCTATCACCGATGGATAAATCTTTTTGTCAGCAGATTTGTTTAATGCTGGAATTCGACCAGCTATAAATGTGGGTATTTCTGTATCTAGAGTTGGTTCTGCAGCTCAAATAAAGGCTATGAAACAAGTAGCTGGTAAATTGAAATTGGAATTGGCACAATTCGCAGAATTGGAAGCTTTTGCACAATTTGCTTCTGATCTTGATAAAACTACTCAAAATCAATTAGCTAGGGGTCAACGATTGCGTGAACTGCTTAAGCAATCTCAATCAGCCCCATTATCAGTAGAAGAACAGGTTGCTACTATTTATACTGGCGTTAATGGATATTTGGATGTACCAGAAGTTGGACAAGTGAAACGATTCTTGGTTCAGTTACGGGAATATGTAATAACAAATAAACCTGAATTTGGTGAAATTATTCGTTCCACAAAAGTATTTACAGAACAAGCGGAAACACTTTTGAAGGAAGCAATTAAAGAATCAACAGAAATTTTTAA-ACTGCAATCCCGTTGGTGAAACTACTCTTGGTCGAATATCCAATGTCCTCGGTGAACCCGTAGATAATTTAGGCCCCGTTCGAAGTAGTGCAATATCTCCAATTCACAGATCCGCCCCAGCATTTACCCAGTTAGATACCAAATTATCGATTTTTGAAACGGGTATAAAAGTTGTGGATCTTTTGGC-TCCGTATCGTAGAGGCGGAAAAATCGGTTTATTTGGTGGAGCTGGAGTTGGAAAGACGGTCCCTATTACGGAATCAATCAATAATATTGCTAAAGCTCATGGAGGTGTATCCGTATCTGGTGGGGTAGGAGAACGCACGCGCGAAGGTAATGACCTTTACATGGAGATGAAGGAATCAAAAGTTATTAATGAACAAAATATTTCTGAATCAAAAGTGGCTTTGGTTTATGGTCAGATGAATGAACCACCGGGAGCTCGTATGAGAGTTGGCTCAACCGCTTTAACAATGGCTGAATACTTTCGAGATGTTAACAAGCAGGATGTACTCCTATTTATTGACAACATTTTTCGCTTTGTTCAGGCGGGATCAGAGGTATCGGCATTATTGGGCCGGATGCCTTCCGCCGTGGGTTATCAACCGACCCTAGGCACAGAAAT-GGGATC---ATTGCAGGAGAGAATTAC-TTCCACCAAGGAGGGATCAATAACTTCCATTCAAGCTGTTTATGTACCTGCGGATGATTTGACCGACCCGGCTCCCGCCACGACATCTGCACACTTAGACGCCACTACTGTACTTTCAAGGGGATTAGCAGCGAAAGGCATCTACCCAGCAGTAGACCCGCTGGATTCGACCTCGACTATG--TTACAACCTTGGATTGTAGGCGAGGAACACTATGAGACGGCACA-GGGGGTTAAACAGACTCTGCAACGTTACAAAGAGCTTCAAGATATTATAGCTATTCTCGGACTAGACGAATTATCTGAAGAGGATCGATTGACGGTAGCTAGGGCTCGAAAGATAGAACGTTTCTTATCACAACCCTTCTTT---GTGGCGGAGGTTTTCACTGGATCTCCGGGTAAATACGTCAGTCTATCGGAAACCATT??????????????????????????????????????????????????????????????????????????????????????????????????????????????AGATTATCGATTGA------C--TTATTACACCCCCG-AATACAAAACTAAAG-ATACCG-ACATCTTAGCAGCATTTCGAATGACCCCACAACTTGGAGTACCGG-CTG-AAGAAGCTGGAGCTGCGGTAGCTGCAG-AATCCTCCACAGGTACGTGGACAACTGTATGGACAGATGGGTTGACTAGTCTTGACCGTTACAAGGGCCGATGCTACGACATCGAACCCGTCGCTGGAGAAGACAACCAATATATCGCATATGTAGCTTATCCTTTGGATCTATTTGAAGAAGGTTCTGTTACTAATCTGTTCACCTCCATAGTTGGTAATGTTTTTGGATTTAAGGCTCTACGCGCTCTACGCT-TGGAAGACCTTCGAATTCCTCCCGCTTATTCTAAAACTTTCATAGGACCGCCTCATGGTATTCAGGTTGAAAGGGATAAATTGAACAAATACGGACGTCC-TTTATTGGGATGTACAATCAAACCAAAATTGGGTCTGTCTGCTAAAAATTATGGTAGAGCCGTTTACGAATGCCTTCGTGGT-GGACTTGATTTCACAAAAGATGATGAAAA-TGTGAA-TTCCCAGCCATTCATGCGCTGGAGAGATCGTTTCCTATTTGTCGCAGAAG-CTCT--TTTCAAATCCCAAGCTGAAACGGGAAATATCAAAGGGCATTATTTAAAC-GCTACTGCA-GGTACATGTGA-AGAGAT-GCTAAAAAGAG-CTG-TTTTTGCTAGGGAGTTGGGTGTACCA--ATTGTCATGCATGATTACCTAACCGGAGGGTTTACTGCAAATACCAGCTTAGCCTTTTATTGCAGAGATAATGGA-CTGCTCCTTCATATTCACCGCGCAATGCATGCTGTGATTGATAGACAACGAAATCATGGTATGCATTTCGGTATTCTAGCTAAAGCATTACGCATGTCCGGCGGAGATCATGTACATGCTGGAACTGTAGTAGGTAAATTAGAAGGGGAACGAGATGTTACCCTTGGTTTCGTTGATTTACTTCGCGACGATTACATTGAAAAAGATCGGAGCCGCGGTATTTATTTCACCCAAGATTGGGTATCTATGCCGGGTGTACTACCCGTAGCTTCAGGAGGTATCCATGTCT-GGCACATGCT-TGCTC-TTACCGAGATCTTTGGAGATGATTCCGTATTACAGTTCGG-CGGAGGAACCTTAGGCCATCCTTGGGGAAATGCACCAGGTGCGGTAGCCAACCGAGT-TGCATTGGA-AGCTTGCGTACAGGCTCGTAA-TGAGGGTCGCGACCTTGCCCGTGAAGGTAATGAGATTATTCGTGAAGCTACC??????????????????????????????????????????????????????????????????????????????????????????????????????????????????????????????????????????????????????????????????????????????????????????????????????????????????????????????????????????????????????????????????????????????????????????????????????????????????????????????????????????????????????????????????????????????????????????? [4406 bp]
'Adenophorus tamariscinus' ???????????????????????????????????????????????????????????????????????????????????????????????????????????????????????????????????????????????????????????????????????????????????????????????????????????????????????????????????????????????????????????????????????????????????????????????????????????????????????????????????????????????????????????????????????????????????????????????????????????????????????????????????????????????????????????????????????????????????????????????????????????????????????????????????????????????????????????????????????????????????????????????????????????????????????????????????????????????????????????????????????????????????????????????????????????????????????????????????????????????????????????????????????????????????????????????????????????????????????????????????????????????????????????????????????????????????????????????????????????????????????????????????????????????????????????????????????????????????????????????????????????????????????????????????????????????????????????????????????????????????????????????????????????????????????????????????????????????????????????????????????????????????????????????????????????????????????????????????????????????????????????????????????????????????????????????????????????????????????????????????????????????????????????????????????????????????????????????????????????????????????????????????????????????????????????????????????????????????????????????????????????????????????????????????????????????????????????????????TCCCGTTGGTGAAACTACTCTTGGTCGAATATCCAATGTCCTCGGTGAACCCGTAGATAATTTGGGCCCCGTTCGAAGTAGTGCAATATCTCCAATTCACAGATCCGCCCCAGCATTTACCCAGTTAGATACCAAATTATCGATTTTTGAAACGGGTATAAAAGTTGTGGATCTTTTGGC-TCCGTATCGTAGAGGCGGAAAAATCGGGTTATTTGGTGGAGCTGGAGTTGGAAAGACGGTCCCTATTACGGAATCAATCAATAATATTGCTAAAGCTCATGGAGGTGTATCTGTATTTGGTGGGGTAGGAGAACGCACGCGTGAAGGTAATGACCTTTACATGGAGATGAAGGAATCAAAAGTTATTAATGAACAAAATATTTCTGAATCAAAAGTGGCTTTGGTTTATGGTCAGATGAATGAACCACCGGGAGCTCGTATGAGAGTTGGCTCAACCGCTTTAACAATGGCTGAATACTTTCGAGATGTTAACAAGCAGGATGTACTCCTATTTATTGACAATATTTTTCGCTTTGTTCAGGCGGGATCAGAGGTATCGGCATTATTGGGCCGGATGCCCTCCGCCGTGGGTTATCAACCGACCCTAGGCACAGAAAT-GGGATC---ATTGCAGGAGAGAATTAC-TTCCACTAAGGAGGGATCAATAACTTCCATTCAAGCTGTTTATGTACCTGCGGATGATTTGACCGACCCGGCTCCCGCCACGACATCTGCACACTTAGACGCCACTACTGTACTTTCAAGGGGATTAGCAGCGAAAGGCATCTACCCAGCAGTAGACCCGCTGGATTCGACCTCGACTATG--TTACAACCTTGGATTGTAGGCGAGGAACACTATGAGACGGCACA-GGGGGTTAAACAGACTCTGCAACGTTACAAAGAGCTTCAAGATATTATAGCTATTCTCGGACTAGACGAGTTATCTGAAGAGGATCGATTGACGGTAGCTAGGGCTCGAAAGATAGAACGTTTCTTATCACAACCCTTCTTT---GTGGCGGAGGTTTTTACTGGATCTCCGGGTAAATACGTCAGTCTATCGGAAACCATT??????????????????????????????????????????????????????????????????????????????????????????????????????????????ACATTATCGATTGA------C--TTATTACACCCCCG-AATACAAAACTAAAG-ATACCG-ACATCTTAGCAGCATTTCGAATGACCCCACAACCTGGAGTACCGG-CTG-AAGAAGCTGGAGCTGCGGTAGCTGCAG-AATCCTCCACAGGTACGTGGACATCTGTATGGACAGATGGGTTGACTAGTCTTGACCGTTACAAAGGCCGATGCTACGACATCGAACCCGTCGCTGGAGAAGACAACCAATATATCGCATATGTAGCTTATCCTTTGGATCTATTCGAAGAAGGTTCTGTTACTAACTTGTTCACCTCCATAGTTGGTAATGTTTTTGGATTTAAGGCTCTACGCGCTCTACGCT-TGGAAGACCTTCGAATTCCTCCCGCTTATTCTAAAACTTTCATAGGACCGCCTCATGGTATTCAGGTTGAAAGAGATAAATTGAACAAATACGGACGTCC-TTTATTGGGATGTACAATCAAACCAAAATTGGGTCTGTCTGCTAAAAATTATGGTAGAGCCGTTTACGAATGCCTTCGTGGT-GGACTTGATTTCACAAAAGATGATGAAAA-TGTGAA-TTCCCAGCCATTCATGCGCTGGAGAGATCGTTTCCTATTTGTCGCAGAAG-CTCT--TTTCAAATCCCAAGCTGAAACGGGGGAAATCAAAGGGCATTATTTAAAC-GCTACTGCA-GGTACATGTGA-AGAGAT-GTTCAAAAGAG-CTG-TTTTTGCTAGGGAGTTGGGTGTACCA--ATTGTCATGCATGATTACCTAACCGGAGGGTTTACTGCAAATACCAGCTTAGCCTTTTATTGCAGAGATAATGGA-CTGCTCCTTCATATTCACCGCGGAATGCATGCTGTGATCGATAGACAACGAAATCACGGTATGCATTTTCGTGTATTATCTAAAGCATTACGCATGTCCGGCGGAGATCATGTACATGCTGGAACTGTAGTAGGCAAATTAGAAGGGGAACGAGAAGTTACCCTTGGTTTCGTTGATTTACTTCGCGACGATTACATTGAAAAAGATCGGAGCCGCGGTGTTTATTTCACCCAAGATTGGGTATCTATGCCGGGTGTACTACCCGTAGCTTCAGGAGGTATCCATGTCT-GGCACATGCC-TGCTC-TTACCGAGATCTTTGGAGATGATTCCGTATTACAGTTCGG-CGGAGGAACCTTAGGCCATCCTTGGGGAAATGCACCAGGTGCGGTAGCCAACCGAGT-TGCATTGGA-AGCTTGTGTACAGGCTCGTAA-TGAGGGTCGCGACCTTGCCCGTGAAGGTAATGAGATTATTCGTGAAGCTACC??????????????????????????????????????????????????????????????????????????????????????????????????????????????????????????????????????????????????????????????????????????????????????????????????????????????????????????????????????????????????????????????????????????????????????????????????????????????????????????????????????????????????????????????????????????????????????????? [4406 bp]
'Adenophorus tripinnatifidus' ???????????????????????????????????????????????????????????????????????????????????????????????????????????????????????????????????????????????????????????????????????????????????????????????????????????????????????????????????????????????????????????????????????????????????????????????????????????????????????????????????????????????????????????????????????????????????????????????????????????????????????????????????????????????????????????????????????????????????????????????????????????????????????????????????????????????????????????????????????????????????????????????????????????????????????????????????????????????????????????????????????????????????????????????????????????????????????????????????????????????????????????????????????????????????????????????????????????????????????????????????????????????????????????????????????????????????????????????????????????????????????????????????????????????????????????????????????????????????????????????????????????????????????????????????????????????????????????????????????????????????????????????????????????????????????????????????????????????????????????????????????????????????????????????????????????????????????????????????????????????????????????????????????????????????????????????????????????????????????????????????????????????????????????????????????????????????????????????????????????????????????????????????????????????????????????????????????????????????????????????????????????????????????????????????????????????????????????????????TCCCGTTGGTGAAACTACTCTTGGTCGAATATTCAATGTCCTCGGTGAACCCGTAGATAATTTGGGCCCCGTTCGAAGTAGTGCAATATCTCCAATTCACAGATCCGCCCCGGCATTTACCCAGTTAGATACCAAATTATCGATTTTTGAAACGGGTATAAAAGTTGTGGATCTTTTGGC-TCCGTATCGTAGAGGCGGAAAAATCGGGTTATTTGGTGGAGCTGGAGTTGGAAAGACGGTCCCTATTACGGAATCAATCAATAATATTGCTAAAGCTCATGGAGGTGTATCCGTATCTGGTGGGGTAGGAGAACGCACGCGTGAAGGTAATGACCTTTACATGGAGATGAAGGAATCAAAAGTTATTAATGAACAAAATATTTCTGAATCAAAAGTGGCTTTGGTTTATGGTCAGATGAATGAACCACCGGGAGCTCGTATGAGAGTTGGCTCAACTGCTTTAACAATGGCTGAATACTTTCGAGATGTTAACAAGCAGGATGTACTCCTATTTATTGACAATATTTTTCGCTTTGTTCAGGCGGGATCAGAGGTATCGGCATTATTGGGCCGGATGCCCTCCGCCGTGGGTTATCAACCGACCTTAGGCACAGAAAT-GGGATC---ATTGCAGGAGAGAATTAC-TTCCACCAAGGAGGGATCAATAACTTCCATTCAAGCTGTTTATGTACCTGCGGATGATTTGACCGACCCGGCTCCCGCCACGACATCTGCACACTTAGACGCCACTACTGTACTTTCAAGGGGATTAGCTGCGAAAGGCATCTACCCAGCAGTAGACCCGCTGGATTCGACCTCGACTATG--TTACAACCTTGGATTGTAGGCGAGGAACACTATGAGACGGCACA-GGGGGTTAAACAGACTCTGCAACGTTACAAAGAGCTTCAAGATATTATAGCTATTCTCGGACTAGACGAGTTATCTGAAGAGGATCGATTGACGGTAGCTAGGGCTCGAAAGATAGAACGTTTCTTATCACAACCCTTCTTT---GTGGCGGAGGTTTTCACTGGATCTCCGGGTAAATACGTCAGTCTATCAGAAACCATT??????????????????????????????????????????????????????????????????????????????????????????????????????????????AGATTATCGATTGA------A--TTATTACACCCCCG-AATACAAAACTAAAG-CTACCG-ACATCTTAGCAGCATTTCGAATGACCCCACAACCTGGAGTACCGG-CTG-AAGAAGCTGGAGCTGCGGTAGCTGCAG-AATCCTCCACAGGTACGTGGACAACTGTATGGACAGATGGGTTGACTAGTCTTGACCGTTACAAGGGCCGATGCTACGACATCGAACCCGTCGCTGGAGAAGACAACCAATATATCGCATATGTAGCTTATCCTTTGGATCTATTCGAAGAAGGTTCTGTTACTAACTTGTTCACCTCCATAGTTGGTAATGTTTTTGGATTTAAGGCTCTACGCGCTCTACGCT-TGGAAGACCTTCGAATTCCTCCCGCTTATTCTAAAACTTTCATAGGACCGCCTCATGGTATTCAGGTTGAAAGGGATAAATTGAACAAATACGGACGTCC-TTTATTGGGATGTACAATCAAACCAAAATTGGGTCTGTCTGCTAAAAATTATGGTAGAGCCGTTTACGAATGCCTTCGTGGT-GGACTTGATTTCACAAAAGATGATGAAAA-TGTGAA-TTCCCAGCCATTCATGCGCTGGAGAGATCGTTTTCTATTTGTCGCAGAAG-CTCT--TTTCAAATCCCAAGCTGAAACAGGGGAAATCAAAGGGCATTATTTAAAC-GCTACTGCA-GGTACATGTGA-AGAGAT-GTTAAAAAGAG-CTG-TTTTTGCTAGGGAGTTGGGTGCACCA--ATTGTCATGCATGATTACCTAACCGGAGGGTTTACTGCAAATACCAGCTTAGCCTTTTATTGCAGAGATAATGGA-CTGCTCCTTCATATTCACCGCGCAATGCATGCTGTGATCGATAGACAACGAAATCACGGTATGCATTTTCGTGTATTAGCTAAAGCATTACGCATGTCCGGCGGAGATCATGTACATGCTGGAACTGTAGTAGGCAAATTAGAAGGGGAACGAGAAGTTACCCTTGGTTTCGTTGATTTACTTCGCGACGATTACATTGAAAAAGATCGGAGCCGCGGTATTTATTTCACCCAAGATTGGGTATCTATGCCGGGTGTACTACCCGTAGCTTCAGGAGGTATTCATGTCT-GGCACATGCC-TGCTC-TTACCGAGATCTTTGGGGATGATTCCGTATTACAGTTCGG-CGGAGGGACCTTAGGCCATCCTTGGGGAAATGCACCAGGTGCAGTAGCCAACCGAGT-TGCATTGGA-AGCTTGCGTACAGGCTCGTAA-TGAGGGTCGCGACCTTGCCCGTGAAGGTAATGAGATTATTCGTGAAGCTACC??????????????????????????????????????????????????????????????????????????????????????????????????????????????????????????????????????????????????????????????????????????????????????????????????????????????????????????????????????????????????????????????????????????????????????????????????????????????????????????????????????????????????????????????????????????????????????????? [4406 bp]
'Adiantopsis chlorophylla' ????????????????????????????????????????????????????????????????????????????????????????????????????????????????????????????????????????????????????????????????????????????????????????????????????????????????????????????????????????????????????????????????????????????????????????????????????????????????????????????????????????????????????????????????????????????????????????????????????????????????????????????????????????????????????????????????????????????????????????????????????????????????????????????????????????????????????????????????????????????????????????????????????????????????????????????????????????????????????????????????????????????????????????????????????????????????????????????????????????????????????????????????????????????????????????????????????????????????????????????????????????????????????????????????????????????????????????????????????????????????????????????????????????????????????????????????????????????????????????????????????????????????????????????????????????????????????????????????????????????????????????????????????????????????????????????????????????????????????????????????????????????????????????????????????????????????????????????????????????????????????????????????????????????????????????????????????????????????????????????????????????????????????????????????????????????????????????????????????????????????????????????????????????????????????????????????????????????????????????????????????????????????????????????????????????????????????????????????????????????????????????????????????????????????????????????????????????????????????????????????????????????????????????????????????????????????????????????????????????????????????????????????????????????????????????????????????????????????????????????????????????????????????????????????????????????????????????????????????????????????????????????????????????????????????????????????????????????????????????????????????????????????????????????????????????????????????????????????????????????????????????????????????????????????????????????????????????????????????????????????????????????????????????????????????????????????????????????????????????????????????????????????????????????????????????????????????????????????????????????????????????????????????????????????????????????????????????????????????????????????????????????????????????????????????????????????????????????????????????????????????????????????????????????????????????????????????????????????????????????????????????????????????????????????????????????????????????????????????????????????????????????????????????????????????????????????????????????????????????????????????????????????????????????????????????????????????????????????????????????????????????????????????????????????????????????????????????ATGACCCCCCAACCTGGAGTACCGG-CTG-AGGAAGCTGGAGCTGCCGGAGCTGGGG-AATCTTCTACGGGTACATGGACCACGGTATGGACAGACGGACTTACTAGTCTTGATCGCTACAAGGGCCGGTGCTACGATATTGAGCCCGTTGCTGGGGAAGATAATCAGTATATCGCATATGTAGCTTATCCTCTGGATTTCTTCGAGGAAGGTTCTGTCACCAATATGCTGACTTCTATTGTAGGTAATGTTTTTGGATTTAAGGCCCTACGCGCTCTGCGCC-TGGAAGACCTACGGATTCCTTCTGCTTATTCCAAAACTTTTATTGGCCCCCCCCACGGTATTCAGGTGGAAAGGGATAAACTAAACAAGTACGGACGTCC-CCTACTGGGATGTACAATCAAGCCAAAATTGGGCTTATCTGCCAAAAATTATGGTAGAGCAGTTTATGAGTGCCTTCGCGGC-GGACTTGATTTCACAAAAGATGATGAAAA-CGTAAA-TTCACAACCATTTATGCGTTGGAGAGATCGATTCTTATTCGTAGCGGAAG-CCCT--TTTCAAATCCCAGGCTGAAACAGGTGAAATCAAGGGGCATTATTTGAAT-GCCACTGCA-GGTACGTGTGA-AGAAAT-GTATAAAAGAG-CTG-TTTTCGCCAGAGAATTGGGTGTACCG--ATCATCATGCATGACTACCTGACGGGAGGGTTTACCGCAAATACCAGCTTAGCTATCTATTGCAGAGACAACGGA-CTACTTCTTCATATTCACCGGGCGATGCATGCTGTAATTGATAGACAACGGAATCACGGTATGCATTTCCGTGTATTAGCCAAAGCATTACGCATGTCTGGTGGGGATCATATCCATTCCGGAACTGTAGTGGGCAAGTTAGAAGGTGAACGAGACGTCACCCTGGGATTTGTCGATTTACTACGTGACGATTCTATTGAAAAGGATCGCAACCGTGGCATCTATTTTACCCAAGATTGGGTATCCATGCCGGGCGTACTCCCTGTAGCTTCGGGAGGTATCCATGTCT-GGCACATGCC-TGCCT-TAACCGAAATTTTTGGGGACGACTCCGTTCGTAAATTCGG-CGGGGGAACATTGGGACACCCTTGGGGAAATGCACCCGGTGCCGTAGCTAACCGAGT-C?????????????????????????????????????????????????????????????????????????????????????????????????????????????????????????????????????????????????????????????????????????????????????????????????????????????????????????????????????????????????????????????????????????????????????????????????????????????????????????????????????????????????????????????????????????????????????????????????????????????????????????????????????????????????????????????????????????????? [4406 bp]
'Adiantopsis radiata' AATATCCAACCTGACGAAATTAGCAGCATTATTCGCAAGCAAATCGAAGGGTATGTCCCAGAAATGAAGGTTGTTAATATTGGCACTGTACTTTAAGTGGGGGATGGAATCGCCCGTATTCATGGACTTAACCAAGTAATGGCTGGTGAATTGGTGGAATTCGAAGACGGTACAGTTGGCATTGCTTCGAATCTGGAATCTGATAATGTTGGGGCTGTACCGACGGGCGATGGTTTAACTATACAAGAAGGAGGTTCCGTACGAGCAACGGGGAAGATTGCCCAAATACCAGTTAGTGACTCGTCCCTAGGCCGTGTCGTAAATGCGTTGGCCCAACCTATTGATGGTAAGGGACAAATCCAAGCTTCTGAGTTCAGATCAATAGAATCTCCCGCTCCGGGTATTATTTCAAGACGCTCCGTGTACGAACCCCTACAAACAGGTTTGATTGCTATCGACTCGATGATTCCTATTGGGCGTGGTCAACGGGAATTAATTATTGGGGATAGACAAACAGGCAAAACGGCAGTAGCTACAGATACAATTTTGAACCAGAAGGGTCAAAATGTTATCTGTGTCTATGTAGCTATCGGTCAAAAGGCTTCTTCTGTAGCTCAGGTAGTCGATACCTTCCAGGAACGCGGCGCCATGGAATACACCATCGTAGTTTCGGAAACTGCAAATTCTCCGGCCACTCTGCAATACCTCGCCCCGTACACAGGAGCAGCTCTAGCTGAATACTTCATGTATCGCAAACAGCATACCCCGATTATATATGATGACCTTTCCAAACAAGCCCAGGCTTATCGACAGATGTCTCTGTTATTGAGAAGACCACCCGGGCGAGAAGCATATCCAGGAGATGTTTTTCACTTACATTCTCGTCTTTTGGAGAGGGCAGCTAAGTTGAGTTCACAATTAGGCGAAGGCAGTATGACAGCTTTACCCATTGTGGAGACACAGGCGGGAGATGTTTCGGCTTATATCCCCACTAATGTTATTTCTATTACCGATGGATAAATATTTCTATCAGCAGATCTATTTAATGCTGGGATTCGACCAGCAATTAATGTGGGTATTTCTGTATCTAGGGTAGGTTCGGCGGCTCAAATCAAAGCTATGAAACAAGTAGCCGGAAAATTGAAATTAGAATTAGCACAATCTGCAGAATTAGAGGCTTTCGCCCAATTTGCATCTGACCTCGATAAAACTACTCAAAATCAGTTAGCTAGAGGACAGCGATTGCGCGAGCTTCTCAAACAATCTCAGTCAGCCCCATTATCTGTAGAGGAACAAGTAGCTACTATTTACACCGGAGTTAACGGATATTTAGATGTGTTAGATGTTGAACAGGTGAAACGATTCTTGGTTCAGCTGCGTGAGTTTGTAACAACTAACAAACCTAGTTTTGGTGAAATTATTCGTTCCACAAAGGTGTCTACGGAACAAGCGGAAGCAATTTTGAAAGAAGCAATTAAGGAATCAACAGAACTTTTTTT-ACTACAATCCTGTTGGCGAAACTACTCTCGGCCGAATATTTAATGTCCTCGGTGAACCTGTAGACAATCTGGGTCCTGTTCAGAATAGTACAACCTTTCCAATTCACAGATCCGCCCCAGCATTTACTCAATTGGATACCAAGCTATCGATTTTTGAAACGGGGATTAAAGTTGTAGATCTTTTGGC-TCCTTATCGTCGAGGTGGAAAAATTGGTTTATTTGGCGGCGCCGGAGTTGGAAAGACAGTTCTTATCATGGAATCAATTAACAATATTGCGAAAGCTCACGGAGGTGTATCTGTATCTGGCGGGGTAGGAGAACGTACGCGTGAGGGTAATGACCTCTACATGGAAATGAAAGAGTCAAAAGTTATTAATGAACAAAATATATCAGAGTCAAAAGTGGCTTTGGTTTATGGTCAGATGAATGAACCACCGGGAGCTCGTATGAGAGTTGGCCCAACCGCTCCAACAATGGCGGAATATTTTCGAGATATTAACAAACAAGATGTACTTCTATTCATTGACAATATCTTTCGCTTTGTTCAGGCGGGGTCAGAGGTCTCAGCATTACTCGGCAGAATGCCTTCTGCTGTGGGTTATCAGCCAACCCTTGGTACAGAAAT-GGGATC---ACTGCAGGAAAGAATTAC-TTCTACTAAGGAGGGGTCAATAACTTCCATTCAAGCTGTTTACGTACCTGCAGATGATTTGACTGACCCAGCCCCTGCTACGACATTTGCACATTTAGATGCTACAACTGTGCTTTCGAGAGGCTTGGCCGCAAAAGGTATCTATCCGGCCGTGGATCCGTTGGATTCGACCTCAACTATG--TTACAGCCTTGGATTGTAGGTGAGGAGCATTATGAAACGGCACA-AGGGGTTAAACAAACTTTGCAACGTTACAAAGAACTTCAAGATATTATAGCTATTCCGGGATTAGACGAGTTATCCGAAGAGGACCGTTTGACGGTAGCTAGAGCTCGAAAAATAGAGCGTTTCTTATCGCAACCTTTTTTT---GTGGCGGAAGTTTTCACCGGTTCTCCAGGAAAATATGTTAGTTTAACAGAAACAATTAAGGGATTTCAAATGATTCTTTCCGGAAAGTTGGATAATCTCCCCGAGCAAGCTTCTTATTCAGTTGGCAATATTGACGAAGCCGCGGAAAAGGCTGCGGCTTTACAGGCAGATTACCGATTGA------C--CTATTACACTCCCG-AATACAAGACCAAAG-ACACTG-ATATCTTAGCAGCTTTCCGAATGACCCCCCAACCTGGAGTACCGG-CTG-AGGAAGCTGGAGCGGCCGTAGCTGCGG-AATCTTCTACGGGTACATGGACCACGGTATGGACAGACGGACTTACTAGTCTTGATCGCTACAAGGGCCGGTGCTACGATATTGAGCCCGTTGCTGGGGAAGAAAATCAGTATATTGCATATGTAGCTTATCCTCTAGATTTATTTGAGGAAGGTTCTGTCACCAATATGCTGACTTCTATTGTAGGTAATGTTTTTGGATTTAAGGCCCTACGCGCTCTGCGTC-TGGAAGACCTACGGATTCCTCCTGCTTATTCCAAAACTTTTATTGGTCCCCCCCACGGTATTCAGGTGGAAAGGGATAAACTAAACAAGTACGGACGTCC-CCTACTGGGATGTACAATCAAGCCAAAATTGGGCTTATCTGCCAAAAATTATGGTAGAGCAGTTTATGAGTGCCTTCGCGGC-GGACTTGATTTCACAAAAGATGATGAAAA-CGTAAA-TTCACAACCATTTATGCGTTGGAGAGATCGATTCTTATTTGTAGCGGAAG-CCCT--TTCCAAATCCCAGTCTGAAACAGGTGAAATCAAGGGGCATTATTTGAAT-GCCACTGCA-GGTACGTGTGA-AGAAAT-GTATAAAAGAG-CTG-TTTTTGCCAGAGAATTGGGTGCACCG--ATCGTCATGCATGACTACCTGACGGGAGGGTTTACTGCAAATACCAGCTTAGCTATCTATTGCAGAGACAACGGA-TTACTTCTTCATATTCACCGAGCGATGCATGCTGTAATTGATAGACAAAGGAATCACGGTATGCATTTCCGTGTATTAGCCAAAGCATTACGCATGTCTGGTGGGGATCATGTCCATGCCGGAACTGTAGTGGGCAAATTAGAAGGTGAACGAGACGTCACCCTGGGATTTGTCGATTTACTACGTGACGATTATATTGAAAAGGATCGCAAGCGTGGCGTCTATTTTACCCAAGATTGGGTATCCATGCCGGGCGTACTCCCTGTAGCTTCGGGAGGTATCCATGTTT-GGCACATGCC-TGCCT-TAACCGAAATTTTTGGGGACGACTCCGTTCTACAATTCGG-CGGGGGAACTTTGGGACACCCTTGGGGAAATGCACCCGGTGCTGTAGCTAACCGAGT-TGCATTAGA-GGCTTGTGTACAAGCTCGTAA-TGAAGGTCGTGATCTTGCTCGTGAAGGTAATGATATCATT??????????????????????????????????????????????????????????????????????????????????????????????????????????????????????????????????????????????????????????????????????????????????????????????????????????????????????????????????????????????????????????????????????????????????????????????????????????????????????????????????????????????????????????????????????????????????????????????????????? [4406 bp]
'Adiantum aethiopicum' ??????????????????????????????????????????????????????????????????????????????????????????????????????????????????????????????????????????????????????????????????????????????????????????????????????????????????????????????????????????????????????????????????????????????????????????????????????????????????????????????????????????????????????????????????????????????????????????????????????????????????????????????????????????????????????????????????????????????????????????????????????????????????????????????????????????????????????????????????????????????????????????????????????????????????????????????????????????????????????????????????????????????????????????????????????????????????????????????????????????????????????????????????????????????????????????????????????????????????????????????????????????????????????????????????????????????????????????????????????????????????????????????????????????????????????????????????????????????????????????????????????????????????????????????????????????????????????????????????????????????????????????????????????????????????????????????????????????????????????????????????????????????????????????????????????????????????????????????????????????????????????????????????????????????????????????????????????????????????????????????????????????????????????????????????????????????????????????????????????????????????????????????????????????????????????????????????????????????????????????????????????????????????????????????????????????????????????????????????????????????????????????????????????????????????????????????????????????????????????????????????????????????????????????????????????????????????????????????????????????????????????????????????????????????????????????????????????????????????????????????????????????????????????????????????????????????????????????????????????????????????????????????????????????????????????????????????????????????????????????????????????????????????????????????????????????????????????????????????????????????????????????????????????????????????????????????????????????????????????????????????????????????????????????????????????????????????????????????????????????????????????????????????????????????????????????????????????????????????????????????????????????????????????????????????????????????????????????????????????????????????????????????????????????????????????????????????????????????????????????????????????????????????????????????????????????????????????????????????????????????????????????????????????????????????????????????????????????????????????????????????????????????????????????????????????????????????????????????????????????????????????????????????????????????????????????????????????????????????TGA------C--CTATTACACTCCCG-AATACGTAACCAAAG-ACACTG-ATATCTTAGCGGCTTTCCGAATGACTCCACAACCTGGAGTACCGG-CTG-AGGAAGCCGGAGCTGCAGTAGCTGCAG-AATCCTCTACGGGTACATGGACTACCGTATGGACAGACGGACTTACTAGTCTTGATCGCTATAAGGGCCGGTGCTATGATATTGAGCCTGTAGCTGGGGAAGAAAATCAGTATATCGCATATGTAGCTTATCCTCTGGATTTATTCGAGGAAGGTTCCGTCACTAATATGCTGACTTCTATTGTAGGTAATGTTTTTGGATTTAAGGCTCTACGCGCTCTGCGTC-TGGAAGACTTACGAATCCCCCCCGCTTATTCCAAAACTTTTCTTGGACCCCCTCACGGTATTCAGGTGGAAAGGGATAAACTAAACAAATATGGCCGTCC-CCTATTGGGATGTACAATCAAGCCAAAATTAGGCTTGTCTGCCAAGAATTATGGTAGAGCAGTTTACGAATGCCTCCGTGGT-GGACTTGACTTTACAAAAGATGATGAAAA-CGTAAA-TTCCCAACCGTTTATGCGTTGGAGAGATCGGTTCCTATTCGTAGCAGAAG-CCCT--TTTCAAATCTCAGGCTGAAACGGGTGAAATCAAGGGGCATTACTTGAAT-GCCACTGCG-GGTACGTGTGA-AGAGAT-GATGAAGAGAG-CTA-TTTTTGCTAGGGAATTGGGTGTGCCG--ATTGTCATGCATGACTATCTAACGGGGGGGTTTACCGCAAATACTAGCTTAGCCTTCTACTGCAGAGACAATGGG-CTACTTCTGCACATTCACCGGGCGATGCATGCTGTCATCGATAGACAGAAAAATCACGGTATGCATTTCCGTGTATTAGCCAAAGCATTACGGATGTCCGGTGGGGATCATATTCATGCCGGAACTGTAGTGGGCAAATTGGAAGGTGAACGAGAAGTTACCCTAGGATTTGTCGATTTACTCCGCGATGATTACATCGAAAAGGATCGTAGCCGTGGTATCTATTTCACCCAAGACTGGGTATCTATGCCGGGTGTCTTCCCCGTAGCTTCGGGAGGTATTCACGTCT-GGCACATGCC-CGCCT-TAACCGAAATTTTCGGGGATGATTCCGTCCTACAATTTGG-TGGAGGAACTTTGGGCCATCCTTGGGGAAATGCACCTGGTGCTGTAGCTAACCGAGT-TGCATTAGA-GGCTTGCG????????????????????????????????????????????????????????????????????????????????????????????????????????????????????????????????????????????????????????????????????????????????????????????????????????????????????????????????????????????????????????????????????????????????????????????????????????????????????????????????????????????????????????????????????????????????????????????????????????????????????????????????????????????????????????????? [4406 bp]
'Adiantum aleuticum' ???????????????????????????????????????????????????????????????????????????????????????????????????????????????????????????????????????????????????????????????????????????????????????????????????????????????????????????????????????????????????????????????????????????????????????????????????????????????????????????????????????????????????????????????????????????????????????????????????????????????????????????????????????????????????????????????????????????????????????????????????????????????????????????????????????????????????????????????????????????????????????????????????????????????????????????????????????????????????????????????????????????????????????????????????????????????????????????????????????????????????????????????????????????????????????????????????????????????????????????????????????????????????????????????????????????????????????????????????????????????????????????????????????????????????????????????????????????????????????????????????????????????????????????????????????????????????????????????????????????????????????????????????????????????????????????????????????????????????????????????????????????????????????????????????????????????????????????????????????????????????????????????????????????????????????????????????????????????????????????????????????????????????????????????????????????????????????????????????????????????????????????????????????????????????????????????????????????????????????????????????????????????????????????????????????????????????????????????????????????????????????????????????????????????????????????????????????????????????????????????????????????????????????????????????????????????????????????????????????????????????????????????????????????????????????????????????????????????????????????????????????????????????????????????????????????????????????????????????????????????????????????????????????????????????????????????????????????????????????????????????????????????????????????????????????????????????????????????????????????????????????????????????????????????????????????????????????????????????????????????????????????????????????????????????????????????????????????????????????????????????????????????????????????????????????????????????????????????????????????????????????????????????????????????????????????????????????????????????????????????????????????????????????????????????????????????????????????????????????????????????????????????????????????????????????????????????????????????????????????????????????????????????????????????????????????????????????????????????????????????????????????????????????????????????????????????????????????????????????????????????????????????????????????????????????????????????????????????????????????????????????????????????????????????????????????????????????????????????????????????????????????????????????????????????????????????????????????????????????????????????????????????????????????????????????????????????????????????????????????????????????????????????????????????????????????????????????????????????????????????????????????????????????????????????????????????????????????????????????????????????????????????????????????????????????????????????????????????????????????????????????????????????????????????????????????????????????????????????????????????????????????????????????????????????????????????????????????????????????????????????????????????????????????????????????????????????????????????????????????????????????????????????????????????????????????????????????????????????????????????????????????????????????????????????????????????????????????????????????????????????????????????????????????????????????????????????????????????????????????????????????????????????????????????????????????????????????????????????????????????????????????????????????????????????????????????????????????????????????????????????????????????????????????????????????????????????????????????????????????????????????????????????????????????????????????????????????????????????????????????????????????????????????????TCTCAA-TTCTGCGTGCGTCTGGAGGCCAAACAGAGATTACGGCTCAACTATGGATT-GACAGAACGCCAATTACTTAAATACGTCCGCATCGCCAGAAGAACTAAGGGTTCGACAGGTCAAGTGCCGCTGCAACTGCTTGAGATGCGTCTGGATAATGTCATTTTTCAGTTAGGCATGGCTTCCACAATTCCCGCTGCCCGACAACTGGTTAGTCAC---AGACATATTTTAG--TGAACCGTC--GTATTGT-GGATATACCAAGTTACCGACGTAAA--CCTAGGGATATGGATTAGTCAACCACATGGTCAACCGGGAATCTGTCAATTTGGATATAAATGAATTGTTAGTTGT-TGAGTATTACTCCCGAAAAG [4406 bp]
'Adiantum cajennense' ????????????????????????????????????????????????????????????????????????????????????????????????????????????????????????????????????????????????????????????????????????????????????????????????????????????????????????????????????????????????????????????????????????????????????????????????????????????????????????????????????????????????????????????????????????????????????????????????????????????????????????????????????????????????????????????????????????????????????????????????????????????????????????????????????????????????????????????????????????????????????????????????????????????????????????????????????????????????????????????????????????????????????????????????????????????????????????????????????????????????????????????????????????????????????????????????????????????????????????????????????????????????????????????????????????????????????????????????????????????????????????????????????????????????????????????????????????????????????????????????????????????????????????????????????????????????????????????????????????????????????????????????????????????????????????????????????????????????????????????????????????????????????????????????????????????????????????????????????????????????????????????????????????????????????????????????????????????????????????????????????????????????????????????????????????????????????????????????????????????????????????????????????????????????????????????????????????????????????????????????????????????????????????????????????????????????????????????????????????????????????????????????????????????????????????????????????????????????????????????????????????????????????????????????????????????????????????????????????????????????????????????????????????????????????????????????????????????????????????????????????????????????????????????????????????????????????????????????????????????????????????????????????????????????????????????????????????????????????????????????????????????????????????????????????????????????????????????????????????????????????????????????????????????????????????????????????????????????????????????????????????????????????????????????????????????????????????????????????????????????????????????????????????????????????????????????????????????????????????????????????????????????????????????????????????????????????????????????????????????????????????????????????????????????????????????????????????????????????????????????????????????????????????????????????????????????????????????????????????????????????????????????????????????????????????????????????????????????????????????????????????????????????????????????????????????????????????????????????????????????????????????????????????????????????????????????????????????????????????????????????????????????????????????????????????????????????????ATGACTCCACAACCTGGAGTGTC?G-CTG-AAGAAGCCGGAGCTGCAGTAGCTGCGG-AATCTTCCACGGGTACGTGGACCACGGTATGGACAGACGGACTTACTACCCTTGATCGCTACAAGGGCCGGTGCTACGATCTTGAGCCCGTAGCTGGCGAAGAGAATCAGTATATCGCATATGTAGCTTATCCTCTGGATTTATTCGAGGAGGGTTCCGTTACTAATATGCTGACTTCTATTGTAGGTAATGTTTTTGGATTTAAGGCTCTACGCGCTCTGCGTC-TGGAAGACTTACGAATTCCCCCCGCTTATTCCAAAACTTTTATAGGACCCCCTCACGGCATTCAGGTGGAGAGGGATAAACTAAACAAATATGGACGTCC-CCTACTGGGATGTACAATCAAGCCAAAATTGGGCTTGTCTGCCAAGAATTATGGTAGAGCAGTTTATGAATGCCTCCGCGGC-GGACTTGATTTCACAAAAGATGATGAAAA-CGTGAA-TTCCCAGCCGTTTATGCGATGGAGAGATCGATTCTTATTCGTAGCGGAAG-CTCT--TTTCAAATCTCTGTGTGAAACCGGTGAAATCAAGGGGCATTACTTGAAT-GCCACTGCA-GGTACATGTGA-GGAGAT-GATGAAGAGAG-CTG-CTTGTGCCAGAGAAATAGGTGCACCA--ATAGTCATGCATGACTACCTGACGGGGGGATTTACTGCAAATACCAGCTTAGCCTACTATTGCAGAGACAACGGG-CTACTTCTGCACATTCACAGAGCGATGCATGCTGTCATCGATAGACAGCGAAATCACGGTATGCATTTCCGGGTATTGGCCAAGGCATTACGTATGTCCGGTGGAGATCACGTCCATGCCGGAACTGTAGTGGGCAAATTGGAAGGCGAACGAGAAGTTACTCTAGAATTTGTCGACTTACTCCGCGACGACTACATCGAAAAGGATCGTAGCCGCGGCGTCTATTTCACCCAAGATTGGGTATCCATGCCGGGCGTCATCCCCGTAGCTTCGGGGGGTATTCACGTCT-GGCACATGCC-CGCCT-TGACCGAAATTTTCGGGGACGACGCCGTCCTACAATTTGG-TGGGGGAACGTTGGGACACCCCTGGGGAAATGCACCCGGTGCCGTAGCTAACCGAGT-T?????????????????????????????????????????????????????????????????????????????????????????????????????????????????????????????????????????????????????????????????????????????????????????????????????????????????????????????????????????????????????????????????????????????????????????????????????????????????????????????????????????????????????????????????????????????????????????????????????????????????????????????????????????????????????????????????????????????? [4406 bp]
'Adiantum capillus junonis' ??????????????????????????????????????????????????????????????????????????????????????????????????????????????????????????????????????????????????????????????????????????????????????????????????????????????????????????????????????????????????????????????????????????????????????????????????????????????????????????????????????????????????????????????????????????????????????????????????????????????????????????????????????????????????????????????????????????????????????????????????????????????????????????????????????????????????????????????????????????????????????????????????????????????????????????????????????????????????????????????????????????????????????????????????????????????????????????????????????????????????????????????????????????????????????????????????????????????????????????????????????????????????????????????????????????????????????????????????????????????????????????????????????????????????????????????????????????????????????????????????????????????????????????????????????????????????????????????????????????????????????????????????????????????????????????????????????????????????????????????????????????????????????????????????????????????????????????????????????????????????????????????????????????????????????????????????????????????????????????????????????????????????????????????????????????????????????????????????????????????????????????????????????????????????????????????????????????????????????????????????????????????????????????????????????????????????????????????????????????????????????????????????????????????????????????????????????????????????????????????????????????????????????????????????????????????????????????????????????????????????????????????????????????????????????????????????????????????????????????????????????????????????????????????????????????????????????????????????????????????????????????????????????????????????????????????????????????????????????????????????????????????????????????????????????????????????????????????????????????????????????????????????????????????????????????????????????????????????????????????????????????????????????????????????????????????????????????????????????????????????????????????????????????????????????????????????????????????????????????????????????????????????????????????????????????????????????????????????????????????????????????????????????????????????????????????????????????????????????????????????????????????????????????????????????????????????????????????????????????????????????????????????????????????????????????????????????????????????????????????????????????????????????????????????????????????????????????????????????????????????????????????????????????????????????????????????????????????????????????????????TACACTCCCG-AATACAAGACCAAAG-ACACTG-ATATCTTAGCGGCTTTCCGAATGACTCCACAACCTGGAGTACCAG-CTG-AGGAAGCCGGAGCTGCAGTAGCTGCGG-AATCTTCCACAGGTACATGGACCACAGTATGGACAGACGGACTTACTAGTCTTGATCGCTACAAGGGCCGGTGCTACGACATCGAGCCCGTAGCTGGGGAGGAGAATCAGTATATCGCATATGTGGCTTATCCCCTGGATTTATTCGAGGAAGGTTCCGTTACCAATATGTTGACTTCTATCGTAGGTAATGTCTTTGGATTTAAAGCTCTACGCGCTCTGCGTC-TGGAAGACTTACGAATTCCCCCCGCTTATTCCAAAACTTTCATCGGACCCCCCCACGGCATTCAGGTGGAAAGGGATAAACTAAACAAATATGGACGTCC-TCTATTGGGATGTACAATTAAGCCAAAATTGGGCTTGTCTGCCAAAAATTATGGTAGAGCAGTTTATGAATGCCTTCGCGGT-GGACTTGATTTTACTAAAGATGATGAAAA-CGTGAA-TTCTCAACCGTTTATGCGGTGGAGAGATCGATTTTTATTTGTAGCAGAAG-CCCT--TTTCAAATCTCAGGCTGAAACCGGTGAAATCAAGGGGCATTATTTGAAT-GCCACTGCT-GGTACGTGTGA-AGAAAT-GATGAAAAGAG-CCG-TTTTTGCCAGAGAATTGGGTGTACCA--ATTGTCATGCATGATTATCTAACGGGGGGATTTACTGCAAATACCAGCTTAGCCTTCTACTGCAGAGACAATGGA-CTACTTTTGCACATCCACAGGGCAATGCACGCTGTCATTGATAGACAGAAAAACCACGGTATGCATTTTCGTGTATTAGCCAAGGCATTACGCATGTCCGGCGGGGATCACATTCATGCCGGAACTGTAGTGGGCAAATTGGAAGGTGAACGAGAAGTTACCCTAGGATTTGTTGACTTACTACGCGACGACTACATTGAAAAGGATCGTAACCGCGGCATCTATTTCACCCAAGATTGGGTATCCATGCCAGGTGTCCTCCCCGTAGCTTCCGGGGGTATACACGTTT-GGCACATGCC-CGCCT-TAACCGAAATCTTTGGGGATGACTCCGTTCTACAATTTGG-TGGGGGAACATTGGGACACCCCTGGGGAAATGCGCCTGGTGCCGTAGCTAACCGAGT-GGCATTGGA-GGC?????????????????????????????????????????????????????????????????????????????????????????????????????????????????????????????????????????????????????????????????????????????????????????????????????????????????????????????????????????????????????????????????????????????????????????????????????????????????????????????????????????????????????????????????????????????????????????????????????????????????????????????????????????????????????????????????? [4406 bp]
'Adiantum capillus veneris' ??????CAACCTGACGAGATTGGCAGCATCATTCGCAAGCAAATCAAAGGGTATGTTCCGGAAATGAAAGTTGTTAACATCGGTACTGTGCTTCAAGTGGGAGACGGAATCGCCCGTATTCACGGACTTGATGAAGTAATGGCTGGCGAATTGGTGGAATCCGAAGACGGTACAGTTGGCATTGCTTCGAATCCGGAATCTGATAATGTTGGGGCTGTGCTGACGGGTGATGGTCTAACTATACGAGAAGGGGGTTCAGTACGGGCAACGGGTAAGATTGCTCAAATACCAGTCAGTGACTCGTTTTTAGGCCGCGTTGTAAATGCATTGGCGCAACCTATCGATGGAAAAGGACAAATCCCAGCTTCTGAGTTCAGATCGATAGAATCTTCCGCTCCGGGGATTATTTCAAGACGCTCCGTGTACGAACCCCTACAAACAGGTCTGATTGCTATTGATTCTATGATTCCCATCGGTCGTGGCCAGCGAGAGTTAATTATTGGGGATAGACAGACTGGCAAAACGGCAGTAGCTACAGATACGATTCCAAATCAGAAAGGTCAAAATGTCATATGTGTTTATGTAGCTATTGGCCAAAAGGCTTCATCTGTGGCTCAAGTAGTTGACACCTTTCGGGAACGTGGCGCCCTGGAATACACCATCGTAGTCTCGGAAACTGCAAACTCTCCAGCCACTTTGCAATACCTCGCGCCTTACACAGGGGCAGCTCTAGCCGAATACTTCATGTATCGCAAACAGCATACTTTGATTATCTACGACGATCTCTCTAAACAAGCTCAAGCTTATCGACAGATGTCTTTATTATTGAAACGCCCGCCCGGGCGAGAAGCGTATCCGGGAGATGTTTTTCACTTACATTCCCGCCTCTTGGAGAGGGCCGCTAAATTGAGTACCCAATTAGGGGAGGGCAGTATGACAGCTTTACCCATCGTTGAGACACAGGCAGGAGATGTCTCGGCTTACATTCCTACCAATGTTATTTCTATTACCGATGGATAAACATTTCTATCAGCAGATTTATTTAACGCCGGGATTCGACCGGCAATTAATGTGGGTATCTCTGTATCTAGGGTAGGCTCTGCAGCTCAAATTAAAGCAATGAAACAAGTAGCCGGTAAATTGAAATTGGAATTGGCACAATCTGCAGAATTGGAGGCTTTCGCGCAATTTGCTTCCGATCTCGATAAAACTACTCAAAATCAATTAGCTAGAGGACAACGCTTGCGCGAGCTTCTCAAACAATCTCAGTCAGCCCCATTAGCGGTGGAAGAACAAGTAGCTACCATTTACACCGGAGTTAACGGATATTTAGATGTTTTAGATGTTGAACAAGTAAAACGGTTCCTGGTTCAGCTACGGGAATATGTAGCAACGAGTAAACCTAGTTTTGGGGAAATTATTCGTTCTACAAAGGTGTTTACGGAACAAGCGGAAGCCCTTTTGAAAGAAGCAATTAAGGAATCAACGGAACTTTTTTT-ACTGCAA??????????????????????????GAATATTCAATGTCCTCGGTGAACCCGTAGACAATTTGGGTCCCGTTCAAAATAGTGCAACATTTCCAATTCACAGATCCGCTCCGGCATTTACCCAATTGGATACCAAGCTATCGATTTTTGAAACGGGGATTAAAGTTGTAGATCTTTTGGC-CCCCTATCGTCGAGGTGGAAAAATTGGTTTATTTGGCGGAGCCGGAGTTGGGAAGACAGTTCTTATCACGGAATCAATCAACAATATTGCGAAAGCTCATGGAGGTGTATCTGTATTCGGCGGGGTGGGGGAACGTACACGTGAGGGTAATGACCTCTACATGGAAACGAAAGAGTCAAAAGTTATTAATGAACAAAATATATCGGAATCAAAAGTGGCTTTGGTTTATGGTCAGATGAATGAACCACCGGGAGCTCGTATGAGAGTTGGCTCAACTGCTCTAACAATGGCGGAATATTTCCGAGATATCAATAAGCGAGATGTACTTCTGTTCATTGACAACATTTTTCGCTTCGTTCAGGCGGGGTCGGAGGTCTCAGCATTACTTGGTAGAATGCCTTCGGCCGTGGGTTATCAGCCGACCCTTGGGACAGAAAT-GGGATC---TTTACAGGAAAGAATTAC-TTCTACTAAGGAAGGGTCAATAACTTCCATTCAAGCTGTTTACGTACCTGCAGATGATCTAACTGACCCAGCCCCCGCTACAACATTTGCACATCTAGATGCTACAACTGTGCTTTCGAGGGGCTTAGCGGCAAAAGGTATCTATCCGGCCGTAGATCCGTTAGATTCGACTTCAACTATG--TTGCAGCCTTGGATTGTAGGTGAGGAGCATTATGAGACGGCACA-AGGGGTTAAGCAAACTTTGCAGCGTTACAAGGAACTTCAAGATATTATAGCTATTCTCGGACTAGACGAGTTATCCGAAGAGGACCGTTTGACTGTAGCTAGAGCTCGAAAAATAGAGCGTTTCCTATCACAACCTTTTTTT---GTAGCGGAAGTATTCACGGGTTCTCCGGGTAAATATGTTAGTTTACCAGAAACAATTAAGGGATTTCAAATGATTCTTCCTGGAGAGTTGGATAATCTCCCCGAGCAAGCTTTTTATTTAGTTGGCAATATTGATGAAGCCGCCGCAAAAGCCGCGGCTTTGCAAGCAGATTACCGATTGA------C--CTATTACACTCCCG-AATACAAGACCAAAG-ACACTG-ATATCTTAGCGGCTTTCCGAATGACTCCACAACCTGGAGTACCGG-CTG-AAGAAGCCGGAGCTGCAGTAGCTGCAG-AATCTTCAACGGGTACATGGACTACGGTATGGACAGACGGACTTACTAGTCTTGATCGCTACAAGGGCCGGTGCTACGATATCGAACCCGTAGCTGGAGAGGAGAATCAGTATATTGCATATGTAGCTTATCCCCTGGATTTATTTGAGGAAGGTTCCGTCACTAATATGTTGACTTCTATTGTAGGAAATGTCTTTGGCTTTAAGGCCCTACGCGCCTTGCGTC-TGGAAGACTTACGAATTCCTCCCGCTTATTCCAAAACTTTTCTAGGCCCCCCTCACGGTATTCAGGTGGAAAGGGATAAACTAAATAAATATGGACGTCC-CCTATTGGGATGTACAATCAAGCCAAAATTGGGCTTGTCCGCCAAGAATTATGGTAGAGCCGTTTATGAGTGCCTCCGCGGT-GGACTTGATTTTACAAAAGATGATGAAAA-CGTGAA-TTCCCAACCGTTTATGCGATGGAGAGATCGATTCTTATTTGTAGCAGAAG-CTCT--CTTCAAATCCCAGGCCGAAACCGGCGAAATCAAGGGACATTACTTGAAT-GCCACTGCG-GGTACGTGTGA-AGAGAT-GATGAAAAGAG-CTG-TTTTTGCTAGAGAATTGGGTGCACCA--ATTGTCATGCATGACTACCTGACGGGGGGGTTTACTGCAAATACCAGCTTAGCCTTCTACTGCAGAGACAATGGG-CTACTTCTGCACATCCACAGGGCGATGCATGCTGTCATCGATAGACAGAAAAATCACGGTATACATTTTCGTGTATTAGCCAAGGCATTACGCATGTCCGGTGGAGATCACATCCATGCTGGAACTGTAGTGGGCAAATTGGAAGGCGAACGAGAAGTTACCCTAGGATTTGTCGACTTACTCCGCGACGATTACATTGAAAAGGATCGTAGCCGTGGCATCTATTTTACCCAAGATTGGGTATCCATGCCAGGTGTATTCCCCGTAGCTTCGGGAGGTATCCACGTTT-GGCACATGCC-TGCCT-TAACCGAAATTTTTGGGGATGACTCCGTCCTACAATTTGG-CGGGGGAACATTGGGACACCCCTGGGGAAATGCACCCGGTGCCGTAGCTAACCGAGT-TGCATTAGA-GGCTTGCGTACAGGCCCGTAA-TGAAGGCCGCGACCTCGCCCGCGAAGGTAACGAAATCATCCGTGAAGCTAGT??????????????????????????????????????????????????????????????????????????????????????????????????????????????????????????????????????????????????????????????????????????????????????????????????????????????????????????????????????????????????????????????????????????????????????????????????????????????????????????????????????????????????????????????????????????????????????????? [4406 bp]
'Adiantum cuneatum' ????????????????????????????????????????????????????????????????????????????????????????????????????????????????????????????????????????????????????????????????????????????????????????????????????????????????????????????????????????????????????????????????????????????????????????????????????????????????????????????????????????????????????????????????????????????????????????????????????????????????????????????????????????????????????????????????????????????????????????????????????????????????????????????????????????????????????????????????????????????????????????????????????????????????????????????????????????????????????????????????????????????????????????????????????????????????????????????????????????????????????????????????????????????????????????????????????????????????????????????????????????????????????????????????????????????????????????????????????????????????????????????????????????????????????????????????????????????????????????????????????????????????????????????????????????????????????????????????????????????????????????????????????????????????????????????????????????????????????????????????????????????????????????????????????????????????????????????????????????????????????????????????????????????????????????????????????????????????????????????????????????????????????????????????????????????????????????????????????????????????????????????????????????????????????????????????????????????????????????????????????????????????????????????????????????????????????????????????????????????????????????????????????????????????????????????????????????????????????????????????????????????????????????????????????????????????????????????????????????????????????????????????????????????????????????????????????????????????????????????????????????????????????????????????????????????????????????????????????????????????????????????????????????????????????????????????????????????????????????????????????????????????????????????????????????????????????????????????????????????????????????????????????????????????????????????????????????????????????????????????????????????????????????????????????????????????????????????????????????????????????????????????????????????????????????????????????????????????????????????????????????????????????????????????????????????????????????????????????????????????????????????????????????????????????????????????????????????????????????????????????????????????????????????????????????????????????????????????????????????????????????????????????????????????????????????????????????????????????????????????????????????????????????????????????????????????????????????????????????????????????????????????????????????????????????????????????????????????????????????????????????????????????????????????????????????????????????ATGACTCCACAACCTGGAGTACCGG-CTG-AGGAAGCCGGAGCTGCAGTAGCTGCGG-AATCTTCCACGGGTACATGGACTACGGTATGGACAGATGGACTTACTAGTCTTGATCGATATAAAGGCCGGTGCTATGATATTGAGCCTGTAGCTGGGGAAGAAAATCAGTATATCGCATATGTAGCTTATCCTCTGGATTTATTCGAGGAAGGTTCTGTCACTAATATGCTGACTTCTATTGTAGGTAATGTTTTTGGATTTAAGGCTCTACGCGCTCTGCGTC-TGGAAGACTTACGAATCCCCCCCGCTTATTCCAAAACTTTTCTTGGACCCCCTCACGGTATTCAGGTGGAAAGGGATAAACTAAACAAATATGGCCGTCC-CCTATTGGGATGTACAATCAAGCCAAAATTAGGCTTGTCTGCCAAGAATTATGGTAGAGCAGTTTATGAATGCCTTCGTGGT-GGACTTGACTTTACAAAAGATGATGAAAA-CGTAAA-TTCCCAACCGTTTATGCGTTGGAGAGATCGGTTCCTATTCGTAGCAGAAG-CCCT--TTTCAAATCTCAGGCTGAAACGGGTGAAATCAAGGGGCATTACTTGAAT-GCCACTGCA-GGTACGTGTGA-AGAGAT-GATGAAGAGAG-CTA-TTTTCGCCAGGGAATTGGGTGCGCCG--ATTGTCATGCATGACTATCTAACGGGGGGGTTTACCGCAAATACTAGCTTAGCCTTCTACTGCAGAGACAATGGG-CTACTTCTGCATATTCACCGGGCGATGCATGCTGTCATCGATAGACAGAAAAATCACGGTATGCATTTCCGTGTATTAGCCAAAGGATTACGGATGTCCGGTGGGGATCATATTCATGCCGGAACTGTAGTGGGCAAATTGGAAGGTGAACGAGAAGTTACCCTAGGATTTGTCGATTTACTCCGCGATGATTACATTGAAAAGGATCGTAGCCGTGGTATTTATTTCACCCAAGATTGGGTATCTATGCCGGGTGTCTTTCCCGTAGCTTCGGGAGGTATTCACGTCT-GGCACATGCC-CGCCT-TAACCGAAATTTTCGGGGATGATGCCGTCCTACAATTTGG-TGGAGGAACTTTGGGCCATCCTTGGGGAAATGCACCCGGTGCTGTAGCTAACCGAGT-T?????????????????????????????????????????????????????????????????????????????????????????????????????????????????????????????????????????????????????????????????????????????????????????????????????????????????????????????????????????????????????????????????????????????????????????????????????????????????????????????????????????????????????????????????????????????????????????????????????????????????????????????????????????????????????????????????????????????? [4406 bp]
'Adiantum diaphanum' ??????????????????????????????????????????????????????????????????????????????????????????????????????????????????????????????????????????????????????????????????????????????????????????????????????????????????????????????????????????????????????????????????????????????????????????????????????????????????????????????????????????????????????????????????????????????????????????????????????????????????????????????????????????????????????????????????????????????????????????????????????????????????????????????????????????????????????????????????????????????????????????????????????????????????????????????????????????????????????????????????????????????????????????????????????????????????????????????????????????????????????????????????????????????????????????????????????????????????????????????????????????????????????????????????????????????????????????????????????????????????????????????????????????????????????????????????????????????????????????????????????????????????????????????????????????????????????????????????????????????????????????????????????????????????????????????????????????????????????????????????????????????????????????????????????????????????????????????????????????????????????????????????????????????????????????????????????????????????????????????????????????????????????????????????????????????????????????????????????????????????????????????????????????????????????????????????????????????????????????????????????????????????????????????????????????????????????????????????????????????????????????????????????????????????????????????????????????????????????????????????????????????????????????????????????????????????????????????????????????????????????????????????????????????????????????????????????????????????????????????????????????????????????????????????????????????????????????????????????????????????????????????????????????????????????????????????????????????????????????????????????????????????????????????????????????????????????????????????????????????????????????????????????????????????????????????????????????????????????????????????????????????????????????????????????????????????????????????????????????????????????????????????????????????????????????????????????????????????????????????????????????????????????????????????????????????????????????????????????????????????????????????????????????????????????????????????????????????????????????????????????????????????????????????????????????????????????????????????????????????????????????????????????????????????????????????????????????????????????????????????????????????????????????????????????????????????????????????????????????????????????????????????????????????????????????????????????????????????????????????????TACACTCCTG-AATACGTGACCAAAG-ACACTG-ATATCTTAGCGGCTTTCCGAATGACTCCACAACCTGGAGTACCGG-CTG-AAGAAGCCGGAGCTGCAGTAGCTGCGG-AATCTTCTACGGGTACATGGACTACGGTATGGACAGACGGACTTACTAGTCTTGATCGCTATAAGGGCCGGTGCTATGATATTGAGCCTGTAGCTGGGGAAGAAAATCAGTATATCGCATATGTAGCCTATCCTCTGGATTTATTCGAGGAAGGTTCCGTCACTAATATGTTTACTTCTATTGTAGGTAATGTTTTTGGATTTAAGGCTCTACGCGCCCTGCGTC-TGGAAGACTTACGAATCCCCCCCGCTTATTCCAAAACTTTTCTTGGACCCCCTCATGGTATTCAGGTGGAAAGGGATAAACTAAACAAATATGGCCGTCC-TCTATTGGGATGTACAATCAAGCCAAAATTAGGCTTGTCTGCCAAGAATTATGGTAGAGCAGTTTACGAATGCCTCCGTGGT-GGACTTGACTTTACAAAAGATGATGAAAA-CGTAAA-TTCTCAACCGTTTATGCGTTGGAGAGATCGGTTCCTATTCGTAGCAGAAG-CCCT--TTTCAAATCTCAGGCTGAAACGGGTGAAATCAAGGGGCATTACTTGAAT-GCTACTGCA-GGCACGTGTGA-AGAAAT-GATGAAGAGAG-CTA-TTTTTGCCAGAGAATTGGGTGCGCCA--ATTGTCATGCATGACTATCTAACGGGGGGGTTTACCGCAAATACTAGCTTAGCCTTCTACTGCAGAGACAATGGG-TTACTTCTGCACATTCACCGGGCGATGCATGCTGTCATCGATAGACAGAAAAATCACGGTATGCATTTCCGTGTATTAGCCAAAGGATTACGGATGTCCGGTGGGGATCATATTCATGCCGGAACTGTAGTGGGCAAATTGGAAGGTGAACGAGAAGTTACCCGAGGATTTGTCGATTTACTCCGCGATGATTACATCGAAAAGGATCGTAGCCGTGGTATTTATTTCACCCAAGACTGGGTATCTATGCCGGGTGTCTTCCCCGTAGCTTCGGGAGGTATTCACGTTT-GGCACATGCC-CGCCT-TAACCGAGATTTTCGGGGATGATTCCGTCCTCCAATTTGG-TGGAGGAACTTTGGGCCATCCTTGGGGAAATGCACCTGGTGCTGTAGCTAACCGAGT-TGCATTAGA-GGC?????????????????????????????????????????????????????????????????????????????????????????????????????????????????????????????????????????????????????????????????????????????????????????????????????????????????????????????????????????????????????????????????????????????????????????????????????????????????????????????????????????????????????????????????????????????????????????????????????????????????????????????????????????????????????????????????? [4406 bp]
'Adiantum edgeworthii' ??????????????????????????????????????????????????????????????????????????????????????????????????????????????????????????????????????????????????????????????????????????????????????????????????????????????????????????????????????????????????????????????????????????????????????????????????????????????????????????????????????????????????????????????????????????????????????????????????????????????????????????????????????????????????????????????????????????????????????????????????????????????????????????????????????????????????????????????????????????????????????????????????????????????????????????????????????????????????????????????????????????????????????????????????????????????????????????????????????????????????????????????????????????????????????????????????????????????????????????????????????????????????????????????????????????????????????????????????????????????????????????????????????????????????????????????????????????????????????????????????????????????????????????????????????????????????????????????????????????????????????????????????????????????????????????????????????????????????????????????????????????????????????????????????????????????????????????????????????????????????????????????????????????????????????????????????????????????????????????????????????????????????????????????????????????????????????????????????????????????????????????????????????????????????????????????????????????????????????????????????????????????????????????????????????????????????????????????????????????????????????????????????????????????????????????????????????????????????????????????????????????????????????????????????????????????????????????????????????????????????????????????????????????????????????????????????????????????????????????????????????????????????????????????????????????????????????????????????????????????????????????????????????????????????????????????????????????????????????????????????????????????????????????????????????????????????????????????????????????????????????????????????????????????????????????????????????????????????????????????????????????????????????????????????????????????????????????????????????????????????????????????????????????????????????????????????????????????????????????????????????????????????????????????????????????????????????????????????????????????????????????????????????????????????????????????????????????????????????????????????????????????????????????????????????????????????????????????????????????????????????????????????????????????????????????????????????????????????????????????????????????????????????????????????????????????????????????????????????????????????????????????????????????????????????????????????????????????????????????????????TACACTCCCG-AATACAAGACCAAAG-ACACTG-ATATCTTAGCGGCTTTCCGAATGACTCCACAACCTGGAGTACCAG-CTG-AGGAAGCTGGAGCTGCAGTAGCTGCGG-AATCTTCTACAGGTACATGGACCACGGTATGGACAGACGGACTTACTAGTCTTGATCGATACAAGGGACGGTGCTACGACATCGAACCCGTAGCTGGGGAGGAGAATCAGTATATCGCATATGTGGCTTATCCCCTGGATTTATTCGAGGAAGGTTCCGTTACCAATATGCTGACTTCTATCGTAGGTAATGTCTTTGGATTTAAGGCTCTACGCGCTCTGCGTC-TGGAAGACTTACGAATTCCCCCCGCTTATTCCAAGACTTTCATCGGGCCCCCCCACGGCATTCAGGTGGAAAGGGATAAACTAAACAAATATGGACGTCC-CCTATTGGGATGTACAATCAAGCCAAAATTGGGCTTGTCTGCCAAAAATTATGGTAGAGCAGTTTATGAATGCCTTCGCGGT-GGACTTGATTTTACTAAAGATGATGAAAA-CGTGAA-TTCTCAACCGTTTATGCGGTGGAGAGATCGATTTTTATTTGTAGCAGAAG-CCCT--TTTTAAATCTCAGGCTGAAACCGGTGAAATTAAGGGGCATTATTTGAAT-GCCACTGCT-GGTACGTGTGA-AGAAAT-GTTGAAAAGAG-CCC-GTTTTGCTAGAGAATTGGGTGCACCA--ATTGTCATGCATGATTACCTAACGGGCGGATTTACTGCAAATACCAGCTTAGCCTTCTACTGCAGAGACAATGGG-TTACTTTTGCACATACACAGGGCAATGCATGCTGTCATTGATAGACAAAAAAATCACGGTATGCATTTTCGTGTATTAGCCAAGGGATTACGCATGTCCGGCGGGGATCACATTCATTCCGGAACTGTAGTGGGCAAATTGGAAGGTGAACGAGAAGTTACCCGAGGATTTGTCGACTTACTACGCGACGACTACATTGAAAAGGATCGTAGCCGCGGCATCTATTTCACCCAAGATTGGGTATCCATGCCGGGTGTCTTCCCCGTAGCTTCAGGGGGCATACACGTCT-GGCACATGCC-CGCCT-TAACCGAAATATTCGGAGATGACTCCGTTCTACAATTTGG-TGGGGGAACATTGGGACACCCCTGGGGAAATGCGCCTGGTGCCGTAGCTAACCGAGT-TGCATTGGA-GGC?????????????????????????????????????????????????????????????????????????????????????????????????????????????????????????????????????????????????????????????????????????????????????????????????????????????????????????????????????????????????????????????????????????????????????????????????????????????????????????????????????????????????????????????????????????????????????????????????????????????????????????????????????????????????????????????????? [4406 bp]
'Adiantum flabellulatum' ??????????????????????????????????????????????????????????????????????????????????????????????????????????????????????????????????????????????????????????????????????????????????????????????????????????????????????????????????????????????????????????????????????????????????????????????????????????????????????????????????????????????????????????????????????????????????????????????????????????????????????????????????????????????????????????????????????????????????????????????????????????????????????????????????????????????????????????????????????????????????????????????????????????????????????????????????????????????????????????????????????????????????????????????????????????????????????????????????????????????????????????????????????????????????????????????????????????????????????????????????????????????????????????????????????????????????????????????????????????????????????????????????????????????????????????????????????????????????????????????????????????????????????????????????????????????????????????????????????????????????????????????????????????????????????????????????????????????????????????????????????????????????????????????????????????????????????????????????????????????????????????????????????????????????????????????????????????????????????????????????????????????????????????????????????????????????????????????????????????????????????????????????????????????????????????????????????????????????????????????????????????????????????????????????????????????????????????????????????????????????????????????????????????????????????????????????????????????????????????????????????????????????????????????????????????????????????????????????????????????????????????????????????????????????????????????????????????????????????????????????????????????????????????????????????????????????????????????????????????????????????????????????????????????????????????????????????????????????????????????????????????????????????????????????????????????????????????????????????????????????????????????????????????????????????????????????????????????????????????????????????????????????????????????????????????????????????????????????????????????????????????????????????????????????????????????????????????????????????????????????????????????????????????????????????????????????????????????????????????????????????????????????????????????????????????????????????????????????????????????????????????????????????????????????????????????????????????????????????????????????????????????????????????????????????????????????????????????????????????????????????????????????????????????????????????????????????????????????????????????????????????????????????????????????????????????????????????????????????????????????TACACTCCCG-AATACAAGACCAAAG-ACACTG-ATATCTTAGCGGCTTTCCGAATGACTCCACAACCTGGAGTACCGG-CTG-AAGAAGCCGGAGCTGCAGTAGCTGCAG-AATCTTCGACAGGTACATGGACCACGGTCTGGACAGACGGCCTTACTAGTCTTGATCGCTACAAGGGCCGATGCTACGACATCGAACCCGTAGCTGGGGAGGAGAATCAGTATATCGCATACGTAGCTTATCCCCTGGATTTATTTGAGGAAGGTTCCGTCACTAATATGTTGACTTCTATTGTAGGGAATGTCTTTGGATTTAAGGCTTTACGCGCCTTGCGTC-TGGAAGATTTACGAATTCCCCCCGCCTATTCCAAAACTTTTATTGGCCCCCCTCACGGTATTCAGGTGGAAAGGGATAAACTAAATAAATATGGACGTCC-CCTATTGGGATGTACAATCAAGCCAAAATTGGGCTTGTCTGCCAAGAATTATGGTAGAGCCGTTTATGAATGCCTCCGCGGT-GGACTTGATTTTACGAAAGATGATGAAAA-CGTGAA-TTCCCAACCGTTTATGCGGTGGAGAGATCGATTCTTATTCGTAGCAGAAG-CCCT--CTTTAAATCCCAGGCCGAAACCGGTGAAATCAAGGGACATTACTTGAAT-GCCACTGCG-GGTACGTGTGA-AGAGAT-GTTGAAAAGAG-CTG-TTTTTGCCAGAGAATTGGGTGCACCA--ATTGTCATGCATGATTACCTGACGGGGGGGTTTACAGCAAATACCAGCTTAGCCTTCTACTGCAGAGACAATGGG-CTACTTCTTCACATCCACAGGGCGATGCACGCTGTCATCGATAGACAGAAAAATCACGGTATGCATTTCCGTGTATTAGCCAAGGCATTACGCATGTCCGGCGGAGATCACATCCATGCCGGAACTGTAGTGGGCAAATTGGAAGGCGAACGAGAAGTTACCCTAGGATTTGTCGACTTACTACGCGACGATTACATCGAAAAGGATCGTAGTCGCGGCATCTATTTCACCCAAGATTGGGTATCCATGCCGGGTGTAATCCCCGTAGCTTCGGGGGGGATTCACGTTT-GGCACATGCC-TGCCT-TAACCGAAATTTTTGGGGATGACGCCGTCCTACAATTTGG-CGGGGGAACATTGGGACACCCCTGGGGAAATGCACCCGGTGCCGTAGCTAACCGAGT-TGCATTAGA-GGC?????????????????????????????????????????????????????????????????????????????????????????????????????????????????????????????????????????????????????????????????????????????????????????????????????????????????????????????????????????????????????????????????????????????????????????????????????????????????????????????????????????????????????????????????????????????????????????????????????????????????????????????????????????????????????????????????? [4406 bp]
'Adiantum hispidulum' ?????????????????????????????????????????????????????????????????????????????????????????????????????????????????????????????????????????????????????????????????????????????????????????????????????????????????????????????????????????????????????????????????????????????????????????????????????????????????????????????????????????????????????????????????????????????????????????????????????????????????????????????????????????????????????????????????????????????????????????????????????????????????????????????????????????????????????????????????????????????????????????????????????????????????????????????????????????????????????????????????????????????????????????????????????????????????????????????????????????????????????????????????????????????????????????????????????????????????????????????????????????????????????????????????????????????????????????????????????????????????????????????????????????????????????????????????????????????????????????????????????????????????????????????????????????????????????????????????????????????????????????????????????????????????????????????????????????????????????????????????????????????????????????????????????????????????????????????????????????????????????????????????????????????????????????????????????????????????????????????????????????????????????????????????????????????????????????????????????????????????????????????????????????????????????????????????????????????????????????????????????????????????????????????????????????????????????????????????????????????????????????????????????????????????????????????????????????????????????????????????????????????????????????????????????????????????????????????????????????????????????????????????????????????????????????????????????????????????????????????????????????????????????????????????????????????????????????????????????????????????????????????????????????????????????????????????????????????????????????????????????????????????????????????????????????????????????????????????????????????????????????????????????????????????????????????????????????????????????????????????????????????????????????????????????????????????????????????????????????????????????????????????????????????????????????????????????????????????????????????????????????????????????????????????????????????????????????????????????????????????????????????????????????????????????????????????????????????????????????????????????????????????????????????????????????????????????????????????????????????????????????????????????????????????????????????????????????????????????????????????????????????????????????????????????????????????????????????????????????????????????????????????????????????????????????????????????????????????????????????????????????????????????????????????????????????????????????????????????????????????????????????????????????????????????????????????CATGGACTACGGTATGGACAGACGGACTTACTAGTCTTGATCGCTATAAGGGCCGATGCTATGATATTGAGCCTGTAGCTGGGGAAGAAAATCAGTATATCGCATATGTAGCTTATCCTCTGGATTTATTCGAGGAAGGTTCCGTCACTAATATGCTGACTTCTATTGTAGGTAATGTTTTTGGATTTAAGGCTCTACGCGCTCTGCGTC-TGGAAGACTTACGAATTCCCCCCGCTTATTCCAAAACTTTTATGGGACCCCCTCACGGTATTCAGGTGGAAAGGGATAAACTAAACAAATATGGCCGTCC-CCTATTGGGATGTACAATCAAGCCAAAATTAGGCTTGTCTGCCAAGAATTATGGTAGAGCAGTTTACGAATGCCTTCGTGGT-GGACTTGACTTTACAAAAGATGATGAAAA-CGTAAA-TTCCCAACCATTTATGCGTTGGAGAGATCGGTTCCTATTCGTAGCAGAAG-CCCT--TTTCAAATC??????????????????????????????????????????????????????????????????????????????????????????????????????????????????????????????????????????????????????????????????????????????????????????????????????????????????????????????????????????????????????????????????????????????????????????????????????????????????????????????????????????????????????????????????????????????????????????????????????????????????????????????????????????????????????????????????????????????????????????????????????????????????????????????????????????????????????????????????????????????????????????????????????????????????????????????????????????????????????????????????????????????????????????????????????????????????????????????????????????????????????????????????????????????????????????????????????????????????????????????????????????????????????????????????????????????????????????????????????????????????????????????????????????????????????????????????????????????????????????????????????????????????????????????????????????????????????????????????????????????????????????????????? [4406 bp]
'Adiantum latifolium' ????????????????????????????????????????????????????????????????????????????????????????????????????????????????????????????????????????????????????????????????????????????????????????????????????????????????????????????????????????????????????????????????????????????????????????????????????????????????????????????????????????????????????????????????????????????????????????????????????????????????????????????????????????????????????????????????????????????????????????????????????????????????????????????????????????????????????????????????????????????????????????????????????????????????????????????????????????????????????????????????????????????????????????????????????????????????????????????????????????????????????????????????????????????????????????????????????????????????????????????????????????????????????????????????????????????????????????????????????????????????????????????????????????????????????????????????????????????????????????????????????????????????????????????????????????????????????????????????????????????????????????????????????????????????????????????????????????????????????????????????????????????????????????????????????????????????????????????????????????????????????????????????????????????????????????????????????????????????????????????????????????????????????????????????????????????????????????????????????????????????????????????????????????????????????????????????????????????????????????????????????????????????????????????????????????????????????????????????????????????????????????????????????????????????????????????????????????????????????????????????????????????????????????????????????????????????????????????????????????????????????????????????????????????????????????????????????????????????????????????????????????????????????????????????????????????????????????????????????????????????????????????????????????????????????????????????????????????????????????????????????????????????????????????????????????????????????????????????????????????????????????????????????????????????????????????????????????????????????????????????????????????????????????????????????????????????????????????????????????????????????????????????????????????????????????????????????????????????????????????????????????????????????????????????????????????????????????????????????????????????????????????????????????????????????????????????????????????????????????????????????????????????????????????????????????????????????????????????????????????????????????????????????????????????????????????????????????????????????????????????????????????????????????????????????????????????????????????????????????????????????????????????????????????????????????????????????????????????????????????????????????????????????????????????????????????????????????ATGACTCCACAACCCGGGGTGCCGG-CTG-AAGAAGCCGGAGCTGCAGTAGCTGCGG-AATCTTCCACGGGTACATGGACCACGGTATGGACAGACGGACTTACTACCCTTGATAACTACAAGGGCCGGTGCTACGATCTTGAGCCCGTAGCTGGCGAAGAGAATCAGTATATCGCATATGTAGCTTATCCTCTGGATTTATTCGAAGAGGGTACCGTTACTAATATGCTTACTTCTATTGTAGGTAATGTTTTTGGATTTAAGGCTCTACGCGCTCTGCGTC-TGGAAGACTTACGAGTTCCCCCTGCTTATTCCAAAACTTTTATGGGACCCCCTCACGGCATTCAGGTGGAGAGGGATAAACTAAACAAATATGGACGTCC-CCTACTGGGATGTACAATCAAGCCAAAATTGGGCTTGTCTGCCAAGAATTATGGTAGAGCAGTTTATGAGTGCCTCCGCGGC-GGACTTGATTTCACAAAAGATGATGAAAA-CGTGAA-TTCCCAGCCGTTTATGCGATGGAGAGATCGATTCTTATTCGTAGCGGAAG-CTCT--TTACAAATCTCTGTCTGAAACCGGTGAAATCAAGGGGCATTACTTGAAT-GCCACTGCA-GGTACAGTGGA-GGAGAT-GATGAAGAGAG-CTG-CTTGTGCCAGAGAAATAGGTGCACCA--ATAGTCATGCATGACTACCTGACGGGGGGATTTACTGCAAATACCAGCTTAGCCCACTATTGCAGAGACAACGGG-CTACTTCTGCATATTCACAGAGCGATGCATGCTGTCATCGATAGACAGCGAAATCACGGTATGCATTTCCGGGTATTGGCCAAGGCATTACGTATGTCCGGTGGAGATCACGTCCATGCCGGAACTGTAGTGGGTAAATTGGAAGGCGAACGAGAAGTTACCCTAGGATTTGTCGACTTACTCCGCGACGACTACATCGCAAAGGATCGTAGCCGCGGCGTCTATTTCACCCAAGATTGGGTATCCATGCCGGGCGTCATCCCCGTAGCTTCGGGAGGTATTCACGTCT-GGCACATGCC-CGCCT-TGACCGAAATTTTCGGGGACGACGCCGTCCTACAATTTGG-TGGGGGAACGTTGGGACACCCCTGGGGAAATGCACCCGGTGCCGTAGCTAACCGAGT-T?????????????????????????????????????????????????????????????????????????????????????????????????????????????????????????????????????????????????????????????????????????????????????????????????????????????????????????????????????????????????????????????????????????????????????????????????????????????????????????????????????????????????????????????????????????????????????????????????????????????????????????????????????????????????????????????????????????????? [4406 bp]
'Adiantum malesianum' AACATTCAACCTGACGAAATTGGCAGCATCATTCGCAAGCAAATCGAAGGGTATGTTCCGGAAATGAAAGTTGTGAATATCGGTACTGTACTTCAAGTGGGAGATGGAATCGCCCGTATTCACGGGCTCGATGAAGTAATGGCTGGCGAATTGGTGGAATCCGGAGACGGTACAGTTGGCATTGCTTCGAATCCGGAATCTGATAATGTTGGGGCTGTGCTGACGGGTGATGGTCTAACCATACAAGAAGGGGGCTCCGTACGAGCGACAGGTAAAATTGCTCAAATACCAGTCAGTGACTCGTTTTTAGGCCGCGTTGTAAATGCTTTGGCCCAACCTATTGACGGAAAAGGTCAAATCCCAGCTTCCGAATTCAGATCGATAGAATCTTCCGCTCCGGGGATTATTTCAAGACGCTCCGTCTATGAACCCCTACAAACAGGTCTGATTGCTATTGATTCGATGATTCCAATCGGTCGTGGTCAGCGAGAGTTAATTATTGGGGATAGACAGACTGGCAAAACGGCAGTAGCTACAGATACGATTCCAAATCAGAAGGGTCAAAACGTCATATGTGTCTACGTAGCTATTGGACAAAAGGCTTCGTCTGTGGCTCAAGTAGTCGGCACCTTTCGGGAACGTGGCGCCCTGGAATATACCATCGTAGTTTCAGAAACTGCAAATTCTCCAGCCACTTTGCAATATCTTGCCCCTTACACAGGAGCAGCTCTAGCCGAATACTTCATGTATCGCAAGCAGCATACCCTGATTATCTACGATGACCTCTCCAAACAAGCCCAGGCTTATCGACAGATGTCTCTGTTATCGAGAAGACCACCCGGGCGAGAAGCATATCCGGGAGATGTTTTTTACCTACATTCTCGCCTCTTGGAAAGGGCCGCTAAGTTGAGTTCCCAGTTGGGGGAAGGCAGTATGACAGCTTTACCCATCGTTGAGACACAGGCAGGAGATGTTTCGGCTTATATCCCTACTAATGTTATTTCTATTACCGATGGATAAATATTTCTATCAGCAGATCTATTTAATGCTGGGATTCGACCGGCAATTAATGTGGGTATATCTGTATCTAGAGTAGGTTCTGCAGCTCAAATCAAAGCTATGAAACAAGTAGCCGGTAAATTGAAATTGGAATTGGCGCAATCTGCAGAATTGGAAGCTTTTGCACAATTTGCTTCTGATCTCGATAAAACTACTCAAAGTCAATTAGCTAGAGGACAACGCTTGCGCGAGCTTCTTAAACAATCTCAGTCAGCTCCATTAGCGGTGGAGGAACAAGTAGCTACCATTTACACCGGAGTTAACGGATATTTAGATGTTTTAGAGGTCGAACAGGTAAAACGGTTCCTGGTTCAGCTGCGCGAATATGTAGCAACTAGCAAACCTAATTTTGGCGAGATTATTCGCTCCACGAAAGTGTTTACGGAACAAGCGGAAGCAATTTTAAAGGAAGCCATTAAAGAATCAACAGAACTTTTTAT-ACTGCAA??????????????????????????GTATATTCAACGTCCTCGGTGAACCCGTAGACAATTTGGGTCCCGTTCAAAATAGTGCAACATTTCCAATTCACAGATCCGCTCCGGCATTTACCCAATTGGATACCAAGCTATCGATTTTTGAGACGGGGATTAAAGTTGTGGATCTTTTGGC-TCCATATCGTCGAGGTGGAAAAATTGGTTTATTTGGCGGAGCCGGAGTTGGGAAGACAGTTCTTATCATGGAATCGATCAATAATATTGCGAAAGCTCACGGAGGTGTATCTGTATCTGGCGGAGTGGGGGAACGTACACGTGAGGGTAATGACCTCTACATGGAAATGAAAGAGTCAAAAGTTATTAATGAACAAAATCTATCGGAATCAAAAGTGGCTCTGGTTTATGGTCAGATGAATGAACCACCGGGAGCTCGTATGAGAGTTGGCTTAACCGCTCTAACAATGGCGGAATATTTCCGAGATATCAACAAGCGAGATGTACTCCTATTCATCGACAACATTTTTCGCTTCGTCCAGGCGGGGTCGGAAGTCTCAGCATTACTCGGTAGAATGCCTTCCGCCGTGGGTTATCAGCCGACCCTTGGTACAGAAAT-GGGATC---ATTACAGGAAAGAATTAC-TTCCACCAAAGAAGGTTCAATAACTTCCATTCAAGCCGTTTACGTACCTGCAGATGATCTGACGGACCCAGCTCCCGCTACGACATTTGCGCATTTAGATGCTACAACTGTGCTTTCAAGAGGGTTAGCAGCAAAAGGTATCTATCCGGCCGTGGATCCGTTAGATTCGACTTCAACTATG--TTGCAACCTTGGATTGTAGGTGAGGAACATTATGAGACGGCACA-GGGGGTTAAGCAAACTTTGCAACGTTACAAGGAACTTCAAGATATTATAGCTATTCTCGGACTAGACGAGTTATCTGAAGAGGATCGTTTGACAGTAGCTAGAGCTCGAAAAATAGAGCGTTTTCTATCACAACCTTTTTTT---GTGGCGGAAGTATTCACGGGTTCTCCGGGGAAATATGTTAGTTTACCAGAAACAATTAAGGGATTTCAAATGATTCTTCCAGGAGAGTTAGATAATCTCCCCGAGCAAGCTTTTCATTTAGTTGGAAATATTGACGAAGCCGCCGCAAAGGCTGCGGCTTTGCAGGCAGATTACCGATTGA------C--CTATTACACTCCCG-AATACAAGACCAAAG-ACACTG-ATATCTTAGCGGCTTTCCGAATGACTCCACAACCTGGAGTACCAG-CTG-AGGAAGCCGGAGCTGCAGTAGCTGCGG-AATCTTCCACAGGTACATGGACCACGGTATGGACAGACGGACTTACTAGTCTTGATCGCTACAAGGGCCGGTGCTACGACATCGAGCCCGTAGCTGGGGAGGAAAATCAGTATATCGCATATGTGGCTTATCCCCTGGATTTATTCGAGGAAGGTTCCGTTACCAATATGTTTACTTCTATCGTAGGTAATGTCTTTGGATTTAAGGCTCTACGCGCTCTGCGTC-TGGAAGACTTACGAATTCCCCCTGCTTATTCCAAGACTTTCATCGGACCCCCCCACGGCATTCAGGTGGAAAGGGATAAACTAAACAAATATGGACGTCC-CCTATTGGGATGTACAATCAAGCCAAAATTGGGCTTGTCCGCCAAGAATTATGGTAGAGCAGTTTATGAATGCCTTCGCGGT-GGACTTGATTTTACTAAAGATGATGAAAA-CGTGAA-TTCTCAACCGTTTATGCGGTGGAGAGATCGATTTTTATTTGTAGCAGAAG-CCCT--TTTCAAATCTCAGGCTGAAACCGGTGAAATTAAGGGGCATTATTTGAAC-GCCACTGCT-GGTACGTGTGA-AGAAAT-GATGAAAAGAG-CCC-GTTTTGCCAGAGAATTGGGTGCACCA--ATTGTCATGCATGATTACCTAACGGGGGGATTTACTGCAAATACCAGCTTAGCCTTCTACTGCAGAGACAATGGA-TTACTTTTGCACATCCACAGGGCAATGCATGCTGTCATTGATAGACAAAAAATTCACGGTATGCATTTTCGTGTATTAGCCAAGGGATTACGCATGTCCGGCGGGGATCACATTCATGCCGGAACTGTAGTGGGCAAATTGGAAGGTGAACGAGAAGTTACCCGAGGATTTGTTGACTTACTACGCGACGACTACATTGAAAAGGATCGTAGTCGCGGCATCTATTTCACCCAAGATTGGGTATCCATGCCGGGTGTTTTCCCCGTAGCTTCAGGGGGTATACACGTCT-GGCACATGCC-CGCCT-TAACCGAAATCTTCGGAGATGACGCCGTTCTACAATTTGG-TGGGGGAACATTGGGACACCCCTGGGGAAATGCGCCCGGTGCCGTAGCTAACCGAGT-TGCATTGGA-GGCTTGCGTACAAGCTCGTAA-TGAGGGACGCGACCTCGCCCGCGAAGGTAACGAAATCATT??????????????????????????????????????????????????????????????????????????????????????????????????????????????????????????????????????????????????????????????????????????????????????????????????????????????????????????????????????????????????????????????????????????????????????????????????????????????????????????????????????????????????????????????????????????????????????????????????????? [4406 bp]
'Adiantum monochlamys' ??????????????????????????????????????????????????????????????????????????????????????????????????????????????????????????????????????????????????????????????????????????????????????????????????????????????????????????????????????????????????????????????????????????????????????????????????????????????????????????????????????????????????????????????????????????????????????????????????????????????????????????????????????????????????????????????????????????????????????????????????????????????????????????????????????????????????????????????????????????????????????????????????????????????????????????????????????????????????????????????????????????????????????????????????????????????????????????????????????????????????????????????????????????????????????????????????????????????????????????????????????????????????????????????????????????????????????????????????????????????????????????????????????????????????????????????????????????????????????????????????????????????????????????????????????????????????????????????????????????????????????????????????????????????????????????????????????????????????????????????????????????????????????????????????????????????????????????????????????????????????????????????????????????????????????????????????????????????????????????????????????????????????????????????????????????????????????????????????????????????????????????????????????????????????????????????????????????????????????????????????????????????????????????????????????????????????????????????????????????????????????????????????????????????????????????????????????????????????????????????????????????????????????????????????????????????????????????????????????????????????????????????????????????????????????????????????????????????????????????????????????????????????????????????????????????????????????????????????????????????????????????????????????????????????????????????????????????????????????????????????????????????????????????????????????????????????????????????????????????????????????????????????????????????????????????????????????????????????????????????????????????????????????????????????????????????????????????????????????????????????????????????????????????????????????????????????????????????????????????????????????????????????????????????????????????????????????????????????????????????????????????????????????????????????????????????????????????????????????????????????????????????????????????????????????????????????????????????????????????????????????????????????????????????????????????????????????????????????????????????????????????????????????????????????????????????????????????????????????????????????????????????????????????????????????????????????????????????????????????????????TACACTCCCG-AATACAAAACCAAAG-ACACTG-ATTTCTTAGCGGCTTTTCGAATGACTCCGCAACCTGGAGTACCGG-CTG-AGGAAGCCGGAGCTGCAGTAGCTGCGG-AATCGTCCACAGGTACATGGACCACGGTATGGACAGACGGACTTACTAGTCTTGATCGCTACAAGGGCCGGTGCTACGATATCGAGCCCGTAGCTGGAGAGGAAAATCAGTATATTGCATATGTAGCTTATCCCCTGGATTTATTCGAGGAAGGTTCCGTCACCAATATGCTGACTTCTATTGTAGGTAATGTGTTTGGATTTAAGGCTCTACGCGCTCTGCGTC-TGGAAGACTTACGAATTCCCCCCGCTTATTCTAAAACTTTCATGGGCCCCCCCCATGGTATTCAGGTGGAAAGGGATAAACTAAACAAATATGGACGTCC-CCTATTGGGATGTACAATTAAGCCAAAATTGGGCTTGTCTGCCAAGAATTATGGTAGAGCAGTTTATGAATGCCTTCGCGGT-GGACTTGATTTTACAAAAGATGATGAAAA-CGTGAA-TTCTCAACCGTTTATGCGGTGGAGAGATCGATTTTTATTTGTAGCAGAAG-CCCT--TTTCAAATCCCAGGCTGAAACCGGTGAAATCAAGGGGCATTACTTGAAT-GCCACTGCT-GGTACGTGTGA-AGAGAT-GATGAAAAGAG-CCG-CGTTTGCCAGAGAATTGGGTGCACCA--ATTGTCATGCATGACTACCTGACAGGGGGATTTACTGCAAATACTAGCTTAGCCTTCTACTGCAGAGACAATGGC-CTACTTTTGCACATCCACAGGGCGATGCATGCTGTCATCGATAGACAGAAAAATCACGGTATGCATTTTCGTGTATTAGCTAAGGGATTACGCATGTCCGGCGGGGATCACATCCATGCCGGAACTGTAGTGGGCAAATTGGAAGGCGAACGAGAAGTTACTTTAGGATTTGTCGACTTACTCCGCGACGACTACATTGAAAAAGATCGTAGCCGCGGCATCTATTTCACCCAAGATTGGGTATCCATGCCGGGCGTCTTTCCCGTAGCTTCGGGGGGTATACACGTCT-GGCACATGCC-CGCCT-TAACCGAGATTTTTGGGGACGACTCCGTTCTACAATTTGG-TGGGGGAACATTGGGACATCCTTGGGGAAATGCACCTGGTGCCGTAGCGAACCGAGT-TGCATTGGA-GGC?????????????????????????????????????????????????????????????????????????????????????????????????????????????????????????????????????????????????????????????????????????????????????????????????????????????????????????????????????????????????????????????????????????????????????????????????????????????????????????????????????????????????????????????????????????????????????????????????????????????????????????????????????????????????????????????????? [4406 bp]
'Adiantum obliquum' ????????????????????????????????????????????????????????????????????????????????????????????????????????????????????????????????????????????????????????????????????????????????????????????????????????????????????????????????????????????????????????????????????????????????????????????????????????????????????????????????????????????????????????????????????????????????????????????????????????????????????????????????????????????????????????????????????????????????????????????????????????????????????????????????????????????????????????????????????????????????????????????????????????????????????????????????????????????????????????????????????????????????????????????????????????????????????????????????????????????????????????????????????????????????????????????????????????????????????????????????????????????????????????????????????????????????????????????????????????????????????????????????????????????????????????????????????????????????????????????????????????????????????????????????????????????????????????????????????????????????????????????????????????????????????????????????????????????????????????????????????????????????????????????????????????????????????????????????????????????????????????????????????????????????????????????????????????????????????????????????????????????????????????????????????????????????????????????????????????????????????????????????????????????????????????????????????????????????????????????????????????????????????????????????????????????????????????????????????????????????????????????????????????????????????????????????????????????????????????????????????????????????????????????????????????????????????????????????????????????????????????????????????????????????????????????????????????????????????????????????????????????????????????????????????????????????????????????????????????????????????????????????????????????????????????????????????????????????????????????????????????????????????????????????????????????????????????????????????????????????????????????????????????????????????????????????????????????????????????????????????????????????????????????????????????????????????????????????????????????????????????????????????????????????????????????????????????????????????????????????????????????????????????????????????????????????????????????????????????????????????????????????????????????????????????????????????????????????????????????????????????????????????????????????????????????????????????????????????????????????????????????????????????????????????????????????????????????????????????????????????????????????????????????????????????????????????????????????????????????????????????????????????????????????????????????????????????????????????????????????????????????????????????????????????????????????????????ATGACTCCACAACCCGGAGTGCCGG-CTG-AAGAAGCCGGAGCTGCAGTAGCTGCGG-AATCTTCCACGGGTACATGGACCACGGTATGGACAGACGGACTTACTACCCTTGATAACTACAAGGGCCGGTGCTACGATCTTGAGCCCGTAGCTGGCGAAGAGAATCAGTATATCGCATATGTAGCTTATCCTCTGGATTTATTCGAAGAGGGTTCCGTTACTAATATGCTGACTTCTATTGTAGGTAATGTTTTTGGATTTAAGGCTCTACGCGCTCTGCGTC-TGGAAGACTTACGAGTTCCCCCTGCTTATTCCAAAACTTTTATGGGACCCCCTCACGGCATTCAGGTGGAGAGGGATAAACTAAACAAATATGGACGTCC-CCTACTGGGATGTACAATCAAGCCAAAATTGGGCTTGTCTGCCAAGAATTATGGTAGAGCAGTTTATGAGTGCCTCCGCGGC-GGACTTGATTTCACAAAAGATGATGAAAA-CGTGAA-TTCCCAGCCGTTTATGCGATGGAGAGATCGATTCTTATTCGTAGCGGAAG-CTCT--TTACAAATCTCTGTCTGAAACCGGTGAAATCAAGGGGCATTACTTGAAT-GCCACTGCA-GGTACAGTGGA-GGAGAT-GATGAAGAGAG-CTG-CTTGTGCCAGAGAAATAGGTGCACCA--ATAGTCATGCATGACTACCTGACGGGGGGATTTACTGCAAATACCAGCTTAGCCCACTATTGCAGAGACAACGGG-CTACTTCTGCATATTCACAGAGCGATGCATGCTGTCATCGATAGACAGCGAAATCACGGTATGCATTTCCGGGTATTGGCCAAGGCATTACGTATGTCCGGTGGAGATCACGTCCATGCCGGAACTGTAGTGGGTAAATTGGAAGGCGAACGAGAAGTTACCCTAGGATTTGTCGACTTACTCCGCGACGACTACATCGCAAAGGATCGTAGCCGCGGCGTCTATTTCACCCAAGATTGGGTATCCATGCCGGGCGTCATCCCCGTAGCTTCGGGAGGTATTCACGTCT-GGCACATGCC-CGCCT-TGACCGAAATTTTCGGGGACGACGCCGTCCTACAATTTGG-TGGGGGAACGTTGGGACACCCCTGGGGAAATGCACCCGGTGCCGTAGCTAACCGAGT-T?????????????????????????????????????????????????????????????????????????????????????????????????????????????????????????????????????????????????????????????????????????????????????????????????????????????????????????????????????????????????????????????????????????????????????????????????????????????????????????????????????????????????????????????????????????????????????????????????????????????????????????????????????????????????????????????????????????????? [4406 bp]
'Adiantum ogasawarense' ??????????????????????????????????????????????????????????????????????????????????????????????????????????????????????????????????????????????????????????????????????????????????????????????????????????????????????????????????????????????????????????????????????????????????????????????????????????????????????????????????????????????????????????????????????????????????????????????????????????????????????????????????????????????????????????????????????????????????????????????????????????????????????????????????????????????????????????????????????????????????????????????????????????????????????????????????????????????????????????????????????????????????????????????????????????????????????????????????????????????????????????????????????????????????????????????????????????????????????????????????????????????????????????????????????????????????????????????????????????????????????????????????????????????????????????????????????????????????????????????????????????????????????????????????????????????????????????????????????????????????????????????????????????????????????????????????????????????????????????????????????????????????????????????????????????????????????????????????????????????????????????????????????????????????????????????????????????????????????????????????????????????????????????????????????????????????????????????????????????????????????????????????????????????????????????????????????????????????????????????????????????????????????????????????????????????????????????????????????????????????????????????????????????????????????????????????????????????????????????????????????????????????????????????????????????????????????????????????????????????????????????????????????????????????????????????????????????????????????????????????????????????????????????????????????????????????????????????????????????????????????????????????????????????????????????????????????????????????????????????????????????????????????????????????????????????????????????????????????????????????????????????????????????????????????????????????????????????????????????????????????????????????????????????????????????????????????????????????????????????????????????????????????????????????????????????????????????????????????????????????????????????????????????????????????????????????????????????????????????????????????????????????????????????????????????????????????????????????????????????????????????????????????????????????????????????????????????????????????????????????????????????????????????????????????????????????????????????????????????????????????????????????????????????????????????????????????????????????????????????????????????????????????????????????????????????????????????????????????????????????TACACTCCCG-AATACAAGACCAAAG-ACACTG-ATATCTTAGCGGCTTTCCGAATGACTCCACAACCTGGAGTACCGG-CTG-AAGAAGCCGGAGCTGCAGTAGCTGCAG-AATCTTCAACGGGTACATGGACTACGGTATGGACAGACGGACTTACTAGTCTTGATCGCTACAAGGGCCGGTGCTACGATATCGAACCCGTAGCTGGAGAGGAGAATCAGTATATTGCATATGTAGCTTATCCCCTGGATTTATTTGAGGAAGGTTCCGTCACTAATATGTTGACTTCTATTGTAGGAAATGTCTTTGGCTTTAAGGCCCTACGCGCCTTGCGTC-TGGAAGACTTACGAATTCCTCCCGCTTATTCCAAAACTTTTCTAGGCCCCCCTCACGGTATTCAGGTGGAAAGGGATAAACTAAATAAATATGGACGTCC-CCTATTGGGATGTACAATCAAGCCAAAATTGGGCTTGTCCGCCAAGAATTATGGTAGAGCCGTTTATGAGTGCCTCCGCGGT-GGACTTGATTTTACAAAAGATGATGAAAA-CGTGAA-TTCCCAACCGTTTATGCGATGGAGAGATCGATTCTTATTTGTAGCAGAAG-CTCT--CTTCAAATCCCAGGCCGAAACCGGCGAAATCAAGGGACATTACTTGAAT-GCCACTGCG-GGTACGTGTGA-AGAGAT-GATGAAAAGAG-CTG-TTTTTGCTAGAGAATTGGGTGCACCA--ATTGTCATGCATGACTACCTGACGGGGGGGTTTACTGCAAATACCAGCTTAGCCTTCTACTGCAGAGACAATGGG-CTACTTCTGCACATCCACAGGGCGATGCATGCTGTCATCGATAGACAGAAAAATCACGGTATACATTTTCGTGTATTAGCCAAGGCATTACGCATGTCCGGTGGAGATCACATCCATGCTGGAACTGTAGTGGGCAAATTGGAAGGCGAACGAGAAGTTACCCTAGGATTTGTCGACTTACTCCGCGACGATTACATTGAAAAGGATCGTAGCCGTGGCATCTATTTTACCCAAGATTGGGTATCCATGCCAGGTGTATTCCCCGTAGCTTCGGGAGGTATCCACGTTT-GGCACATGCC-TGCCT-TAACCGAAATTTTTGGGGATGACTCCGTCCTACAATTTGG-CGGGGGAACATTGGGACACCCCTGGGGAAATGCACCCGGTGCCGTAGCTAACCGAGT-TGCATTAGA-GGC?????????????????????????????????????????????????????????????????????????????????????????????????????????????????????????????????????????????????????????????????????????????????????????????????????????????????????????????????????????????????????????????????????????????????????????????????????????????????????????????????????????????????????????????????????????????????????????????????????????????????????????????????????????????????????????????????? [4406 bp]
'Adiantum pedatum' AACATCCAACCTGACGAAATTGGCAGCATCATTCGCAAGCAAATCGAAGGGTATGTTCCGGAAATGAAAGTTGTTAATATCGGTACCGTACTTCAAGTGGGAGACGGAATCGCCCGTATCCACGGACTCGACGAAGTAATGGCTGGCGAATTGGTGGAATCTGAAGACGGTACAGTTGGCATTGCCTCGAATCCGGAATCTGATAATGTTGGGGCTGTGCTGACGGGCGATGGTCTAACTATACAAGAAGGGGGCTCTGTACGAGCGACGGGTAAGATTGCCCAAATACCAGTCAGTGACTCGTCTCTAGGCCGTGTCGTAAATGCCTTGGCCCAACCCATCGACGGAAAAGGCCAAATCCCAGCTTCCGAGTTCAGATCGATAGAATCTTCTGCTCCGGGGATTATTTCAAGACGCTCCGTGTACGAGCCCCTACAAACAGGTCTGATTGCTATCGACTCGACGATTCCCATTGGTCGTGGTCAGAGGGAGTTAATTATTGGGGATAGACAGACTGGCAAAACGGCAGTAGCTACAGATACGATTCCGAACCAAAAGGGTCAAAATGTCATATGTGTCTACGTAGCTATTGGTCAAAAGGCTTCGTCTGTGGCTCAGGTAGTCGACACCTTTCGGGAGCGTGGCGCCCTGGAATACACCATCGTAGTTTCGGAAACTGCGAATTCCCCAGCCACTCTGCAATACCTCGCCCCTTACACGGGGGCGGCTCTCGCCGAATACTTCATGTATCGCAAGCAGCATACCCCGATTATCTACGATGACCTCTCTAAACAAGCCCAAGCTTACCGACAGATGTCTCTGTTACCGAGAAGACCGCCCGGGCGAGAAGCATATCCGGGAGATGTTTTTCACTTACATTCCCGCCTCTTGGAGAGGGCCGCTAAGTTGAGTCTCCAATTAGGGGAGGGCAGTATGACAGCTTTACCCATCGTTGAGACACAGGCAGGAGATGTTTCGGCTTACATCCCCACCAATGTTATTTCTATTACCGATGGATAAACATTTCTACCAGCAGATCTATTTAATGCTGGGATTCGGCCGGCAATTAATGTGGGTATCTCTGTATCTAGGGTAGGCTCTGCAGCTCAAATCAAAGCTATGAAACAAGTAGCCGGCAAATTAAAATTGGAATTAGCGCAATCTGCAGAATTGGAGGCTTTCGCTCAGTTTGCTTCCGATCTCGATAAAACTACTCAAAATCAATTAGCTAGAGGACAACGATTGCGCGAGCTTCTCAAACAATCTCAATCAGCCCCATTATCGGTGGAGGAACAAGTAGCTACCATTTACACCGGAGTTAACGGATATTTAGATGTGTCAGCTGTTGAACAGGTAAAACGGTTCCTGGTTCAGCTGCGCGAATACGTGGCAACTAGCAAACCTAGTTTTGGGGAAATTATTCGCTCTACAAAGGTGTCTACGGAACAAGCGGAAGCCATTTTGAAAGAAGCAATTAGAGAGTCAACGGAACTTTTTTT-ACTGCAATCCCGTTGGGGAAACTACTCTCGGCCGAATATTCAATGTCCTCGGTGAACCCGTAGACAATTTGGGTCCCGTTCGAAATAGTGCAACATTTCCAATTCATAGATCCGCTCCGGCATTTACTCAATTAGATACCAAGCTATCGATTTTTGAGACGGGAATTAAAGTTGTGGATCTTTTGGC-CCCGTATCGTCGAGGTGGAAAAATTGGTTTATTTGGCGGAGCCGGAGTTGGGAAGACGGTTCTTATCATGGAATCGATCAATAATATTGCGAAAGCTCATGGAGGTGTATCTGTATCTGGCGGGGTAGGAGAACGTACACGTGAGGGTAATGACCTCTACATGGAAACGAAAGAGTCAAAAGTTATTAATGAACAAAATATATCGGAATCAAAAGTGGCTTTGGTTTATGGTCAGATGAATGAACCACCGGGAGCTCGTATGAGAGTTGGCTCAACCGCTCCAACAATGGCGGAATATTTCCGAGATATCAACAAGCGAGATGTACTCCTATTCATTGACAACATTTTTCGTTTTGTCCAGGCGGGATCGGAGGTTTCAGCATTACTGGGTAGAATGCCTTCCGCCGTGGGTTATCAGCCGACCCTTGGTACGGAAAT-GGGATC---ATTACAGGAAAGAATTAC-TTCCACCAAGGAAGGGTCAATAACTTCCATTCAAGCTGTTTACGTACCTGCAGATGATCTTACTGACCCAGCCCCCGCTACGACATTTGCACATCTAGATGCTACAACTGTGCTTTCGAGAGGCTTAGCAGCAAAAGGTATCTATCCGGCCGTGGATCCGTTGGATTCGACCTCAACTATG--TTGCAGCCTTGGATTGTAGGTGAGGAGCATTATGAGACGGCACA-GGGGGTTAAGCAGACTTTGCAGCGTTACAAGGAACTTCAAGATATTATAGCTATTCCCGGACTAGACGAGTTATCTGAGGAGGACCGTTTGACGGTAGCTAGAGCTCGAAAAATAGAGCGTTTCCTATCGCAACCTTTTTTT---GTGGCGGAAGTCTTCACTGGTTCTCCGGGGAAATATGTCAGTTTACCAGAAACAATTAAGGGATTTCAAATGATTCTTCCTGGAGAGTTGGATAATCTCCCCGAGCAAGCTTTTCATTCAGTTGGCAATATTGACGAAGCCGCCGCAAAGGCCGCGGCTTTGCAGGC???????????????????????CTATTACACCCCCG-AATACAAGACCAAAG-ACACTG-ATATCTTAGCGGCTTTCCGAATGACTCCACAACCTGGAGTACCGG-CTG-AAGAAGCCGGAGCTGCAGTAGCTGCGG-AATCTTCCACTGGTACGTGGACCACGGTATGGACAGACGGACTTACTAGTCTTGATCGGTATAAGGGCCGGTGCTACGATATCGAGCCCGTAGCTGGGGAGGAGAATCAGTATATCGCATATGTAGCTTATCCTCTGGATTTATTTGAGGAAGGTTCCGTCACTAATATGCTGACTTCTATTGTAGGTAATGTTTTTGGATTTAAGGCTCTACGCGCTCTGCGTC-TGGAAGACTTACGAATTCCACCTGCTTATTCCAAAACTTTCATGGGACCCCCTCATGGGATTCAGGTGGAGAGGGATAAACTAAACAAATATGGACGTCC-CCTATTGGGATGTACAATCAAGCCAAAATTGGGCTTGTCTGCCAAGAATTATGGTAGAGCAGTTTATGAATGCCTCCGTGGT-GGACTTGATTTCACAAAAGATGATGAAAA-CGTGAA-TTCCCAACCGTTTATGCGGTGGAGAGATCGATTCTTATTCGTAGCAGAAG-CCCT--TTTCAAATCCCAGGCTGAAACCGGTGAAATCAAGGGGCATTACTTGAAT-GCCACTGCA-GGTACGTGTGA-GGAGAT-GATGAAGAGAG-CTG-TTTTTGCTAGAGAATTGGGTGCACCA--ATTGTCATGCATGACTACCTGACGGGAGGGTTTACTGCAAATACCAGCTTAGCCTTCTACTGCAGAGACAATGGG-CTACTTCTGCACATTCACAGGGCGATGCATGCTGTCATCGATAGACAGCGAAATCACGGTATACATTTCCGTGTATTAGCCAAGGCATTACGCATGTCCGGTGGGGATCATATCCATGCTGGAACTGTAGTAGGCAAATTGGAAGGCGAACGAGAAGTTACCCTAGGATTCGTCGATTTACTCCGCGACGATTACATTGAAAAGGATCGTAGCCGTGGCATCTATTTTACCCAAGATTGGGTATCTATGCCAGGTGTATTCCCCGTAGCTTCGGGGGGTATCCACGTAT-GGCACATGCC-TGCTC-TAACCGAAATCTTCGGGGACGACTCCGTACTACAATTTGG-CGGAGGAACCTTGGGACATCCCTGGGGAAATGCACCCGGTGCCGTAGCTAACCGAGT-TGCATTAGA-GGCTTGCGTACAGGCTCGTAA-TGAGGGCCGCGACCT?????????????????????????????????????TCTCAA-TTCTGCGTGCGTCTGGAGGCCAAACAGAGATTACGGCTCAACTATGGATT-GACAGAACGCCAATTACTTAAATACGTCCGCATCGCCAGAAGAACTAAGGGTTCGACAGGTCAAGTGCCGCTGCAACTGCTTGAGATGCGTCTGGATAATGTCATTTTTCAGTTAGGCATGGCTTCCACAATTCCCGCTGCCCGACAACTGGTTAGTCAC---AGACATATTTTAG--TGAACCGTC--GTATTGT-GGATATACCAAGTTACCGACGTAAA--CCTAGGGATATGGATTAGTCAACCACATGGTCAACCGGGAATCTGTCAATTTGGATATAAATGAATTGTTAGTTGT-TGAGTATTACTCCCGAAAAG [4406 bp]
'Adiantum pentadactylon' ????????????????????????????????????????????????????????????????????????????????????????????????????????????????????????????????????????????????????????????????????????????????????????????????????????????????????????????????????????????????????????????????????????????????????????????????????????????????????????????????????????????????????????????????????????????????????????????????????????????????????????????????????????????????????????????????????????????????????????????????????????????????????????????????????????????????????????????????????????????????????????????????????????????????????????????????????????????????????????????????????????????????????????????????????????????????????????????????????????????????????????????????????????????????????????????????????????????????????????????????????????????????????????????????????????????????????????????????????????????????????????????????????????????????????????????????????????????????????????????????????????????????????????????????????????????????????????????????????????????????????????????????????????????????????????????????????????????????????????????????????????????????????????????????????????????????????????????????????????????????????????????????????????????????????????????????????????????????????????????????????????????????????????????????????????????????????????????????????????????????????????????????????????????????????????????????????????????????????????????????????????????????????????????????????????????????????????????????????????????????????????????????????????????????????????????????????????????????????????????????????????????????????????????????????????????????????????????????????????????????????????????????????????????????????????????????????????????????????????????????????????????????????????????????????????????????????????????????????????????????????????????????????????????????????????????????????????????????????????????????????????????????????????????????????????????????????????????????????????????????????????????????????????????????????????????????????????????????????????????????????????????????????????????????????????????????????????????????????????????????????????????????????????????????????????????????????????????????????????????????????????????????????????????????????????????????????????????????????????????????????????????????????????????????????????????????????????????????????????????????????????????????????????????????????????????????????????????????????????????????????????????????????????????????????????????????????????????????????????????????????????????????????????????????????????????????????????????????????????????????????????????????????????????????????????????????????????????????????????????????????????????????????????????????????????????????????????ATGACTCCACAACCTGGAGTGCCAG-CTG-AAGAAGCCGGAGCTGCAGTAGCTGCGG-AATCTTCCACGGGTACGTGGACCACGGTATGGACAGATGGACTTACTAGTCTTGATCGCTACAAGGGCCGGTGCTACGATATCGAGCCCGTAGCTGGCGAAGAAAATCAGTATATCGCATATGTAGCTTATCCTCTGGATTTATTCGAGGAGGGTTCCGTTACTAATATGCTGACTTCTATTGTAGGTAATGTTTTTGGATTTAAGGCTCTACGCGCTCTGCGTC-TGGAAGACTTACGAATTCCCCCTGCTTATTCCAAAACTTTTATTGGACCCCCTCACGGCATTCAGGTGGAGAGGGATAAACTAAACAAATATGGACGTCC-CCTACTGGGATGTACAATCAAGCCAAAATTGGGCTTGTCTGCCAAGAATTATGGTAGAGCAGTTTATGAATGCCTCCGCGGC-GGACTTGATTTCACAAAAGATGATGAAAA-CGTGAA-TTCGCAGCCGTTTATGCGGTGGAGAGATCGATTCTTATTCGTAGCGGAAG-CTCT--TTTCAAATCCCAGGCTGAAACCGGTGAAATCAAGGGGCATTACTTGAAT-GCCACTGCA-GGTACATGTGA-GGAAAT-GATGAAGAGAG-CTG-TTTTTGCCAGAGAATTAGGTGCACCA--ATTGTCATGCATGACTACCTGACGGGGGGATTTACTGCAAATACCAGCTTAGCCTTCTACTGCAGAGACAACGGG-CTACTTCTGCACATTCACAGAGCGATGCATGCTGTCATCGATAGACAGCGAAATCACGGTATGCATTTCCGGGTATTGGCCAAGGCATTACGTATGTCCGGTGGAGATCACGTCCATGCTGGAACTGTAGTGGGCAAATTGGAAGGCGAACGAGAAGTTACCCTAGGATTTGTCGACTTACTCCGCGACGACTACATCGAAAAGGATCGTAGCCGCGGCGTCTATTTTACCCAAGATTGGGTATCCATGCCGGGTGTCATTCCCGTAGCTTCGGGGGGTATTCACGTCT-GGCACATGCC-CGCCT-TGACCGAAATTTTCGGGGACGACGCCGTCCTACAATTTGG-TGGGGGAACGTTGGGACACCCATGGGGAAATGCACCCGGTGCTGTAGCTAACCGAGT-T?????????????????????????????????????????????????????????????????????????????????????????????????????????????????????????????????????????????????????????????????????????????????????????????????????????????????????????????????????????????????????????????????????????????????????????????????????????????????????????????????????????????????????????????????????????????????????????????????????????????????????????????????????????????????????????????????????????????? [4406 bp]
'Adiantum peruvianum' AATATCCAACCTGACGAAATTGGCAGCATCATTCGCAAGCAAATTGAAGGGTATGTTCCGGAAATGAAAGTTGTTAACATTGGTACCGTACTTCAAGTGGGAGACGGAATCGCCCGTATTCACGGACTCGACGAAGTAATGGCTGGCGAATTGGTGGAATCCGAAGAAGGTACAGTTGGCATTGCTTCGAATCCGGAATCTGATAATGTTGGGGCTGTGCCGACGGGCGATGGTCGAACTATACAAGAAGGGGGCTCCGTACAAGCGACGGGTAAAATTGCCCAAATACCAGTCAGTGACTCATCTCTAGGCCGTGTTGTAAATGCGTTGGCCCAACCTATCGACGGAAAAGGCCAAATCTCAGCTTCCGAGTTCAGGTCGATAGAATCCCCTGCTCCGGGGATTATTTCAAGACGCTCCGTGTATGAACCTCTACAAACAGGTCTGATTGCTATCGACTCGATGATTCCCATTGGTCGTGGTCAGCGGGAGTTAATTATTGGGGATAGACAGACTGGCAAAACGGCAGTAGCTACAGATACAATTTTGAACCAAAAGGGTCAAAATGTCATCTGTGTCTACGTAGCTATTGGTCAAAAGGCTTCGTCTGTGGCTCAGGTAGTCGACACCTTTCGAGAACGTGGTGCCCTGGAATACACTATCGTAGTTTCGGAAACTGCAAATTCTCCAGCCACCCTGCAATACCTTGCTCCCTACACAGGGGCAGCTCTAGCCGAATACTTCATGTATAAAAAACAGCATACCCCGATTATCTACGATGATCTCTCCAAACAAGCCCAGGCTTATCGACAGATGTCTCTGTTACTGAAAAGACCGCCCGGGCGAGAAGCATATCCGGGAGATGTTTTTCACTTACATTCCCGCCTTTTAGAGAGGGCCGCTAAGTTGAGTCCTCAATTAGGGGAGGGCAGTATGACAGCTTTACCCATCGTTGAGACACAGGCGGGAGATGTATCGGCTTATATACCCACTAATGTTATTTCTATTACCGATGGATAAACATTTCTATCAGCAGACCTATTTAATGCCGGAATTCGACCGGCAATTAATGTCGGTATTTCTGTATCTAGGGTAGGCTCTGCAGCTCAAATCAAAGCTATGAAACAAGTAGCCGGCAAATTGAAATTGGAATTGGCGCAATCTGCAGAATTGGAGGCTTTCGCTCAATTTGCTTCCGATCTTGATAAAACTACCCAAAATCAATTAGCTAGAGGACAACGATTGCGCGAGCTTCTCAAACAATCTCAGTCAGCCCCATTAGCAGTAGAGGAACAAGTAGCTACCATTTACACCGGAGTTAACGGATATTTAGATGTGTCAGATGTTGAACAAGTAAAACGGTTCCTGGTTCAGCTGCGTGAATATGTAGCAACTAGCAAACCTAGTTTTGGTGAAATTATTCGATCTACAAAGGTGTCTACCGAACAAGCGGAAGTAATTTTGAAAGAAGCAATTAAGGAGTCAACGGAACTTTTTCT-ACTGCAA??????????????????????????GAATATTCAATGTCCTTGGTGAACCCGTAGATAATTTGGGCCCCGTTCGAAGTAGTGCCACATTTCCAATTCACAGATCCGCTCCGGCATTTACTCAATTGGATACCAAGCTATCGATTTTTGAGACGGGAATTAAAGTTGTGGATCTTTTGGC-CCCATATCGTCGAGGTGGAAAAATTGGCTTATTCGGCGGAGCCGGAGTTGGGAAGACAGTTCTTATCATGGAATTGATCAATAATATTGCCAAAGCTCACGGAGGTGTATCTGTATCTGGCGGGGTAGGAGAACGTACACGTGAGGGTAATGACCTCTACATGGAAACGAAAGAGTCAAAAGTTATTAATGAACAAAATATATCTGAATCAAAGGTGGCTTTGGTTTATGGTCAGATGAATGAACCACCGGGAGCTCGTATGAGAGTTGGCTCAACCGCTCCAACAATGGCGGAATATTTCCGGGATATCAACAAGCGAGATGTACTCCTATTCATTGACAACATCTTTCGCTTCGTCCAGGCGGGTTCAGAGGTCTCAGCATTACTCGGCAGAATGCCTTCTGCTGTGGGTTATCAGCCGACCCTTGGTACAGAAAT-GGGATC---GTTACAGGAACGAATTAC-TTCCACCAAAGAGGGATCAATAACGTCCATTCAAGCTGTTTACGTACCTGCAGATGATCTGACTGACCCAGCCCCCGCTACGACATTTGCACATCTAGATGCTACAACTGTGCTTTCAAGAGGTTTAGCAGCAAAAGGTATCTATCCGGCCGTGGATCCGTTGGATTCGACCTCAACTATG--TTGCAGCCTTGGATTGTAGGCGAGGAGCATTATGAAACGGCACA-GGGGGTTAAGCAGACTTTGCAGCGGTACAAGGAACTTCAAGATATTATAGCTATTCCCGGACTAGACGAGTTATCCGAGGAAGACCGTTTGACGGTAGCTCGAGCTCGAAAAATAGAGCGTTTTTTATCGCAACCTTTTTTT---GTAGCGGAAGTCTTCACTGGTTCTCCGGGGAAATATGTTAGTTTACCAGAAACAATTAAGGGATTTCAAATGATTCTTCCTGGAGAGTTGGATAATCTCCCCGAGCAAGCTTCTTATTTAGTTGGCAATATTGACGAAGCGGCCGCAAAGGCCGCGGCTTTGCAGGCAGATTATCGATTGA------A--CTATTATACTCCCG-AATACAAGACCAAAG-ACACCG-ATATATTAGCGGCTTTCCGAATGACTCCACAACCTGGAGTGCCAG-CTG-AAGAAGCCGGAGCTGCAGTAGCTGCGG-AATCTTCCACGGGTACGTGGACCACGGTATGGACAGACGGACTTACTAGTCTTGATCGCTACAAGGGCCGGTGCTACGATATCGAGCCCGTAGCTGGCGAAGAAAATCAGTATATCGCATATGTAGCTTATCCTCTGGATTTATTCGAGGAGGGTTCCGTTACTAATATGCTGACTTCTATTGTAGGTAATGTTTTTGGATTTAAGGCTCTACGCGCTCTGCGTC-TGGAAGACTTACGAATTCCCCCTGCTTATTCCAAAACTTTTATTGGACCCCCTCACGGCATTCAGGTGGAGAGGGATAAACTAAACAAATATGGACGTCC-CCTACTGGGATGTACAATCAAGCCAAAATTGGGCTTGTCTGCCAAGAATTATGGTAGAGCAGTTTATGAATGCCTCCGCGGC-GGACTTGATTTCACAAAAGATGATGAAAA-CGTGAA-TTCCCAGCCGTTTATGCGGTGGAGAGATCGATTCTTATTCGTAGCGGAAG-CTCT--TTTCAAATCCCAGGCTGAAACCGGTGAAATCAAGGGGCATTACTTGAAT-GCCACTGCA-GGTACATGTGA-AGAGAT-GATGAAGAGAG-CTG-TTTTTGCTAGAGAATTAGGTGCACCA--ATTGTCATGCATGACTACCTGACAGGGGGATTTACTGCAAATACCAGCTTAGCCTTCTACTGCAGAGACAACGGG-TTACTTCTGCACATTCACAGAGCGATGCATGCTGTCATCGATAGACAGCGAAATCACGGTATGCATTTCCGGGTATTGGCCAAGGCATTACGTATGTCCGGTGGAGATCACGTCCATGCCGGAACTGTAGTAGGCAAATTGGAAGGCGAACGAGACGTTACCCTAGGATTTGTCGACTTGCTCCGTGACGACTACATCGAAAAGGATCGTAGCCGCGGCATCTATTTTACCCAAGATTGGGTATCCATGCCGGGTGTCATTCCCGTAGCTTCGGGAGGTATTCACGTCT-GGCACATGCC-TGCCT-TGACCGAAATTTTCGGGGACGATGCCGTCCTACAATTTGG-TGGGGGAACGTTGGGACACCCCTGGGGAAATGCACCCGGTGCCGTAGCTAACCGAGT-TGCATTAGA-GGCTTGCGTACAAGCTCGTAA-TGAGGGCCGTGACCTTGCCCGTGAAGGTAATGAAATCATT??????????????????????????????????????????????????????????????????????????????????????????????????????????????????????????????????????????????????????????????????????????????????????????????????????????????????????????????????????????????????????????????????????????????????????????????????????????????????????????????????????????????????????????????????????????????????????????????????????? [4406 bp]
'Adiantum raddianum' AACATCCAACCTGACGAAATTGGCAGCATCATTCGCAAACAAATTGAAGGATATGTTCCGGAAATGAAAATTGTCAACATCGGTACTGTACTTCAAGTAGGAGACGGAATTGCCCGTATTCACGGACTCGATGAAGTAATGGCTGGCGAATTGGTGGAATCCGAAGACGGTACAGTTGGCATTGCTTCGAATCTGGAATCTGATAATGTTGGGGCTGTGCCGATGGGGGATGGTCTAACTATACAGGAAGGGGGCTCCGTACGGGCGACGGGTAAGATTGCTCAAATACCAGTCAGTGACTCGTTTTTAGGCCGTGTTGTAAATGCGTTGGCCCAACCTATCGATGGGAAAGGCCAAATCCCAGCTTCCGAGTTTAGGTCGATAGAATCTCCCGCCCCGGGGATTATTTCAAGACGCTCCGTTTACGAACCCCTACAAACAGGTCTGATTGCTATCGACTCAATGATTCCCATTGGTCGTGGTCAGCGAGAGTTAATTATTGGGGATAGACAGACTGGAAAAACGGCAGTAGCTACAGATACGATTTCAAATCAAAAGGGTCAAAATGTCATATGTGTCTACGTAGCTATCGGTCAAAAGGCTTCATCTGTGGCTCAGGTAGTCGACACTTTTCGTGAGCGTGGCGCCCTGGAATACACTATCGTAGTCTCGGAAACTGCAAATTCTCCAGCCACCCTGCAATACCTAGCCCCATATACAGGGGCAGCTCTCGCCGAGTATTTTATGTATCGCAAGCAGCATACCCTGATTATCTACGACGATCTCTCTAAACAAGCCCAGGCTTACCGGCAGATGTCTCTGCTATTGAGAAGACCGCCTGGGCGAGAAGCATATCCAGGAGATGTTTTTCACCTACATTCCCGCCTCTTGGAAAGGGCCGCTAAGTTGAGTTCCCAATTGGGAGAGGGCAGTATGACAGCTTTACCTATCGTTGAGACACAGGCGGGAGATGTCTCGGCTTATATCCCTACCAATGTTATTTCTATTACCGATGGATAAACATTTCTATCAGCAGATCTATTTAATGCTGGGATTCGGCCGGCAATTAATGTGGGTATCTCCGTATCTAGGGTAGGTTCTGCAGCTCAAATCAAAGCTATGAAACAAGTAGCCGGTAAATTAAAATTAGAATTAGCGCAATTTGCAGAATTGGAGGCTTTTGCTCAATTTGCTTCCGACCTTGATAAAACTACCCAAAACCAATTAGCTAGAGGACAACGATTGCGCGAGCTTCTCAAACAATCTCAGTCAGCTCCATTATCAGTGGAGGAACAAGTAGCTACTATTTACACCGGAGTTAATGGATATTTAGACGTGTCAAATGTCGAACAGGTGAAACGATTTTTGGTTCAATTGCGTGAATATGTAGCAACCAACAAACCAAGTTTCGGTGAAATTATTCGTTCTACAAAGGTGTCTACCGAACAAGCAGAAGCCATTTTGAAAGAAGCAATTAGGGAATCAACGGAACTTTTTCT-ACTACAATCCTGTTGGTGAAACTACTCTTGGTCGAATATTCAATGTCTTAGGCGAACCCGTAGACAATTTGGGTCCCGTTCAAAATAGTACAACATTTCCAATTCACAGATCTGCTCCGGCATTTACTCAATTGGATACCAAGCTATCGATTTTTGAAACGGGGATTAAAGTTGTGGATCTTTTGGC-CCCGTACCGTCGAGGTGGAAAAATCGGCTTATTTGGCGGAGCCGGAGTTGGGAAGACAGTTCTTATCATGGAATTGATAAATAATATCGCGAAAGCCCATGGAGGTGTATCTGTATCTGGCGGGGTAGGAGAACGTACACGTGAGGGTAATGACCTCTACATGGAGACGAAAGAATCAAAAGTTATTAATGAACAAAATATAGCAGAATCAAAAGTGGCTTTGGTTTATGGTCAGATGAATGAACCACCGGGAGCTCGTATGAGAGTTGGCTTAACTGCTTCGACAATGGCGGAATATTTTCGAGATATCAACAAGCGAGACGTACTCTTATTTATTGACAACATTTTTCGCTTCGTACAGGCGGGATCGGAGGTCTCAGCATTACTCGGTAGAATGCCTTCTGCCGTGGGTTATCAGCCGACCCTTGGTACAGAAAT-GGGATC---ATTACAGGAAAGAATTAC-CTCCACTAAGGAAGGGTCAATAACCTCCATTCAAGCTGTTTATGTACCTGCAGATGATCTGACTGACCCAGCCCCCGCTACGACATTTGCACATCTAGATGCTACAACTGTGCTTTCGAGAGGCTTAGCAGCAAAAGGTATCTATCCGGCCGTGGATCCGTTGGATTCGACCTCAACTATG--TTGCAGCCTTGGATTGTAGGTGAGGAGCATTATGAAACGGCGCA-GGGAGTTAAGCAGACTTTGCAGCGTTACAAAGAACTTCAAGATATTATAGCTATTCCCGGACTAGACGAGTTATCCGAGGAAGACCGTTTGACGGTAGCTAGAGCTCGAAAAATAGAGCGTTTTCTATCGCAACCTTTTTTT---GTAGCGGAAGTTTTCACCGGTTCTCCAGGAAAATATGTCAGTTTACCAGAAACAATTAAGGGATTTCAAATGATTCTTCCTGGAGAGTTGGACAATCTCCCCGAGCAAGCTTCTTATTTAGTTGGCAATATTGACGAAGCTGCCGCAAAGGCTGCGGCTTTGCAGGCAGATTATCGATTGA------C--CTATTACACTCCCG-AATACGTGACCCTAG-ACACTG-ATATCTTAGCGGCTTTCCGAATGACTCCACAACCTGGAGTACCGG-CTG-AGGAAGCCGGAGCTGCAGTAGCTGCGG-AATCTTCCACGGGTACATGGACTACTGTATGGACAGATGGACTTACTAGTCTTGATCGATATAAAGGCCGGTGCTATGATATTGAGCCTGTAGCTGGGGAAGAAAATCAGTATAT?GCATATGTAG?TTATCCTCTGGATTTATTCGAGGAAGGTTCTGTCACTAATATGCTGACTTATATTGTAGGTAATGTTTTTGGATTTAAGGCTCTACGGCCTCTGCGTC-TGGAAGACTTACGAATCCCCCCCGCTTATTCCAAAACTTTTCTTGGACCCCCTCACGGTATTCAGGTGGAAAGGGATAAACTAAACAAATATGGCCGTCC-CCTATTGGGATGTACAATCAAGCCAAAATTAGGCTTGTCTGCCAAGAATTATGGTAGAGCAGTTTATGAATGCCTTCGTGGT-GGACTTGACTTTACAAAAGATGATGAAAA-CGTAAA-TTCCCAACCGTTTATGCGTTGGAGAGATCGGTTCCTATTCGTAGCAGAAG-CCCT--TTTCAAATCTCAGGCTGAAACGGGTGAAATCAAGGGGCATTACTTGAAT-GCCACTGCA-GGTACGTGTGA-AGAGAT-GATGAAGAGAG-CTA-TTTTCGCCAGGGAATTGGGTGCGCCG--ATTGTCATGCATGACTATCTAACCGGGGGGTTTACCGCAAATACTAGCTTAGCCTTCTACTGCAGAGACAATGGG-CTACTTCTGCATATTCACCGGGCGATACATGCTGTCATCGATAGACAGAAAAATCACGGTATGCATTTCCGTGTATTAGCCAAAGGATTACGGATGTCCGGTGGGGATCATATTCATGCCGGAACTGTAGTGGGCAAATTGGAAGGTGAACGAGAAGTTACCCTAGGATTTGTCGATTTACTCCGCGATGATTACATTGAAAAGGATCGTAGCCGTGGTATTTATTTCACCCAAGATTGGGTATCTATGCCGGGTGTCTTTCCCGTAGCTTCGGGAGGTATTCACGTCT-GGCACATG?C-CGCCT-TAACCGAAATTTTCGGGGATGATGCCGTCCTACAATTTGG-TGGAGGAACTTTGGGCCATCCTTGGGGAAATGCACCCGGTGCTGTAGCTAACCGAGT-TGCATTAGA-GGCTTACGTACAAGCTCGGAA-TGAGGGCCGCGACCTCGCCCGTGAAGGTAATGAAATAATCCGTGAAGCTAGTTCTCAA-TTCTGCGTGCGTTTGGAGGCCAAACAGAGATTACGTCTCAATTATGGATT-GACAGAACGACAATTACTCAAATACGTCCGTATTGCTAGAAGAACTAGGGGTTCGACAGGTCAAGTGCCACTGCAACTGCTTGAGATGCGCCTAGATAATGTTATTTTCCAGTTAGGTATAGCTTCCACAATTCCCGCTGCACGACAACTGGTTAGTCAC---AGACATATTTTAG--TGAACCGTC--GTATTGT-GGACATACCAAGCTACCGACGTAAA--CCTAGTGATATGGATTAGTCAGCCATACGGTCAACCGAGAATCCGTCAAGCTGGATATAAATGAAT??????????????????????????????? [4406 bp]
'Adiantum reniforme var. sinense' ???????????????????????????????????????????????????????????????????????????????????????????????????????????????????????????????????????????????????????????????????????????????????????????????????????????????????????????????????????????????????????????????????????????????????????????????????????????????????????????????????????????????????????????????????????????????????????????????????????????????????????????????????????????????????????????????????????????????????????????????????????????????????????????????????????????????????????????????????????????????????????????????????????????????????????????????????????????????????????????????????????????????????????????????????????????????????????????????????????????????????????????????????????????????????????????????????????????????????????????????????????????????????????????????????????????????????????????????????????????????????????????????????????????????????????????????????????????????????????????????????????????????????????????????????????????????????????????????????????????????????????????????????????????????????????????????????????????????????????????????????????????????????????????????????????????????????????????????????????????????????????????????????????????????????????????????????????????????????????????????????????????????????????????????????????????????????????????????????????????????????????????????????????????????????????????????????????????????????????????????????????????????????????????????????????????????????????????????????????????????????????????????????????????????????????????????????????????????????????????????????????????????????????????????????????????????????????????????????????????????????????????????????????????????????????????????????????????????????????????????????????????????????????????????????????????????????????????????????????????????????????????????????????????????????????????????????????????????????????????????????????????????????????????????????????????????????????????????????????????????????????????????????????????????????????????????????????????????????????????????????????????????????????????????????????????????????????????????????????????????????????????????????????????????????????????????????????????????????????????????????????????????????????????????????????????????????????????????????????????????????????????????????????????????????????????????????????????????????????????????????????????????????????????????????????????????????????????????????????????????????????????????????????????????????????????????????????????????????????????????????????????????????????????????????????????????????????????????????????????????????????????????????????????????????????????????????????AGATTACCGATTGA------C--CTATTACACTCCCG-AATACAAGACTAAAG-ACACTG-ATATCTTAGCGGCTTTTCGAATGACTCCACAACCTGGGGTACCGGACTG-AGGAAGCCGGAGCTGCAGTAGCTGCGG-AATCTTCCACAGGTACATGGACCACGGTGTGGACAGACGGACTTACTAGTCTTGATCGCTACAAGGGCCGGTGCTACGACATCGAGCCCGTAGCTGGAGAGGAGAATCAGTATATTGCATATGTAGCTTATCCCCTGGATTTATTTGAGGAAGGTTCCGTCACCAATATGCTGACCTCTATTGTAGGTAATGTCTTTGGATTTAAAGCTCTACGCGCTCTGCGTC-TGGAAGACTTACGAATTCCCCCCGCTTATTCCAAAACTTTCATAGGACCCCCCCACGGTATTCAGGTGGAAAGGGATAAACTAAACAAATATGGACGTCC-CCTATTGGGATGTACAATCAAGCCAAAATTGGGCTTGTCTGCCAAGAATTATGGTAGAGCGGTTTATGAATGCCTCCGCGGT-GGACTTGATTTTACAAAAGATGATGAAAA-CGTGAA-TTCTCAACCGTTTATGCGGTGGAGAGATCGATTCTTATTTGTAGCAGAAG-CCCT--TTTCAAATCCCAGGCTGAAACCGGTGAAATCAAGGGGCATTACTTGAAT-GCCACTGCT-GGTACGTGTGA-AGAGAT-GATGAAAAGAG-CTG-TTTTTGCCAGAGAATTGGGTGCACCA--ATTGTCATGCATGACTACTTGACGGGGGGGTTTACTGCAAATACCAGCTTAGCCTTCTACTGCAGAGACAATGGA-CTACTTTTGCACATTCACAGGGCGATGCATGCTGTCATCGATAGACAGAAAAATCACGGTATGCATTTTCGTGTATTAGCTAAGGCATTACGCATGTCCGGCGGGGATCACATCCATGCCGGAACTGTAGTGGGCAAATTAGAAGGCGAACGAGAAGTTACCCTAGGATTTGTCGACTTACTTCGCGACGACTACATCGAAAAGGATCGTAGCCGCGGCATCTATTTTACCCAAGATTGGGTATCCATGCCGGGCGTCTTCCCTGTAGCTTCGGGAGGTATACACGTAT-GGCACATGCC-CGCCT-TAACCGAAATCTTCGGAGACGACTCCGTTTTACAATTTGG-TGGAGGAACATTGGGACATCCTTGGGGAAATGCACCTGGTGCCGTAGCTAACCGAGT-TGCGTTGGA-GGCTTGCGTACAGGCTCGTAA-TGAGGGTCGCGACCTCGCCCGCGAAGGTAACGAAATC?????????????????????????????????????????????????????????????????????????????????????????????????????????????????????????????????????????????????????????????????????????????????????????????????????????????????????????????????????????????????????????????????????????????????????????????????????????????????????????????????????????????????????????????????????????????????????????????????????????? [4406 bp]
'Adiantum serratodentatum' ????????????????????????????????????????????????????????????????????????????????????????????????????????????????????????????????????????????????????????????????????????????????????????????????????????????????????????????????????????????????????????????????????????????????????????????????????????????????????????????????????????????????????????????????????????????????????????????????????????????????????????????????????????????????????????????????????????????????????????????????????????????????????????????????????????????????????????????????????????????????????????????????????????????????????????????????????????????????????????????????????????????????????????????????????????????????????????????????????????????????????????????????????????????????????????????????????????????????????????????????????????????????????????????????????????????????????????????????????????????????????????????????????????????????????????????????????????????????????????????????????????????????????????????????????????????????????????????????????????????????????????????????????????????????????????????????????????????????????????????????????????????????????????????????????????????????????????????????????????????????????????????????????????????????????????????????????????????????????????????????????????????????????????????????????????????????????????????????????????????????????????????????????????????????????????????????????????????????????????????????????????????????????????????????????????????????????????????????????????????????????????????????????????????????????????????????????????????????????????????????????????????????????????????????????????????????????????????????????????????????????????????????????????????????????????????????????????????????????????????????????????????????????????????????????????????????????????????????????????????????????????????????????????????????????????????????????????????????????????????????????????????????????????????????????????????????????????????????????????????????????????????????????????????????????????????????????????????????????????????????????????????????????????????????????????????????????????????????????????????????????????????????????????????????????????????????????????????????????????????????????????????????????????????????????????????????????????????????????????????????????????????????????????????????????????????????????????????????????????????????????????????????????????????????????????????????????????????????????????????????????????????????????????????????????????????????????????????????????????????????????????????????????????????????????????????????????????????????????????????????????????????????????????????????????????????????????????????????????????????????????????????????????????????????????????????????????????ATGACTCCACAACCCGGAGTGCCGG-CTG-AAGAAGCCGGAGCTGCAGTAGCTGCGG-AATCTTCCACGGGTACATGGACCACGGGATGGACAGACGGACTTACTACCCTTGATCGCTACAAGGGCCGGTGCTACGATCTTGAGCCCGTAGCTGGCGAAGAGAATCAGTATATCGCATATGTAGCTTATCCTCTGGATTTATTCGAGGAGGGTTCCGTTACTAATATGCTGACTTCTATTGTAGGTAATGTTTTTGGATTTAAGGCTCTACGCGCTCTGCGTC-TGGAAGACTTACGAATTCCCCCTGCTTATTCCAAAACTTTTATAGGACCCCCTCACGGCATTCAGGTGGAGAGGGATAAACTAAACAAATATGGACGTCC-CCTACTGGGATGTACAATCAAGCCAAAATTGGGCTTGTCTGCCAAGAATTATGGTAGAGCAGTTTATGAATGCCTCCGCGGC-GGACTTGATTTCACAAAAGATGATGAAAA-CGTGAA-TTCCCAGCCGTTTATGCGATGGAGAGATCGATTCTTATTCGTAGCGGAAG-CTCT--TTTCAAATCTCTGTCTGAAACCGGTGAAATCAAGGGGCATTACTTGAAT-GCCACTGCA-GGTACATGTGA-GGAGAT-GATGAAGAGAG-CTG-CTTGTGCCAGAGAAATAGGTGCACCA--ATAGTCATGCATGACTACCTGACGGGGGGATTTACTGCAAATACCAGCTTAGCCTACTATTGCAGAGACAACGGG-CTACTTCTGCATATTCACAGAGCGATGCACGCTGTCATCGATAGACAACGAAATCACGGTATGCATTTCCGAGTATTGGCCAAGGCATTACGTATGTCCGGTGGAGATCACGTCCATGCCGGAACTGTAGTGGGCAAATTGGAAGGCGAACGAGAAGTTACCCTAGGATTTGTCGACTTACTCCGCGACGACTACATCGAAAAGGATCGTAAACGCGGCGTCTATTTCACCCAAGATTGGGTATCCATGCCGGGCGTCATCCCCGTAGCTTCGGGGGGTATTCACGTCT-GGCACATGCC-CGCCT-TGACCGAAATTTTCGGGGACGATGCCGTCCTACAATTTGG-TGGGGGAACGTTGGGACACCCCTGGGGAAATGCACCCGGTGCCGTAGCTAACCGAGT-T?????????????????????????????????????????????????????????????????????????????????????????????????????????????????????????????????????????????????????????????????????????????????????????????????????????????????????????????????????????????????????????????????????????????????????????????????????????????????????????????????????????????????????????????????????????????????????????????????????????????????????????????????????????????????????????????????????????????? [4406 bp]
'Adiantum subcordatum' ????????????????????????????????????????????????????????????????????????????????????????????????????????????????????????????????????????????????????????????????????????????????????????????????????????????????????????????????????????????????????????????????????????????????????????????????????????????????????????????????????????????????????????????????????????????????????????????????????????????????????????????????????????????????????????????????????????????????????????????????????????????????????????????????????????????????????????????????????????????????????????????????????????????????????????????????????????????????????????????????????????????????????????????????????????????????????????????????????????????????????????????????????????????????????????????????????????????????????????????????????????????????????????????????????????????????????????????????????????????????????????????????????????????????????????????????????????????????????????????????????????????????????????????????????????????????????????????????????????????????????????????????????????????????????????????????????????????????????????????????????????????????????????????????????????????????????????????????????????????????????????????????????????????????????????????????????????????????????????????????????????????????????????????????????????????????????????????????????????????????????????????????????????????????????????????????????????????????????????????????????????????????????????????????????????????????????????????????????????????????????????????????????????????????????????????????????????????????????????????????????????????????????????????????????????????????????????????????????????????????????????????????????????????????????????????????????????????????????????????????????????????????????????????????????????????????????????????????????????????????????????????????????????????????????????????????????????????????????????????????????????????????????????????????????????????????????????????????????????????????????????????????????????????????????????????????????????????????????????????????????????????????????????????????????????????????????????????????????????????????????????????????????????????????????????????????????????????????????????????????????????????????????????????????????????????????????????????????????????????????????????????????????????????????????????????????????????????????????????????????????????????????????????????????????????????????????????????????????????????????????????????????????????????????????????????????????????????????????????????????????????????????????????????????????????????????????????????????????????????????????????????????????????????????????????????????????????????????????????????????????????????????????????????????????????????????????????ATGACTCCACAACCTGGAGTACCGG-CTG-AGGAAGCCGGAGCTGCAGTAGCTGCAG-AATCTTCCACGGGGACATGGACGACGGTATGGACAGACGGACTTACTAGTCTTGATCGCTACAAAGGCCGGTGCTACGACATCGAGCCTGTAGCTGGGGAAGAAAATCAGTATATTGCATATGTAGCTTATCCTCTGGATTTATTCGAAGAAGGTTCCGTTACTAATATGCTGACTTCTATTGTAGGTAATGTTTTTGGATTTAAGGCTCTACGCGCTCTGCGTT-TGGAAGACTTACGAATTCCCCCTGCTTATTCCAAAACTTTTATTGGACCCCCTCACGGTATTCAAGTAGAGAGGGATAAACTAAACAAATATGGACGTCC-CCTATTGGGATGTACAATCAAGCCAAAATTGGGCTTGTCTGCCAAAAACTACGGTAGAGCTGTTTATGAATGCCTTCGCGGT-GGACTTGATTTTACAAAAGATGATGAAAA-CGTGAA-TTCCCAACCATTTATGCGGTGGAGAGATCGATTTTTATTCGTAGCAGAAG-CCCT--TTTCAAATCTCAGGCTGAAACCGGAGAAATAAAGGGGCATTACTTGAAT-GCCACTGCA-GGCACGTGTGA-AGAAAT-GATGAAGAGAG-CCG-TCTTTGCTAGAGAATTGGGTGCACCA--ATTGTCATGCACGACTACCTGACGGGGGGGTTTACCGCAAATACTAGCTTAGCTTACTACTGCAGAGACAATGGG-CTACTTCTGCATATTCACAGGGCGATGCATGCTGTCATCGATAGACAGCGAAATCACGGTATGCATTTCCGTGTATTAGCCAAAGCATTACGCATGTCCGGTGGTGATCACGTCCATGCTGGAACTGTAGTGGGCAAATTGGAAGGCGAACGAGAAGTTACCCTAGGATTTGTCGACTTACTCCGCGACGATTACATTGAAAAAGATCGTAGCCGCGGCGTCTATTTTACCCAAGATTGGGTATCCATGCCGGGTGTCCTCCCCGTAGCTTCGGGGGGTATCCACGTCT-GGCACATGCC-TGCCT-TAACCGAAATTTTCGGGGACGACTCCGTCCTACAATTTGG-CGGGGGAACATTGGGACACCCTTGGGGAAATGCACCCGGTGCCGTAGCTAACCGAGT-T?????????????????????????????????????????????????????????????????????????????????????????????????????????????????????????????????????????????????????????????????????????????????????????????????????????????????????????????????????????????????????????????????????????????????????????????????????????????????????????????????????????????????????????????????????????????????????????????????????????????????????????????????????????????????????????????????????????????? [4406 bp]
'Adiantum tenerum' AACATCCAACCTGACGAAATTGGCAGCATCATTCGCAAGCAAATCGAAGGGTATGTTCCAGAAATGAAAGTTGTTAATATCGGTACCGTACTTCAAGTAGGAGACGGAATCGCCCGTATTCACGGGCTTGATGAAGTAATGGCTGGCGAATTGGTGGAATCTGAAGACGGTACAGTTGGTATTGCTTCGAATCCGGAATCTGATAATGTTGGGGCTGTGCCGACGGGCGATGGTCTAACTATACAAGAAGGGGGCTCCGTACGAGCGACGGGTAAGATTGCCCAAATACCAGTCAGTGACTCGTTTTTAGGCCGTGTCGTAAATGCGCTGGCCCAACCTATTGACGGAAAAGGACAAATCCCAGCTTCCGAGTTCAGATCGATAGAATCTCCCGCTCCGGGAATTATTTCAAGACGCTCCGTGTACGAACCCCTACAAACAGGTCTGATTGCTATCGACTCGATGATTCCTATTGGTCGCGGTCAGCGGGAATTAATTATTGGGGATAGACAGACTGGCAAAACGGCAGTAGCTACAGATACGATTCCGAACCAAAAAGATCAAAATGTCATTTGTGTCTACGTAGCTATTGGTCAAAAAGCTTCGTCTGTGGCTCAGGTAGTCGACACCTTTCGGGAGCGTGGCGCTTTGGACTACACCATTGTAGTCTCGGAAACGGCAAATTCTCCAGCCACTCTCCAATACCTCGCCCCTTACACAGGGGCAGCTCTAGCCGAATATTTCATGTATCGCAAGCAGCATACCCTGATTATCTACGATGATCTTTCTAAACAAGCCCAAGCTTACCGACAGATGTCTCTGTTATTGAGAAGACCGCCCGGTCGAGAAGCATATCCCGGAGATGTTTTTCACTTACATTCCCGTCTTTTGGAAAGGGCTGCTAAGTTGAGTCCCCAATTAGGGGAGGGCAGTATGACAGCTTTACCCATCGTTGAGACACAGGCAGGAGATGTCTCGGCTTACATCCCCACCAATGTTATTTCTATTACCGATGGATAAATATTTCTATCAGCGGATCTATTTAATGCCGGGATTCGGCCGGCAATTAATGTGGGTATCTCTGTATCTAGGGTGGGCTCTGCCGCTCAAATCAAAGCTATGAAGCAAGTAGCCGGCAAATTGAAATTGGAATTGGCACAGTTTGCAGAATTGGAGGCTTTCGCCCAATTTGCTTCCGATCTCGATAAAACTACTCAAAATCAATTAGCTAGAGGACAGCGATTGCGCGAGCTTCTCAAACAATCTCAGTCAGCCCCATTATCTGTGGAGGAACAAGTAGCTACCATTTATACTGGAGTTAACGGATATTTAGATGTGTCAAATGTTGAACAGGTAAAACGGTTCTTGGTTCAGCTGCGTGAATATGTAGCAACTAGCAAACCTAGTTTTGGTGAAATTATTCGCTCTACAAAAGTGTCTACGGAACAAGCAGAAGCTATTTTGAAAGAAGCAATTAAGGAGTCAACTGAACTTTTTTT-TCTCCAA????????????????????????????ATATTCAATGTCCTTGGTGAACCCGTAGACAATTTGGGTCCCGTTCAAAATAGTGCAACATTTCCAATTCACAGATCCGCTCCGGCATTTACTCAATTGGAAACCAAGTTATCGATTTTTGAAACGGGGATTAAAGTTGTGGATCTTTTGGC-CCCATACCGTCGAGGTGGAAAAATTGGTTTATTTGGCGGAGCCGGAGTTGGAAAGACAGTTCTTATCATGGAATTGATCAATAATATTGCGAAAGCTCATGGAGGTGTATCTGTATCTGGCGGGGTAGGAGAACGTACACGTGAGGGTAATGACCTCTACATGGAAACGAAAGAGTCAAAAGTTATTAATGAACAAAATATATCGGAATCAAAAGTGGCTTTGGTTTATGGTCAGATGAATGAACCACCGGGAGCTCGTATGAGAGTTGGCTCAACCGCTTCGACAATGGCGGAATATTTCCGAGATATAAACAAGCGAGATGTACTCCTATTCATTGACAACATTTTTCGCTTTGTCCAGGCGGGGTCGGAGGTCTCAGCATTACTAGGTAGAATGCCTTCCGCCGTGGGTTATCAGCCGACCCTTGGTACAGAAAT-GGGATC---ATTACAGGAAAGAATTAC-TTCCACCAAGGAAGGGTCAATAACTTCCATTCAAGCTGTTTATGTACCTGCAGATGATCTGACTGACCCAGCCCCCGCTACAACATTTGCACATCTAGATGCTACAACTGTTCTTTCGAGAGGTTTAGCAGCAAAAGGTATCTATCCGGCCGTGGATCCGTTGGATTCGACCTCAACCATG--TTGCAGCCTTGGATTGTAGGTGAGGAGCATTATGAGACGGCACA-GGGGGTTAAGCAGACTTTGCAGCGTTACAAGGAACTTCAAGATATTATAGCTATTCCCGGACTAGACGAGTTATCCGAAGAGGACCGTTTGACGGTAGCTAGAGCTCGAAAAATAGAGCGTTTCCTATCACAACCTTTTTTT---GTAGCGGAAGTCTTCACTGGTTCTCCGGGGAAATATGTCAGTTTACCAGAAACAATTAAGGGATTTCAAATGATTCTTCCTGGAGAGTTGGATAATCTCCCTGAGCAAGCTTCTCATTCAGTTGGCAATATTGACGAAGCAGCCGCAAAGGCCGCGGCTTTGCAGGC???????CGATTGA------C--CTATTACACTCCCG-AATACAAGACCAAAG-ACACTG-ATATCTTAGCCGCTTTCCGGATGACTCCACAACCTGGAGTACCGG-CGG-AGGAAGCCGGAGCTGCAGTAGCTGCGG-AATCTTCCACAGGTACATGGACCACGGTATGGACAGATGGACTTACTAGTCTTGATCGCTATAAGGGTCGGTGCTATGATATCGAGCCCGTAGCTGGGGAGGAAAATCAGTATATTGCATATGTAGCTTATCCTCTGGATTTATTCGAGGAAGGTTCTGTCACGAATATGCTGACTTCCATTGTAGGTAATGTTTTTGGATTTAAGGCTCTACGCGCTCTGCGTT-TGGAAGACTTACGAATTCCCCCTGCTTATTCCAAAACTTTCATTGGACCCCCTCACGGTATTCAGGTGGAGAGGGATAAACTAAACAAATATGGACGTCC-TCTATTGGGATGTACAATCAAACCGAAATTGGGCTTGTCTGCCAAAAATTATGGTAGAGCAGTTTATGAATGCCTCCGTGGT-GGACTTGATTTCACAAAAGATGATGAAAA-CGTAAA-TTCCCAACCGTTTATGCGGTGGCGAGATCGATTTTTATTCGTAGCAGAAG-CCCT--TTTCAAATCCCAGGCTGAAACCGGTGAAATCAAGGGGCATTACTTGAAT-GCCACTGCA-GGTACATGTGA-AGAGAT-GATGAAGAGAG-CTG-TTTTTGCCAGAGAATTAGGTGCACCA--ATTGTCATGCATGACTATCTGACGGGGGGATTTACTGCAAATACCAGCTTAGCCTACTATTGCAGAGACAATGGA-CTACTTCTGCACATTCACAGGGCGATGCATGCTGTCATCGATAGACAACGAAATCACGGTATGCATTTCCGTGTATTAGCCAAGGCATTACGCATGTCCGGTGGGGATCACATCCATGCCGGAACTGTAGTGGGCAAATTGGAAGGGGAACGCGACGTTACCCTAGGATTTGTCGACTTACTCCGCGACGACTATATCGAAAAAGATCGTAGCCGCGGCATCTATTTTACCCAAGATTGGGTATCCATGCCAGGTGTCATCCCCGTAGCTTCGGGGGGTATCCACGTCT-GGCACATGCC-CGCCT-TAACCGAAATTTTCGGGGACGACGCCGTCCTACAATTTGG-CGGGGGAACATTAGGACACCCTTGGGGAAATGCACCCGGTGCCGTAGCTAATCGAGT-TGCATTAGA-AGCTTGCGTACAGGCTCGTAA-TGAGGGACGCGACCTCGCCCGCGAAGGGAATGAAATCATT??????????????????????????????????????????????????????????????????????????????????????????????????????????????????????????????????????????????????????????????????????????????????????????????????????????????????????????????????????????????????????????????????????????????????????????????????????????????????????????????????????????????????????????????????????????????????????????????????????? [4406 bp]
'Adiantum terminatum' ????????????????????????????????????????????????????????????????????????????????????????????????????????????????????????????????????????????????????????????????????????????????????????????????????????????????????????????????????????????????????????????????????????????????????????????????????????????????????????????????????????????????????????????????????????????????????????????????????????????????????????????????????????????????????????????????????????????????????????????????????????????????????????????????????????????????????????????????????????????????????????????????????????????????????????????????????????????????????????????????????????????????????????????????????????????????????????????????????????????????????????????????????????????????????????????????????????????????????????????????????????????????????????????????????????????????????????????????????????????????????????????????????????????????????????????????????????????????????????????????????????????????????????????????????????????????????????????????????????????????????????????????????????????????????????????????????????????????????????????????????????????????????????????????????????????????????????????????????????????????????????????????????????????????????????????????????????????????????????????????????????????????????????????????????????????????????????????????????????????????????????????????????????????????????????????????????????????????????????????????????????????????????????????????????????????????????????????????????????????????????????????????????????????????????????????????????????????????????????????????????????????????????????????????????????????????????????????????????????????????????????????????????????????????????????????????????????????????????????????????????????????????????????????????????????????????????????????????????????????????????????????????????????????????????????????????????????????????????????????????????????????????????????????????????????????????????????????????????????????????????????????????????????????????????????????????????????????????????????????????????????????????????????????????????????????????????????????????????????????????????????????????????????????????????????????????????????????????????????????????????????????????????????????????????????????????????????????????????????????????????????????????????????????????????????????????????????????????????????????????????????????????????????????????????????????????????????????????????????????????????????????????????????????????????????????????????????????????????????????????????????????????????????????????????????????????????????????????????????????????????????????????????????????????????????????????????????????????????????????????????????????????????????????????????????????????????????ATGACTCCACAACCCGGAGTGCCGG-CTG-AAGAAGCCGGAGCTGCAGTAGCTGCGG-AATCTTCCACGGGTACATGGACCACGGTATGGACAGACGGACTTACTACCCTTGATAACTACAAGGGCCGGTGCTACGATCTTGAGCCCGTAGCTGGCGAAGAGAATCAGTATATCGCATATGTAGCTTATCCTCTGGATTTATTCGAAGAGGGTTCCGTTACTAATATGCTGACTTCTATTGTAGGTAATGTTTTTGGATTTAAGGCTCTACGCGCTCTGCGTC-TGGAAGACTTACGAGTTCCCCCTGCTTATTCCAAAACTTTTATGGGACCCCCTCACGGCATTCAGGTGGAGAGGGATAAACTAAACAAATATGGACGTCC-CCTACTGGGATGTACAATCAAGCCAAAATTGGGCTTGTCTGCCAAGAATTATGGTAGAGCAGTTTATGAGTGCCTCCGCGGC-GGACTTGATTTCACAAAAGATGATGAAAA-CGTGAA-TTCCCAGCCGTTTATGCGATGGAGAGATCGATTCTTATTCGTAGCGGAAG-CTCT--TTACAAATCTCTGTCTGAAACCGGTGAAATCAAGGGGCATTACTTGAAT-GCCACTGCA-GGTACAGTGGA-GGAGAT-GATGAAGAGAG-CTG-CTTGTGCCAGAGAAATAGGTGCACCA--ATAGTCATGCATGACTACCTGACGGGGGGATTTACTGCAAATACCAGCTTAGCCCACTATTGCAGAGACAACGGG-CTACTTCTGCATATTCACAGAGCGATGCATGCTGTCATCGATAGACAGCGAAATCACGGTATGCATTTCCGGGTATTGGCCAAGGCATTACGTATGTCCGGTGGAGATCACGTCCATGCCGGAACTGTAGTGGGTAAATTGGAAGGCGAACGAGAAGTTACCCTAGGATTTGTCGACTTACTCCGCGACGACTACATCGCAAAGGATCGTAGCCGCGGCGTCTATTTCACCCAAGATTGGGTATCCATGCCGGGCGTCATCCCCGTAGCTTCGGGAGGTATTCACGTCT-GGCACATGCC-CGCCT-TGACCGAAATTTTCGGGGACGACGCCGTCCTACAATTTGG-TGGGGGAACGTTGGGACACCCCTGGGGAAATGCACCCGGTGCCGTAGCTAACCGAGT-T?????????????????????????????????????????????????????????????????????????????????????????????????????????????????????????????????????????????????????????????????????????????????????????????????????????????????????????????????????????????????????????????????????????????????????????????????????????????????????????????????????????????????????????????????????????????????????????????????????????????????????????????????????????????????????????????????????????????? [4406 bp]
'Adiantum tetraphyllum' AATATCCAACCTGACGAAATTGGCAGCATCATTCGCAAGCAAATCGAAGGGTATGTTCCGGAAATGAAAGTTGTTAACATTGGTACCGTACTTCAAGTGGGAGACGGAATCGCCCGTATTCATGGACTCGACGAAGTAATGGCTGGCGAATTGGTGGAATCCGAAGATGGTACAGTTGGCATTGCTTCGAATCCGGAATCTGATAATGTTGGGGCTGTACTGACGGGCGATGGTGTAACTATACGAGAAGGGGGCTCTGTACAAGCAACGGGTAAGATTGCCCAAATACCAGTCAGTGACTCATCTCTAGGCCGTGTTGTAAATGCGTTGGCCCAACCTATCGACGGAAAAGGCCAAATCTCAGCTTCCGAGTTCAGGTCGATAGAATCCCCCGCTCCGGGGATTATTTCAAGACGCTCCGTGTACGAACCCCTACAAACAGGTTTGATTGCTATCGACTCGATGATTCCCATTGGTCGTGGTCAGCGGGAGTTAATTATTGGGGATAGACAGACTGGCAAAACGGCAGTAGCTACAGATACAATTTTGAACCAAAAGGGTCAAAATGTCATATGTATATACGTAGCTATTGGTCAAAAGGCTTCGTCTGTGGCTCAGGTAGTCGACACCTTTCGGGAACGTGGTGCACTGGAATACACCATTGTAGTCTCGGAAACTGCAAATTCTCCAGCCACCCTGCAATACCTTGCTCCCTACACAGGGGCAGCTCTAGCTGAATACTTCATGTATAACCAACAGCATACCCTGATTATCTACGATGATCTCTCCAAACAAGCTCAGGCTTATCGACAGATGTCTCTGTTACTGAAAAGACCGCCTGGGCGAGAAGCATATCCGGGAGATGTTTTTCACTTACATTCCCGCCTTTTAGAGAGGGCCGCTAAGTTGAGTCCCCAATTAGGGGAGGGCAGTATGACAGCTTTACCCATCGTTGAGACACAGGCGGGAGATGTATCGGCTTATATACCCACTAATGTTATTTCTATTACCGATGGATAAACATTTCTATCAGCAGACCTATTTAATGCCGGGATTCGACCGGCGATTAATGTGGGTATTTCTGTATCTAGGGTAGGTTCTGCAGCTCAAATCAAAGCTATGAAACAAGTAGCCGGTAAATTGAAATTGGAATTGGCGCAATCTGCAGAATTGGAGGCTTTCGCTCAATTTGCTTCCGATCTCGATAAAACTACCCAAAATCAATTAGCTAGAGGACAACGATTGCGCGAGCTTCTCAAACAATCTCAGTCAGCCCCATTAGCGGTAGAGGAACAAGTAGCTACCATTTACACCGGAGTTAACGGATATTTAGATGTGTCAGATGTTGAACAGGTAAAACGGTTCCTGGTTCAGCTGCGTGAATATGTAGCAACTAGCAAACCTAGTTTTGGTGAAATTATTCGCTCTACAAAGGTGTCTACGGAACAAGCGGAAGTAATTTTGAAAGAAGCAATTAAGGAGTCAACGGAACTTTTTCT-ACTGCAA??????????????????????????GAATATTCAATGTCCTTGGTGAACCCGTAGATAATTTGGGTCCCGTTCGAAGTAGTGCTACATTTCCAATTCACAGATCCGCTCCGGCATTTACTCAATTGGATACCAAGCTATCGATTTTTGAGACGGGAATTAAAGTTGTGGATCTTTTGGC-CCCATATCGTCGAGGTGGAAAAATTGGCTTATTTGGCGGAGCCGGAGTTGGGAAGACAGTTCTTATCATGGAATTGATCAATAATATTGCGAAAGCTCACGGAGGTGTATCTGTATCTGGCGGGGTAGGAGAACGTACACGTGAGGGTAATGACCTCTACATGGAAACGAAAGAGTCAAAAGTTATTAATGAACAAAATATATCTGAATCAAAGGTGGCTTTGGTTTATGGTCAGATGAATGAACCACCGGGAGCTCGTATGAGAGTTGGCTCAACCGCTCCAACAATGGCGGAATATTTCCGGGATATCAACAAGCGAGATGTACTCCTATTCATTGACAACATCTTTCGCTTTGTCCAGGCGGGTTCGGAGGTCTCAGCATTACTCGGCAGAATGCCTTCTGCCGTGGGTTATCAGCCGACCCTTGGTACAGAAAT-GGGATC---GTTACAGGAACGAATTAC-TTCCACCAAAGAGGGGTCAATAACGTCCATTCAAGCTGTTTATGTACCTGCAGACGATCTAACTGACCCAGCCCCTGCTACGACATTCGCACATCTAGATGCTACAACTGTGCTTTCAAGAGGTTTAGCAGCAAAAGGTATCTATCCAGCCGTGGATCCGTTGGATTCGACCTCAACTATG--TTGCAGCCTTGGATTGTAGGCGAGGAGCATTATGAAACTGCACA-GGGGGTTAAGCAGACTTTGCAGCGGTACAAGGAACTTCAAGATATTATAGCTATTCCCGGACTAGACGAGTTATCCGAGGAAGACCGTTTGACGGTAGCTCGAGCTCGAAAAATAGAGCGTTTTCTATCACAACCTTTTTTT---GTGGCGGAAGTCTTCACCGGTTCTCCGGGGAAATATGTTAGTTTACCAGAAACAATTAAGGGATTTCAAATGATTCTTCCTGGAGAGTTGGATAATCTCCCCGAGCAAGCTTCTCATTCAGTTGGTAATATTGACGAAGTGGCCGCAAAGGCCGCGGCTTTGCAGGTAGATTATCGATTGA------C--CTATTACACTCCCG-AATACCAGACCAAAG-ACACCG-ATATATTAGCGGCTTTCCGAATGACTCCACAACCTGGAGTGCCGG-CTG-AAGAAGCCGGAGCTGCAGTAGCTGCGG-AATCTTCCACGGGTACGTGGACCACGGTATGGACAGACGGACTTACTACCCTTGATCGCTACAAGGGCCGGTGCTACGATATTGAGCCCGTAGCTGGCGAAGAGAATCAGTATATCGCATATGTAGCTTATCCTCTGGATTTATTCGAGGAGGGTTCCGTTACTAATATGCTGACTTCTATTGTAGGTAATGTTTTTGGATTTAAGGCTCTACGCGCTCTGCGTC-TGGAAGACTTACGAATTCCCCCCGCTTATTCCAAAACTTTTATAGGACCCCCTCACGGCATTCAGGTGGAGAGGGATAAACTAAACAAATATGGACGTCC-GCTACTGGGATGTACAATCAAGCCAAAATTGGGCTTGTCTGCCAAGAATTATGGTAGAGCAGTTTATGAATGCCTCCGCGGC-GGACTTGATTTCACAAAAGATGATGAAAA-CGTGAA-TTCCCAGCCGTTTATGCGATGGAGAGATCGATTCTTATTCGTAGCGGAAT-CTCT--TTACAAATCTCTGTGTGAAACCGGTGAAATCAAGGGACATTACTTGAAT-GCCACTGCA-GGTACATGTGA-GGAGAT-GATGAAGAGAG-CTG-CTTGTGCCAGAGAACTAGGTGCACCA--ATAGTCATGCATGACTACCTGACGGGGGGATTTACTGCAAATACCAGCTTAGCCTACTATTGCAGAGACAACGGG-CTACTTCTGCACATTCATAGAGCGATGCATGCTGTCATCTCTAGACAGCGAAATCACGGTATGCATTTCCGGGTATTGGCCAAGGCATTACGTATGTCTGGTGGAGATCACGTCCATGCCGGAACTGTAGTGGGCAAATTGGAAGGCGAACGAGAAGTTACCCTAGGATTTGTCGACTTACTCCGCGACGACTACATCGAAAAGGATCGTAGCCGCGGCGTTTATTTCACCCAAGATTGGGTATCCATGCCGGGCGTCATCCCCGTAGCTTCGGGGGGTATTCACGTCT-GGCACATGCC-CGCCT-TGACCGAAATTTTCGGGGACGACGCCGTCCTACAATTTGG-TGGGGGAACGTTGGGACACCCCTGGGGAAATGCACCCGGTGCCGTAGCTAACCGAGT-TGCATTAGA-GGCTTGCGTACAAGCTCGTAA-TGAGGGCCGTGACCTCGCTCGTGAA?????????????????????????????????????????????????????????????????????????????????????????????????????????????????????????????????????????????????????????????????????????????????????????????????????????????????????????????????????????????????????????????????????????????????????????????????????????????????????????????????????????????????????????????????????????????????????????????????????????????????????? [4406 bp]
'Adiantum venustum' ???????????????????????????????????????????????????????????????????????????????????????????????????????????????????????????????????????????????????????????????????????????????????????????????????????????????????????????????????????????????????????????????????????????????????????????????????????????????????????????????????????????????????????????????????????????????????????????????????????????????????????????????????????????????????????????????????????????????????????????????????????????????????????????????????????????????????????????????????????????????????????????????????????????????????????????????????????????????????????????????????????????????????????????????????????????????????????????????????????????????????????????????????????????????????????????????????????????????????????????????????????????????????????????????????????????????????????????????????????????????????????????????????????????????????????????????????????????????????????????????????????????????????????????????????????????????????????????????????????????????????????????????????????????????????????????????????????????????????????????????????????????????????????????????????????????????????????????????????????????????????????????????????????????????????????????????????????????????????????????????????????????????????????????????????????????????????????????????????????????????????????????????????????????????????????????????????????????????????????????????????????????????????????????????????????????????????????????????????????????????????????????????????????????????????????????????????????????????????????????????????????????????????????????????????????????????????????????????????????????????????????????????????????????????????????????????????????????????????????????????????????????????????????????????????????????????????????????????????????????????????????????????????????????????????????????????????????????????????????????????????????????????????????????????????????????????????????????????????????????????????????????????????????????????????????????????????????????????????????????????????????????????????????????????????????????????????????????????????????????????????????????????????????????????????????????????????????????????????????????????????????????????????????????????????????????????????????????????????????????????????????????????????????????????????????????????????????????????????????????????????????????????????????????????????????????????????????????????????????????????????????????????????????????????????????????????????????????????????????????????????????????????????????????????????????????????????????????????????????????????????????????????????????????????????????????????????????AGATTACCGATTGA------C--CTATTACACTCCCG-AATACAAGACCAAAG-ACACTG-ATATCTTAGCGGCTTTTCGAATGACTCCACAACCTGGAGTACCGG-CTG-AGGAAGCCGGAGCTGCAGTAGCTGCGG-AATCTTCCACAGGTACATGGACCACGGTATGGACAGACGGACTTACTAGTCTTGATCGCTACAAGGGCCGGTGCTACGATATCGAGCCCGTAGCTGGAGAGGAAAATCAGTATATTGCATATGTAGCTTATCCCCTAGATTTATTCGAGGAAGGTTCCGTCACCAATATGCTGACTTCTATTGTAGGTAATGTGTTTGGATTTAAGGCTCTACGCGCTCTGCGTC-TGGAAGACTTACGAATTCCCCCCGCTTATTCTAAAACTTTCATTGGCCCCCCCCATGGTATTCAGGTGGAAAGGGATAAACTAAACAAATATGGACGTCC-CCTATTGGGATGTACAATTAAGCCAAAATTGGGCTTGTCTGCCAAGAATTATGGTAGAGCAGTTTATGAATGCCTCCGCGGT-GGACTTGATTTTACAAAAGATGATGAAAA-CGTGAA-TTCTCAACCGTTTATGCGGTGGAGAGATCGATTTTTATTTGTAGCAGAAG-CCCT--TTTCAAATCCCAGGCTGAAACCGGTGAAATCAAAGGGCATTACTTGAAT-GCCACTGCT-GGTACGTGTGA-AGAGAT-GATGAAAAGAG-CCG-CTTTTGCCAGAGAATTGGGCGCACCA--ATTGTCATGCATGACTACCTGACGGGGGGGTTTACTGCAAATACCAGCTTAGCCTTCTACTGCAGAGACAACGGC-CTACTTTTGCACATCCACAGGGCGATGCATGCTGTCATCGATAGACAAAAAAATCACGGTATACATTTTCGTGTATTAGCTAAGGGATTACGCATGTCCGGCGGGGATCACATCCATGCCGGAACTGTAGTGGGCAAATTGGAAGGCGAACGAGAAGTTACTCTAGGATTTGTCGACTTACTCCGCGACGACTACATTGAAAAAGATCGTAGCCGCGGCATCTATTTCACCCAAGATTGGGTATCCATGCCGGGCGTCTTTCCCGTAGCTTCGGGAGGTATACACGTCT-GGCACATGCC-CGCCT-TAACCGAAATTTTCGGGGACGACTCCGTTCTACAATTTGG-TGGGGGAACATTGGGACATCCTTGGGGAAATGCACCTGGTGCCGTAGCGAACCGAGT-TGCATTGGA-GGCTTGCGTACAGGCTCGTAA-TGAGGGTCGCGACCTCGCCCGCGAAGGTAACGAAATCATT??????????????????????????????????????????????????????????????????????????????????????????????????????????????????????????????????????????????????????????????????????????????????????????????????????????????????????????????????????????????????????????????????????????????????????????????????????????????????????????????????????????????????????????????????????????????????????????????????????? [4406 bp]
'Afropteris barklyae' ???????????????????????????????????????????????????????????????????????????????????????????????????????????????????????????????????????????????????????????????????????????????????????????????????????????????????????????????????????????????????????????????????????????????????????????????????????????????????????????????????????????????????????????????????????????????????????????????????????????????????????????????????????????????????????????????????????????????????????????????????????????????????????????????????????????????????????????????????????????????????????????????????????????????????????????????????????????????????????????????????????????????????????????????????????????????????????????????????????????????????????????????????????????????????????????????????????????????????????????????????????????????????????????????????????????????????????????????????????????????????????????????????????????????????????????????????????????????????????????????????????????????????????????????????????????????????????????????????????????????????????????????????????????????????????????????????????????????????????????????????????????????????????????????????????????????????????????????????????????????????????????????????????????????????????????????????????????????????????????????????????????????????????????????????????????????????????????????????????????????????????????????????????????????????????????????????????????????????????????????????????????????????????????????????????????????????????????????????????????????????????????????????????????????????????????????????????????????????????????????????????????????????????????????????????????????????????????????????????????????????????????????????????????????????????????????????????????????????????????????????????????????????????????????????????????????????????????????????????????????????????????????????????????????????????????????????????????????????????????????????????????????????????????????????????????????????????????????????????????????????????????????????????????????????????????????????????????????????????????????????????????????????????????????????????????????????????????????????????????????????????????????????????????????????????????????????????????????????????????????????????????????????????????????????????????????????????????????????????????????????????????????????????????????????????????????????????????????????????????????????????????????????????????????????????????????????????????????????????????????????????????????????????????????????????????????????????????????????????????????????????????????????????????????????????????????????????????????????????????????????????????????????????????????????????????????????????????????????????????????????????????????????????????????????????????????????????????????????????????????????????????????????????????????????????????????????????????????????????????????????????????????????????????????????????????????????????????????????????????????????????????????????????????????????????????????????????????????????????????????????????????????????????????????????????????????????????????????????????????????????????????????????????????????????????????????????????????????????????????????????????????????????????????????????????????????????????????????????????????????????????????????????????????????????????????????????????????????????????????????????????????????????????????????????????????????????????????????????????????????????????????????????????????????????????????????????????????????????????????????????????????????????????????????????????????????????????????????????????????????????????????????????????????????????????????????????????????????????????????????????????????????????????????????????????????????????????????????????????????????????????????????????????????????????????????????????????????????????????????????????????????????????????????????????????????????????????????????????????????????????????????????????????????????????????????????????????????????????????????????????????????????????????????TCTCAA-TTCTGCGTCCGTTTGGAGGCCAAACAGAGATTACGTTTTAACTACGGTTT-GACAGAACGCCAATTACTCAAATATGTTCGTATCGCCAGAAAAACCAGGGGTTCAACAGGTCAGGTACCGCTGCAATTGCTTGAGATGCGTTTGGATAATATAATTTTTCGGTTAGGTATGTCTTCCACGATTCCCGCTGCCAGACAATTGGTTAATCAT---AGACATATTTTAG--TGAATCAGC--GTATTGT-GGATATACCAAGCTATCGATGTAAA--CCTAGAGATATGGTTTAGTAAATCATATGGCCAACCGAGAATCCGTCGACCTAGATATAAATGAATTGTTAGTTGT-TGAGTATTATTCTCGAAAGG [4406 bp]
'Agathis australis' ???????????????????????????????????????????????????????????????????????????????????????????????????????????????????????????????????????????????????????????????????????????????????????????????????????????????????????????????????????????????????????????????????????????????????????????????????????????????????????????????????????????????????????????????????????????????????????????????????????????????????????????????????????????????????????????????????????????????????????????????????????????????????????????????????????????????????????????????????????????????????????????????????????????????????????????????????????????????????????????????????????????????????????????????????????????????????????????????????????????????????????????????????????????????????????????????????????????????????????????????????????????????????????????????????????????????????????????????????????????????????????????????????????????????????????????????????????????????????????????????????????????????????????????????????????????????????????????????????????????????????????????????????????????????????????????????????????????????????????????????????????????????????????????????????????????????????????????????????????????????????????????????????????????????????????????????????????????????????????????????????????????????????????????????????????????????????????????????????????????????????????????????????????????????????????????????????????????????????????????????????????????????????????????????????????????????????????????????????TCCAGTTGGTGGAGCTACTCTCGGACGAATTTTTAATGTTCTTGGAGAACCTGTTGATGATTTAGGTCCTGTAGCTGCTCGCGCAAAATCCCCTATTCATAGAGCTGCTCCTGACTTTACACAGTTGGATACCAAATTTTCAATTTTTGAAACAGGCATTAAAGTAGTGGATCTTTTAGC-TCCTTATCGCCGTGGGGGAAAAATAGGATTATTCGGGGGAGCTGGAGTGGGTAAAACAGTACTCATTATGGAGTTAATCAACAACATTGCTAAGGCTCATGGGGGTGTATCTGTATTTAGCGGGGTAGGAGAACGTACCCGTGAAGGAAATGATCTTTATATGGAAATGAAAGAATCGGGAGTCATTCAGGAACAAAATATCTCAGAATCCAAAGTAGCTCTGGTCTATGGTCAGATGAATGAACCACCAGGAGCTCGTATGAGAGTCGGGTTAACTGCTTTAACCATGGCGGAATATTTCCGAGATGTCAATAAGCAAGATGTACTATTATTTATTGACAATATCTTCCGCTTTGTCCAAGCAGGATCAGAGGTATCCGCCTTATTAGGAAGAATGCCTTCTGCTGTGGGTTATCAGCCGACTCTTGGTACGGAAAT-GGGTTG---TTTGCAAGAGAGAATCAC-TTCTACCAAAGAGGGATCTATAACCTCCATTCAAGCAGTTTATGTACCTGCGGACGACTTGACTGATCCTGCTCCTGCTACAACATTTGCACATTTAGACGCTACTACCGTGCTATCAAGAGGATTAGCTGCCAAGGGTATCTATCCAGCGGTGGATCCTTTAGATTCAACATCAACTATG--CTCCAACCTTCGATCGTTGGCGAAGAACATTATGAAACTGCACA-AAGAGTTAAACAAACTTTGCAACGTTATAAGGAACTTCAAGACATTATAGCTATTCTTGGACTGGACGAATTATCAGAAGAAGATCGTTTAACAGTAGCAAGAGCAAGAAAAATTGAACGTTTCTTGTCACAACCCTTTTTC---GTAGCAGAGGTATTCACTGGTTCCCCGGGTAAATATGTTAGTCTTACAGAAACAATTAGAGGTTTTCAAATGATTCTTTCCGGAGAATTAGATGGTCTCCCCGAACAGTCTTTTTATTTGGTGGGTAACATTGA?????????????????????????????????AGATTATAGATTAA------C--TTATTATACTCCGG-AATATCAGACCAAAG-ACACTG-ATATCTTGGCAGCATTCCGAGTTACTCCTCAACCCGGAGTGCCCC-CCG-AGGAAGCAGGAGCAGCAGTAGCGGCTG-AATCTTCCACCGGTACATGGACAACTGTTTGGACCGATGGACTTACCAGTCTTGATCGTTACAAGGGGCGATGCTATGACATCGAGCCTGTTCCTGGAGAGGAAACTCAATTTATTGCCTATGTAGCTTACCCCTTAGACCTTTTTGAAGAAGGTTCTGTTACCAACCTGTTCACTTCCATTGTGGGTAATGTATTTGGATTCAAAGCCCTACGGGCTCTACGTC-TGGAAGATCTACGAATTCCTCCTGCTTATTCCAAAACTTTCCAGGGTCCACCCCATGGTATTCAAGTTGAAAGAGATAAATTAAACAAATATGGCCGTCC-CTTGTTGGGGTGTACTATCAAACCAAAATTGGGTCTATCTGCCAAGAATTATGGTAGAGCAGTTTACGAATGTCTCCGCGGT-GGACTTGATTTTACCAAGGATGATGAGAA-CGTGAA-TTCCCAACCATTCATGCGCTGGAGAGATCGTTTTGTTTTTTGTGCAGAAG-CAAT--TTATAAAGCTCAGGCAGAGACGGGTGAAATTAAGGGGCATTACTTGAAT-GCTACTGCA-GGTACATGTGA-AGAAAT-GATGAAAAGAG-CAA-TGTTCGCCTATGAATTGGGAGTTCCC--ATAGTCATGCATGACTATCTGACGGGAGGTTTTACGGCAAATACTTCGTTGGCTCATTATTGCCGAGACCATGGC-CTACTTCTTCATATTCACCGCGCAATGCATGCAGTTATTGACAGACAAAAAATTCATGGTATGCACTTTCGTGTGCTGGCTAAAGCATTGCGTATGTCTGGCGGAGATCATGTTCACGCTGGTACTGTAGTAGGTAAACTTGAAGGTGAACGAGAAGTCACTTTAGGTTTTGTTGATCTACTACGTGATGATTTTATTGAAAAAGACCGAAGTCGTGGTGTTTATTTTACTCAAGATTGGGTATCTATGCCAGGTGTTTTGCCTGTAGCTTCAGGGGGTATTCACGTTT-GGCATATGCC-TGCTC-TGACCGAGATCTTTGGGGATGATTCTGTATTACAGTTTGG-TGGGGGAACTTTGGGGCACCCTTGGGGAAATGCACCTGGTGCAGTAGCTAATCGGGT-CGCTTTAGA-AGCTTGTGTACAAGCTCGTAA-TGAAGGACGTGATCTTGCTCGTGAAGGTAATGATATTATCCGTGAAGCAGCTTCTCGA-TATCGCATCCGTCTAGAAGAAAAACAAAAATTGCGTTTTCATTACGGACT-GACAGACCGACAATTACTTCAATATGTCCGTATCGCTAGAAGAGCCGAAGGATCGACGGGCGAGGTCCTATTGCAATTACTTGAAATGCGTTTGGATAATATTATTTTTCGATTGGGTATGACTCTTACCATTCCTGGAGCCAGACAATTAGTCTGCCAT---AGACATATCCTGG--TCAATGGCC--GTATAGT-AGATAAACCAAGTTATCGTTGCAAC--CCCTACGATGTGGAGTAGTAAATCGAATAATAGATATTACACGGATTAATTTGAACATTAATGAATTGTTGGTCAT-AGAGTATTTTTCCCGTCGAG [4406 bp]
'Aglaomorpha acuminata' ???????????????????????????????????????????????????????????????????????????????????????????????????????????????????????????????????????????????????????????????????????????????????????????????????????????????????????????????????????????????????????????????????????????????????????????????????????????????????????????????????????????????????????????????????????????????????????????????????????????????????????????????????????????????????????????????????????????????????????????????????????????????????????????????????????????????????????????????????????????????????????????????????????????????????????????????????????????????????????????????????????????????????????????????????????????????????????????????????????????????????????????????????????????????????????????????????????????????????????????????????????????????????????????????????????????????????????????????????????????????????????????????????????????????????????????????????????????????????????????????????????????????????????????????????????????????????????????????????????????????????????????????????????????????????????????????????????????????????????????????????????????????????????????????????????????????????????????????????????????????????????????????????????????????????????????????????????????????????????????????????????????????????????????????????????????????????????????????????????????????????????????????????????????????????????????????????????????????????????????????????????????????????????????????????????????????????????????????????????????????????????????????????????????????????????????????????????????????????????????????????????????????????????????????????????????????????????????????????????????????????????????????????????????????????????????????????????????????????????????????????????????????????????????????????????????????????????????????????????????????????????????????????????????????????????????????????????????????????????????????????????????????????????????????????????????????????????????????????????????????????????????????????????????????????????????????????????????????????????????????????????????????????????????????????????????????????????????????????????????????????????????????????????????????????????????????????????????????????????????????????????????????????????????????????????????????????????????????????????????????????????????????????????????????????????????????????????????????????????????????????????????????????????????????????????????????????????????????????????????????????????????????????????????????????????????????????????????????????????????????????????????????????????????????????????????????????????????????????????????????????????????????????????????????????????????????????????AGATTATCGATTGA------C--TTATTACACCCCCG-AATACAAAACCAAAG-ATACCG-ACATCTTAGCAGCATTTCGAATGACCCCACAACCTGGAGTACCAG-CTG-AGGAAGCTGGAGCTGCGGTAGCTGCAG-AATCCTCCACAGGTACGTGGACCACTGTATGGACAGATGGGTTGACTAGTCTTGATCGTTACAAAGGCCGATGCTACGACATCGAACCCGTCGCTGGAGAAGAAAACCAGTATATCGCGTATGTAGCTTATCCTTTGGATCTATTCGAAGAAGGTTCTGTTACTAATCTGTTCACCTCCATAGTAGGTAATGTCTTTGGATTTAAGGCTCTACGCGCTCTACGCT-TGGAAGACCTTCGAATCCCTCCCGCTTATTCTAAAACTTTCATAGGACCGCCTCATGGTATTCAGGTTGAAAGGGATAAATTAAACAAATATGGACGTCC-TTTATTGGGATGTACAATCAAGCCAAAATTGGGTCTGTCTGCTAAAAATTATGGTAGAGCCGTCTACGAATGCCTTCGTGGC-GGACTTGATTTCACAAAAGATGATGAAAA-TGTGAA-TTCCCAGCCATTCATGCGTTGGAGAGATCGTTTCCTATTTGTGGCAGAAG-CTCT--TTTCAAATCCCAGGCTGAAACGGGGGAAATTAAAGGGCATTACTTAAAT-GCTACTGCA-GGTACATGTGA-AGAGAT-GTTAAAAAGAG-CTG-TTTTTGCTAGGGAGTTGGGTGCACCA--ATTGTCATGCATGACTACCTAACCGGAGGGTTTACTGCAAATACCAGTTTAGCTTATTATTGCAGAGATAATGGG-CTGCTTCTTCATATTCACCGCGCGATGCATGCTGTGATCGATAGGCAACGAAATCACGGTATGCATTTTCGTGTATTGGCCAAAGCGTTACGCATGTCCGGCGGAGATCATGTACATGCTGGAACTGTAGTAGGCAAACTAGAGGGGGAACGAGAAGTTACCCTTGGGTTCGTCGATTTACTTCGCGATGATTACATTGAAAAAGATCGTAGCCGCGGTATTTATTTCACCCAAGATTGGGTATCTATGCCGGGTGTATTACCCGTAGCTTCAGGGGGTATCCACGTCT-GGCACATGCC-TGCTC-TAACCGAAATCTTTGGGGACGATTCCGTATTACAGTTCGG-CGGAGGAACCTTAGGACATCCTTGGGGAAATGCGCCAGGTGCAGTAGCCAACCGAGT-TGCGTTGGA-AGCTTGCGTACAGGCTCGTAA-TGAGGGTCGCGACCTAGCCCGTGAAGGTAATGAGATTGTTCGTGAAGCTAGTTCTCAA-TTTTGTGTGCGTTTGGAGGCCAAACAAAGATTACGGTTTAATTATGGATT-AACAGAACGCTAACTACTAAAATATGTGCGTGTCGCTAGAAAGGCTAGAGGTTCAACGGGCCAAGTACTACTACAATTACTTGAGATGCGCTTGGATAATGTCATTTTCCACCTAGGTCTTGCTTCCACGGTTCCCGCCGCTAGGCAGTTAGTTAATCAC---AGACACATCTTAG--TGAACAGTT--GTGTCGT-AGATATACCAAGTTATCGATGTAAG--CCAAAAGATATGGATTGGTGAATTGTATCGCCAATCGAGAATCCGTTAATTTGAATATAAATGAATTGTTAGTTGT-TGAGTATTACTCCCGCAAAG [4406 bp]
'Aglaomorpha cf. cornucopia Janssen 2255' ???????????????????????????????????????????????????????????????????????????????????????????????????????????????????????????????????????????????????????????????????????????????????????????????????????????????????????????????????????????????????????????????????????????????????????????????????????????????????????????????????????????????????????????????????????????????????????????????????????????????????????????????????????????????????????????????????????????????????????????????????????????????????????????????????????????????????????????????????????????????????????????????????????????????????????????????????????????????????????????????????????????????????????????????????????????????????????????????????????????????????????????????????????????????????????????????????????????????????????????????????????????????????????????????????????????????????????????????????????????????????????????????????????????????????????????????????????????????????????????????????????????????????????????????????????????????????????????????????????????????????????????????????????????????????????????????????????????????????????????????????????????????????????????????????????????????????????????????????????????????????????????????????????????????????????????????????????????????????????????????????????????????????????????????????????????????????????????????????????????????????????????????????????????????????????????????????????????????????????????????????????????????????????????????????????????????????????????????????????????????????????????????????????????????????????????????????????????????????????????????????????????????????????????????????????????????????????????????????????????????????????????????????????????????????????????????????????????????????????????????????????????????????????????????????????????????????????????????????????????????????????????????????????????????????????????????????????????????????????????????????????????????????????????????????????????????????????????????????????????????????????????????????????????????????????????????????????????????????????????????????????????????????????????????????????????????????????????????????????????????????????????????????????????????????????????????????????????????????????????????????????????????????????????????????????????????????????????????????????????????????????????????????????????????????????????????????????????????????????????????????????????????????????????????????????????????????????????????????????????????????????????????????????????????????????????????????????????????????????????????????????????????????????????????????????????????????????????????????????????????????????????????????????????????????????????????????????AAATTATCGATTGA------C--TTATTACACCCCCG-AATACAAAACCAAAG-ATACCG-ATATCTTAGCAGCATTTCGAATGACCCCACAACCTGGAGTACCGG-CTG-AGGAAGCTGGAGCTGCGGTAGCTGCAG-AATCCTCCACAGGTACGTGGACCACTGTATGGACAGATGGGTTGACTAGTCTTGATCGTTACAAAGGCCGATGCTACGACATCGAACCCGTCGCTGGAGAAGAAAACCAGTATATCGCGTATGTAGCTTATCCTTTGGATCTATTCGAAGAAGGTTCTGTTACTAATCTGTTCACCTCCATAGTAGGTAATGTCTTTGGATTTAAGGCTTTACGCGCTCTACGCT-TGGAAGACCTTCGAATCCCTCCCGCTTATTCTAAAACTTTCATAGGACCGCCTCATGGTATTCAGGTTGAAAGGGATAAATTAAACAAATATGGACGTCC-CTTATTGGGATGTACAATCAAGCCAAAATTGGGCCTGTCTGCTAAAAATTATGGTAGAGCCGTCTACGAATGCCTTCGTGGC-GGACTTGATTTCACAAAAGATGATGAAAA-TGTGAA-TTCCCAGCCATTCATGCGTTGGAGAGATCGTTTCCTATTTGTGGCAGAAG-CTCT--TTTCAAATCCCAGGCTGAAACGGGGGAAATCAAAGGGCATTACTTAAAT-GCTACTGCA-GGTACATGTGA-AGAGAT-GTTCAAAAGAG-CTG-TTTTTGCTAGGGAGTTGGGTGTACCA--ATTATCATGCATGACTACCTAACCGGAGGGTTTACTGCAAATACCAGTTTAGCTTATTATTGCAGAGATAATGGG-CTGCTTCTTCATATTCACCGCGCGATGCATGCTGTGATCGATAGGCAACGAAATCACGGTATGCATTTTCGTGTATTGGCCAAAGCGTTACGCATGTCCGGCGGAGATCATGTACATGCTGGAACTGTAGTAGGCAAACTAGAGGGGGAACGAGAAGTTACCCTTGGGTTCGTCGATTTACTTCGCGACGATTACATTGAAAAAGATCGTAGCCGCGGTATTTATTTCACCCAAGATTGGGTATCTATGCCGGGTGTATTACCCGTAGCTTCAGGGGGTATCCACGTCT-GGCACATGCC-TGCTC-TAACCGAAATCTTTGGGGACGATTCCGTATTACAGTTCGG-CGGAGGAACCTTAGGACATCCTTGGGGAAATGCGCCAGGTGCAGTAGCCAACCGAGT-CGCGTTGGA-AGCTTGCGTAC???????????????????????????????????????????????????????????????TCTCAA-TTTTGTGTGCGTTTGGAGGCCAAACAAAGATTACGGTTTAATTATGGATT-AACAGAACGCTAACTACTAAAATATGTGCGTGTCGCTAGAAAAGCTAGAGGTTCAACGGGCCAAGTACTACTACAATTACTCGAGATGCGCTTGGATAATGTTATTTTCCACCTAGGTCTTGCTTCCACGGTTCCCGCCGCTAGGCAGTTAGTTAATCAC---AGACACATCTTAG--TGAACAGTT--GTGTCGT-AGATATACCAAGTTATCGATGTAAG--CCAAAAGATATGGATTGGTGAATTGTATCGCCAATCGAGAATCCGTTAATTTGAATATAAATGAATTGTTAGTTGT-TGAGTATTACTCCCGCAAAG [4406 bp]
'Aglaomorpha coronans' ???????????????????????????????????????????????????????????????????????????????????????????????????????????????????????????????????????????????????????????????????????????????????????????????????????????????????????????????????????????????????????????????????????????????????????????????????????????????????????????????????????????????????????????????????????????????????????????????????????????????????????????????????????????????????????????????????????????????????????????????????????????????????????????????????????????????????????????????????????????????????????????????????????????????????????????????????????????????????????????????????????????????????????????????????????????????????????????????????????????????????????????????????????????????????????????????????????????????????????????????????????????????????????????????????????????????????????????????????????????????????????????????????????????????????????????????????????????????????????????????????????????????????????????????????????????????????????????????????????????????????????????????????????????????????????????????????????????????????????????????????????????????????????????????????????????????????????????????????????????????????????????????????????????????????????????????????????????????????????????????????????????????????????????????????????????????????????????????????????????????????????????????????????????????????????????????????????????????????????????????????????????????????????????????????????????????????????????????????????????????????????????????????????????????????????????????????????????????????????????????????????????????????????????????????????????????????????????????????????????????????????????????????????????????????????????????????????????????????????????????????????????????????????????????????????????????????????????????????????????????????????????????????????????????????????????????????????????????????????????????????????????????????????????????????????????????????????????????????????????????????????????????????????????????????????????????????????????????????????????????????????????????????????????????????????????????????????????????????????????????????????????????????????????????????????????????????????????????????????????????????????????????????????????????????????????????????????????????????????????????????????????????????????????????????????????????????????????????????????????????????????????????????????????????????????????????????????????????????????????????????????????????????????????????????????????????????????????????????????????????????????????????????????????????????????????????????????????????????????????????????????????????????????????????????????????????????????AGATTATCGATTGA------C--TTATTACACCCCCG-AATACAAAACCAAAG-ATACCG-ACATCTTAGCAGCATTTCGAATGACCCCACAACCTGGAGTACCGG-CTG-AGGAAGCTGGAGCTGCGGTAGCTGCAG-AATCCTCCACAGGTACGTGGACCACTGTATGGACAGATGGGTTGACTAGTCTTGATCGTTACAAGGGCCGATGCTACGACATCGAACCCGTCGCTGGAGAAGAAAACCAGTATATCGCGTATGTAGCTTATCCTTTGGATCTATTCGAAGAAGGTTCTGTTACTAACTTATTCACCTCCATAGTAGGTAATGTCTTTGGATTTAAGGCTCTACGCGCTCTACGCT-TGGAAGACCTTCGAATCCCTCCCGCTTATTCTAAAACTTTCATAGGACCGCCTCATGGTATTCAGGTTGAAAGGGATAAATTAAACAAATATGGACGTCC-TTTATTGGGATGTACAATTAAGCCAAAATTGGGTCTATCTGCTAAAAATTATGGTAGAGCCGTCTACGAATGCCTTCGTGGC-GGACTTGATTTCACAAAAGATGATGAAAA-TGTGAA-TTCCCAGCCATTCATGCGTTGGAGAGATCGTTTCTTATTTGTGGCAGAAG-CTCT--TTTTAAATCCCAGGCTGAAACGGGGGAAATTAAAGGGCATTACTTAAAT-GCTACTGCA-GGTACATGTGA-AGAGAT-GTTTAAAAGAG-CTG-TTTTTGCTAGGGAGTTGGGTGTACCA--ATTATCATGCATGACTACCTAACCGGAGGGTTTACTGCAAATACCAGCTTAGCTTATTATTGCAGAGATAATGGA-CTGCTTCTTCATATTCACCGCGCAATGCATGCTGTGATCGATAGGCAACGAAATCACGGTACGCATTTTCGTGTATTGGCCAAAGCGTTACGCATGTCCGGCGGAGATCATGTACATGCTGGAACTGTAGTAGGCAAACTAGAGGGGGAACGAGAAGTTACCCTTGGGTTCGTCGATTTACTTCGCGACGATTACATTGAAAAGGATCGTAGCCGCGGTATTTATTTCACCCAAGATTGGGTATCTATGCCGGGTGTATTACCCGTAGCTTCAGGGGGTATCCACGTCT-GGCACATGCC-TGCTT-TAACCGAAATCTTTGGGGACGATTCCGTATTACAGTTCGG-CGGAGGAACCTTAGGACATCCTTGGGGAAATGCGCCAGGTGCAGTAGCCAACCGAGT-CGCGTTGGA-AGCTTGTGTACAGGCTCGTAA-TGAGGGTCGCGACCTAGCCCGTGAAGGTAATGAGATTATTCGTGAAGCTAGTTCTCAA-TTTTGTGTGCGTTTGGAGGCCAAACAAAGATTACGGTTTAATTATGGATT-AACAGAACGCTAACTACTAAAATATGTGCGTGTCGCTAGAAAAGCTAGAGGTTCAACGGGCCAAGTACTACTACAATTACTTGAGATGCGCTTGGATAATGTTATTTTCCACCTAGGTCTTGCTTCCACGGTTCCCGCCGCTAGGCAGTTAGTTAATCAC---AGACACATCTTAG--TGAACAGTT--GTGTCGT-AGATATACCAAGTTATCGATGTAAG--CCAAATGATATGGATTGGTGAATTGTATTGCCAATCGAGAATCCGTCAATTTGAATATAAATGAATTGTTAGTTGT-TGAGTATTACTCCCGCAAAG [4406 bp]
'Aglaomorpha drynarioides' ????????????????????????????????????????????????????????????????????????????????????????????????????????????????????????????????????????????????????????????????????????????????????????????????????????????????????????????????????????????????????????????????????????????????????????????????????????????????????????????????????????????????????????????????????????????????????????????????????????????????????????????????????????????????????????????????????????????????????????????????????????????????????????????????????????????????????????????????????????????????????????????????????????????????????????????????????????????????????????????????????????????????????????????????????????????????????????????????????????????????????????????????????????????????????????????????????????????????????????????????????????????????????????????????????????????????????????????????????????????????????????????????????????????????????????????????????????????????????????????????????????????????????????????????????????????????????????????????????????????????????????????????????????????????????????????????????????????????????????????????????????????????????????????????????????????????????????????????????????????????????????????????????????????????????????????????????????????????????????????????????????????????????????????????????????????????????????????????????????????????????????????????????????????????????????????????????????????????????????????????????????????????????????????????????????????????????????????????????????????????????????????????????????????????????????????????????????????????????????????????????????????????????????????????????????????????????????????????????????????????????????????????????????????????????????????????????????????????????????????????????????????????????????????????????????????????????????????????????????????????????????????????????????????????????????????????????????????????????????????????????????????????????????????????????????????????????????????????????????????????????????????????????????????????????????????????????????????????????????????????????????????????????????????????????????????????????????????????????????????????????????????????????????????????????????????????????????????????????????????????????????????????????????????????????????????????????????????????????????????????????????????????????????????????????????????????????????????????????????????????????????????????????????????????????????????????????????????????????????????????????????????????????????????????????????????????????????????????????????????????????????????????????????????????????????????????????????????????????????????????????????????????????????????????????????????????????????????ATCGATTGA------C--TTATTACACCCCCG-AATACAAAACCAAAG-ATACCG-ATATCTTAGCAGCATTTCGAATGACCCCACAACCTGGAGTACCGG-CTG-AGGAAGCTGGAGCTGCGGTAGCTGCAG-AATCCTCCACAGGTACGTGGACCACTGTATGGACAGATGGGTTGACTAGTCTTGATCGTTACAAAGGCCGATGCTACGACATCGAACCCGTCGCTGGAGAAGAAAACCAGTATATCGCGTATGTAGCTTATCCTTTGGATCTATTCGAAGAAGGTTCTGTTACTAATCTGTTCACCTCCATAGTAGGTAATGTCTTTGGGTTTAAGGCTCTACGCGCTCTACGCT-TGGAAGACCTTCGAATCCCTCCCGCTTATTCTAAAACTTTCATAGGACCGCCTCATGGTATTCAGGTTGAAAGGGATAAATTAAACAAATATGGACGTCC-TTTATTGGGATGTACAATCAAGCCAAAATTGGGTCTGTCTGCTAAAAATTATGGTAGAGCCGTCTACGAATGCCTTCGTGGC-GGACTTGATTTCACAAAAGATGATGAAAA-TGTGAA-TTCCCAGCCATTCATGCGTTGGAGAGATCGTTTCCTATTTGTGGCAGAAG-CTCT--TTTCAA????CAGGGTGAAACGGGGGAAATTAAAGGGCATTACTTAAAT-GCTACTGCA-GGTACATGTGA-AGAGAT-GTTAAAAAGAG-CTG-TTTTTGCTAGGGAGTTGGGTGTACCA--ATTATCATGCATGACTACCTAACCGGAGGGTTTACTGCAAATACCAGTTTAGCTTATTATTGCAGAGATAATGGG-CTGCTTCTTCATATTCACCGCGCGATGCATGCTGTGATCGATAGACAACGAAATCACGGTATGCATTTTCGTGTATTGGCCAAAGCGTTACGCATGTCCGGCGGAGATCATGTACATGCTGGAACTGTAGTAGGCAAACTAGAGGGGGAGCGAGAAGTTACCCTTGGGTTCGTCGATTTACTTCGCGACGATTACATTGAAAAAGATCGTAGCCGCGGTATTTATTTCACCCAAGATTGGGTATCTATGCCGGGTGTATTACCCGTAGCTTCAGGGGGTATCCACGTCT-GGCACATGCC-TGCTC-TAACCGAAATCTTTGGGGACGATTCCGTATTACAGTTCGG-CGGAGGAACCTTAGGACATCCTTGGGGAAATGCGCCAGGTGCAGTAGCCAACCGAGT-CGCGTTGGA-AGCTTGCGTACAGGCTCGTAA-TGAG????????????????????????????????????????????????TCTCAA-TTTTGTGTGCGTTTGGAGGCCAAACAAAGATTACGGTTTAATTATGGATT-AACAGAACGCTAACTACTAAAATATGTGCGTGTCGCTAGAAAAGCTAGAGGTTCAACGGGCCAAGTACTACTACAATTACTTGAGATGCGCTTGGATAATGTTATTTTCCACCTAGGTCTTGCTTGCACGGTTCCCGCCGCTAGGCAGTTAGTTAATCAC---AGACACATCTTAG--TGAACAGTT--GTGTCGT-AGATATACCAAGTTATCGATGTAAG--CCAAAAGATATGGATTGGTGAATTGTATCGCCAATCGAGAATCCGTTGATTTGAATATAAATGAATTGTTAGTTGT-TGAGTATTACTCCCGCAAAG [4406 bp]
'Aglaomorpha heraclea' ???????????????????????????????????????????????????????????????????????????????????????????????????????????????????????????????????????????????????????????????????????????????????????????????????????????????????????????????????????????????????????????????????????????????????????????????????????????????????????????????????????????????????????????????????????????????????????????????????????????????????????????????????????????????????????????????????????????????????????????????????????????????????????????????????????????????????????????????????????????????????????????????????????????????????????????????????????????????????????????????????????????????????????????????????????????????????????????????????????????????????????????????????????????????????????????????????????????????????????????????????????????????????????????????????????????????????????????????????????????????????????????????????????????????????????????????????????????????????????????????????????????????????????????????????????????????????????????????????????????????????????????????????????????????????????????????????????????????????????????????????????????????????????????????????????????????????????????????????????????????????????????????????????????????????????????????????????????????????????????????????????????????????????????????????????????????????????????????????????????????????????????????????????????????????????????????????????????????????????????????????????????????????????????????????????????????????????????????????????????????????????????????????????????????????????????????????????????????????????????????????????????????????????????????????????????????????????????????????????????????????????????????????????????????????????????????????????????????????????????????????????????????????????????????????????????????????????????????????????????????????????????????????????????????????????????????????????????????????????????????????????????????????????????????????????????????????????????????????????????????????????????????????????????????????????????????????????????????????????????????????????????????????????????????????????????????????????????????????????????????????????????????????????????????????????????????????????????????????????????????????????????????????????????????????????????????????????????????????????????????????????????????????????????????????????????????????????????????????????????????????????????????????????????????????????????????????????????????????????????????????????????????????????????????????????????????????????????????????????????????????????????????????????????????????????????????????????????????????????????????????????????????????????????????????????????????????????AGATTATCGATTGA------C--TTATTACACCCCCG-AATACAAAACCAAAG-ATACAG-ATATCTTAGCAGCATTTCGAATGACCCCACAACCTGGAGTACCGG-CTG-AGGAAGCTGGAGCTGCGGTAGCTGCAG-AATCCTCCACAGGTACGTGGACCACTGTATGGACAGATGGGTTGACTAGTCTTGATCGTTACAAAGGCCGATGCTACGACATCGAACCCGTCGCTGGAGAAGAAAACCAGTATATCGCGTATGTAGCTTATCCTTTGGATCTATTCGAAGAAGGTTCTGTTACTAATCTGTTCACCTCCATAGTAGGTAATGTCTTTGGATTTAAGGCTCTACGCGCTATACGCT-TGGAAGACCTTCGAATCCCTCCCGCTTATTCTAAAACTTTCATAGGACCGCCTCATGGTATTCAGGTTGAAAGGGATAAATTAAACAAATATGGACGTCC-TTTATTGGGATGTACAATCAAGCCAAAATTGGGTCTGTCTGCTAAAAATTATGGTAGAGCCGTCTACGAATGCCTTCGTGGC-GGACTTGATTTCACAAAAGATGATGAAAA-TGTGAA-TTCCCAGCCATTCATGCGTTGGAGAGATCGTTTCCTATTTGTGGCAGAAG-CTCT--TTTCAAATCCCAGGCTGAAACGGGGGAAATTAAAGGGCATTACTTAAAT-GCTACTGCA-GGTACATGTGA-AGAGAT-GTTAAAAAGAG-CCG-TTTTTGCTAGGGAGTTGGGTGTACCA--ATTATCATGCATGACTACCTAACCGGAGGGTTTACTGCAAATACCAGTTTAGCTTATTATTGCAGAGATAATGGG-CTGCTTCTTCATATTCACCGCGCGATGCATGCTGTGATCGATAGGCAACGAAATCACGGTATGCATTTTCGTGTATTGGCCAAAGCGTTACGCATGTCCGGCGGAGATCATGTACATGCTGGAACTGTAGTAGGCAAACTAGAGGGGGAACGAGAAGTTACCCTTGGCTTCGTCGATTTACTTCGCGACGATTACATTGAAAAAGATCGTAGCCGCGGTATTTATTTCACCCAAGATTGGGTATCTATGCCGGGTGTATTACCCGTAGCTTCAGGAGGTATCCACGTCT-GGCACATGCC-TGCTC-TAACCGAAATCTTTGGGGACGATTCCGTATTACAGTTCGG-CGGAGGAACCTTAGGACATCCTTGGGGAAATGCGCCAGGTGCAGTAGCTAACCGAGT-CGCGTTGGA-AGCTTGCGTACAGGCTCGTAA-TGAGGGTCGC??????????????????????????????????????????TCTCAA-TTTTGTGTGCGTTTGGAGGCCAAACAAAGATTACGGTTTAATTATGGATT-AACAGAACGCTAACTACTAAAATATGTGCGTGTCGCTAGAAAAGCTAGAGGTTCAACGGGCCAAGTACTACTACAATTACTTGAGATGCGCTTGGATAATATTATTTTCCACCTAGGTCTTGCTTCCACGGTTCCCGCCGCTAGGCAGTTAGTTAATCAC---AGACACATCTTAG--TGAACAGTT--CTGTCGT-AGATATACCAAGTTATCGATGTAAG--CCAAAAGATATGGATTGGTGAATTGTATCGCCAATCGAGAATCAGTTAATTTGAATATAAATGAATTGTTAGTTGT-TGAGTATTACTCCCGCAAAG [4406 bp]
'Aglaomorpha hieronymi' ???????????????????????????????????????????????????????????????????????????????????????????????????????????????????????????????????????????????????????????????????????????????????????????????????????????????????????????????????????????????????????????????????????????????????????????????????????????????????????????????????????????????????????????????????????????????????????????????????????????????????????????????????????????????????????????????????????????????????????????????????????????????????????????????????????????????????????????????????????????????????????????????????????????????????????????????????????????????????????????????????????????????????????????????????????????????????????????????????????????????????????????????????????????????????????????????????????????????????????????????????????????????????????????????????????????????????????????????????????????????????????????????????????????????????????????????????????????????????????????????????????????????????????????????????????????????????????????????????????????????????????????????????????????????????????????????????????????????????????????????????????????????????????????????????????????????????????????????????????????????????????????????????????????????????????????????????????????????????????????????????????????????????????????????????????????????????????????????????????????????????????????????????????????????????????????????????????????????????????????????????????????????????????????????????????????????????????????????????????????????????????????????????????????????????????????????????????????????????????????????????????????????????????????????????????????????????????????????????????????????????????????????????????????????????????????????????????????????????????????????????????????????????????????????????????????????????????????????????????????????????????????????????????????????????????????????????????????????????????????????????????????????????????????????????????????????????????????????????????????????????????????????????????????????????????????????????????????????????????????????????????????????????????????????????????????????????????????????????????????????????????????????????????????????????????????????????????????????????????????????????????????????????????????????????????????????????????????????????????????????????????????????????????????????????????????????????????????????????????????????????????????????????????????????????????????????????????????????????????????????????????????????????????????????????????????????????????????????????????????????????????????????????????????????????????????????????????????????????????????????????????????????????????????????????????????????????????AGATTATCGATTGA------C--TTATTACACCCCCG-AATACAAAACCAAAG-ATACCG-ACATCTTAGCAGCATTTCGAATGACCCCACAACCTGGAGTACCGG-CTG-AGGAAGCTGGAGCTGCGGTAGCTGCAG-AATCCTCCACAGGTACGTGGACCACTGTATGGACAGATGGGTTGACTAGTCTTGATCGTTACAAAGGCCGATGCTACGACATCGAACCCGTCGCTGGAGAAGAAAACCAGTATATCGCGTATGTAGCTTATCCTTTGGATCTATTCGAAGAAGGCTCTGTTACTAATCTGTTCACCTCCATAGTAGGTAATGTCTTTGGATTTAAGGCTCTACGCGCTTTACGCT-TGGAAGACCTTCGAATCCCTCCCGCTTATTCTAAAACTTTCATAGGACCGCCTCATGGTATTCAGGTTGAAAGGGATAAATTAAACAAATATGGACGTCC-TTTATTGGGATGTACAATCAAGCCAAAATTGGGTCTGTCTGCTAAAAATTATGGTAGAGCTGTCTACGAATGCCTTCGTGGC-GGACTTGATTTCACAAAAGATGATGAAAA-TGTGAA-TTCCCAGCCATTCATGCGTTGGAGAGATCGTTTCCTATTTGTGGCAGAAG-CTCT--CTTCAAATCCGTGGCTGAAACGGGCGAAATCA?????????????????????????????????????????????????????????????????????????????????????????????????????????????????????????????????????????????????????????????????????????????????????????????????????????????????????????????????????????????????????????????????????????????????????????????????????????????????????????????????????????????????????????????????????????????????????????????????????????????????????????????????????????????????????????????????????????????????????????????????????????????????????????????????????????????????????????????????????????????????????????????????????????????????????????????????????????????????????????????????????????????????TCTCAA-TTTTGTGTGCGTTTGGAGGCCAAACAAAGATTACGGTTTAATTATGGATT-AACAGAACGCTAACTACTAAAATATGTACGTGTCGCTAGAAAGGCTAGAGGTTCAACGGGCCAAGTACTACTACAATTACTTGAGATGCGCTTGGATAATGTTATTTTCCACCTAGGTCTTGCTTCCACGGTTCCCGCCGCTAGGCAGTTAGTTAATCAC---AGACACATCTTAG--TGAACAGTT--GTGTCGT-AGATATACCAAGTTATCGATGTAAG--CCAAAAGATAGGGATTGGTGAATTGTATCGCCAATCGAGAATCCGTTAATTTGAATATAAATGAATTGTTAGTTGT-TGAGTATTACTCCCGCAAAG [4406 bp]
'Aglaomorpha meyeniana' ???????????????????????????????????????????????????????????????????????????????????????????????????????????????????????????????????????????????????????????????????????????????????????????????????????????????????????????????????????????????????????????????????????????????????????????????????????????????????????????????????????????????????????????????????????????????????????????????????????????????????????????????????????????????????????????????????????????????????????????????????????????????????????????????????????????????????????????????????????????????????????????????????????????????????????????????????????????????????????????????????????????????????????????????????????????????????????????????????????????????????????????????????????????????????????????????????????????????????????????????????????????????????????????????????????????????????????????????????????????????????????????????????????????????????????????????????????????????????????????????????????????????????????????????????????????????????????????????????????????????????????????????????????????????????????????????????????????????????????????????????????????????????????????????????????????????????????????????????????????????????????????????????????????????????????????????????????????????????????????????????????????????????????????????????????????????????????????????????????????????????????????????????????????????????????????????????????????????????????????????????????????????????????????????????????????????????????????????????????????????????????????????????????????????????????????????????????????????????????????????????????????????????????????????????????????????????????????????????????????????????????????????????????????????????????????????????????????????????????????????????????????????????????????????????????????????????????????????????????????????????????????????????????????????????????????????????????????????????????????????????????????????????????????????????????????????????????????????????????????????????????????????????????????????????????????????????????????????????????????????????????????????????????????????????????????????????????????????????????????????????????????????????????????????????????????????????????????????????????????????????????????????????????????????????????????????????????????????????????????????????????????????????????????????????????????????????????????????????????????????????????????????????????????????????????????????????????????????????????????????????????????????????????????????????????????????????????????????????????????????????????????????????????????????????????????????????????????????????????????????????????????????????????????????????????????????????????AGATTATCGATTGA------C--TTATTACACCCCCG-AATACAAAACCAAAG-ATACCG-ATATCTTAGCAGAATTTCGAATGACCCCACAACCTGGAGTACCGG-CTG-AGGAAGCTGGAGCTGCGGTAGCTGCAG-AATCCTCCACAGGTAAGTGGACCACTGTATGGACAGATGGGTTGACTAGTCTTGATCGTTACAAGGGCCGATGCTACGACATCGAACCCGTAGCTGGAGAAGAAAACCAGTATATCGAGTATGTAGCTTATCCTTTAGATCTATTCGAAGAAGGTTCTGTTACTAATTTGTTTACCTCCATAGTAGGTAATGTCTTTGGATTCAAGGCTCTACGCGCTCTACGCT-TGGAAGACCTTCGAATCCCTCCCGCTTATTCTAAAACTTTCATAGGACCGCCTCATGGTATTCAGGTTGCAAGGGATAAATTAAACAAATATGGACGTTC-CTTATTGGGATGTACAATCAAGCCAAAATTGGGCCTGTCTGCTAAAAATCATGGTAGAGCCGTCTACGAATGCCTTCGTGGC-GGACTTGATTTCACAAAAGATGATGGAAA-TGTGAA-TTCCCAGCCATTCATGTGTTGGAGAGATCGTTTCCTATTTGTGGCAGAAG-CTCT--TTTCAAATCCCAGGCTGAAACGGGGGAAATTAAAGGGCATTACTTAAAT-GCTACTGCA-GGTACATGTGA-AGAGAT-GTTAAAAAGAG-CTG-TTTTTGCTAGGGAGTTGGGTGCACCA--ATTGTCATGCATGACTACCTAACCGGAGGTTTTACTGCAAATACCAGCTTAGCTTTTTATTGCAGAGATAATGGA-CTGCTTCTTCATATTCACCGCGCGATGCATGCTGTGATCGATAGGCAACGAAATCACGGTATGCATTTTCGTGTATTGGCCAAAGCGTTACGCATGTCCGGCGGAGATCATATACATGCTGGAACTGTAGTAGGCAAACTAGAGGGGGAACGAGAAGTTACCCTTGGGTTCGTCGATTTACTTCGCGACGATTACATTGAAAAAGATCGTAGCCGCGGTATTTATTTCACCCAAGATTGGGTATCTATGCCGGGTGTATTACCCGTAGCTTCAGGGGGTATCCACGTCT-GGCACATGCC-TGCTC-TAACCGAAATCTTTGGGGACGATTCCGTATTGCAGTTCGG-CGGAGGAACCTTAGGACATCCTTGGGGAAATGCGCCAGGTGCAGTAGCCAACCGAGT-CGCTTTGGA-AGCTTGCGTACAGGCTCGTAA-TGAGGGTCGCGACCTAGCCCGTGAAGGCAATGAGATTATTCGTGAAGCTAGTTCTCAA-TTTTGTGTGCGTTTGGAGGCCAAACAAAGATTACGATTTAATTATGGATT-AACAGAACGCTAACTATTAAAATATGTGCGTGTCGCTAGAAAAGCTAGAGGTTCAACGGGCCAAGTACTACTACAATTACTTGAGATGCGCTTGGATAATGTTATTTTCCACCTAGGTCTTGCTTCCACGGTTCCCGCCGCTAGGCAGCTAGTTAATCAC---AGACACATCTTAG--TGAACAGTT--GTGTCGT-AGATATACCAAGTTATCGATGTAAG--CCAAAAGATATGGATTGGTGAATTGCATCGCCAATCGAGAATCCGTCAATTTGAATATAAATGAATTGTTAGTTGT-TGAGTATTACTCCCGCAAAG [4406 bp]
'Aglaomorpha novoguineensis' ???????????????????????????????????????????????????????????????????????????????????????????????????????????????????????????????????????????????????????????????????????????????????????????????????????????????????????????????????????????????????????????????????????????????????????????????????????????????????????????????????????????????????????????????????????????????????????????????????????????????????????????????????????????????????????????????????????????????????????????????????????????????????????????????????????????????????????????????????????????????????????????????????????????????????????????????????????????????????????????????????????????????????????????????????????????????????????????????????????????????????????????????????????????????????????????????????????????????????????????????????????????????????????????????????????????????????????????????????????????????????????????????????????????????????????????????????????????????????????????????????????????????????????????????????????????????????????????????????????????????????????????????????????????????????????????????????????????????????????????????????????????????????????????????????????????????????????????????????????????????????????????????????????????????????????????????????????????????????????????????????????????????????????????????????????????????????????????????????????????????????????????????????????????????????????????????????????????????????????????????????????????????????????????????????????????????????????????????????????????????????????????????????????????????????????????????????????????????????????????????????????????????????????????????????????????????????????????????????????????????????????????????????????????????????????????????????????????????????????????????????????????????????????????????????????????????????????????????????????????????????????????????????????????????????????????????????????????????????????????????????????????????????????????????????????????????????????????????????????????????????????????????????????????????????????????????????????????????????????????????????????????????????????????????????????????????????????????????????????????????????????????????????????????????????????????????????????????????????????????????????????????????????????????????????????????????????????????????????????????????????????????????????????????????????????????????????????????????????????????????????????????????????????????????????????????????????????????????????????????????????????????????????????????????????????????????????????????????????????????????????????????????????????????????????????????????????????????????????????????????????????????????????????????????????????????????????????AAATTATCGATTGA------C--TTATTACACCCCCG-AATACAAAACCAAAG-ATACCG-ATATCTTAGCAGCATTTCGAATGACCCCACAACCTGGAGTACCGG-CTG-AGGAAGCTGGAGCTGCGGTAGCTGCAG-AATCCTCCACAGGTACGTGGACCACTGTATGGACAGATGGGTTGACTAGTCTTGATCGTTACAAAGGCCGATGCTACGACATCGAACCCGTCGCTGGAGAAGAAAACCAGTATATCGCGTATGTAGCTTATCCTTTGGATCTATTCGAAGAAGGTTCTGTTACTAATCTGTTCACCTCCATAGTAGGTAATGTCTTTGGATTTAAGGCTTTACGCGCTCTACGCT-TGGAAGACCTTCGAATCCCTCCCGCTTATTCTAAAACTTTCATAGGACCGCCTCATGGTATTCAGGTTGAAAGGGATAAATTAAACAAATATGGACGTCC-CTTATTGGGATGTACAATCAAGCCAAAATTGGGCCTGTCTGCTAAAAATTATGGTAGAGCCGTCTACGAATGCCTTCGTGGC-GGACTTGATTTCACAAAAGATGATGAAAA-TGTGAA-TTCCCAGCCATTCATGCGTTGGAGAGATCGTTTCCTATTTGTGGCAGAAG-CTCT--TTTCAAATCCCAGGCTGAAACGGGGGAAATCAAAGGGCATTACTTAAAT-GCTACTGCA-GGTACATGTGA-AGAGAT-GTTCAAAAGAG-CTG-TTTTTGCTAGGGAGTTGGGTGTACCA--ATTATCATGCATGACTACCTAACCGGAGGGTTTACTGCAAATACCAGTTTAGCTTATTATTGCAGAGATAATGGG-CTGCTTCTTCATATTCACCGCGCGATGCATGCTGTGATCGATAGGCAACGAAATCACGGTATGCATTTTCGTGTATTGGCCAAAGCGTTACGCATGTCCGGCGGAGATCATGTACATGCTGGAACTGTAGTAGGCAAACTAGAGGGGGAACGAGAAGTTACCCTTGGGTTCGTCGATTTACTTCGCGACGATTACATTGAAAAAGATCGTAGCCGCGGTATTTATTTCACCCAAGATTGGGTATCTATGCCGGGTGTATTACCCGTAGCTTCAGGGGGTATCCACGTCT-GGCACATGCC-TGCTC-TAACCGAAATCTTTGGGGACGATTCCGTATTACAGTTCGG-CGGAGGAACCTTAGGACATCCTTGGGGAAATGCGCCAGGTGCAGTAGCCAACCGAGT-CGCGTTGGA-AGCTTGCGTACAGGCT--------------------------------GTAATAGGGT????????????????TCTCAA-TTTTGTGTGCGTTTGGAGGCCAAACAAAGATTACGGTTTAATTATGGATT-AACAGAACGCTAACTACTAAAATATGTGCGTGTCGCTAGAAAAGCTAGAGGTTCAACGGGCCAAGTACTACTACAATTACTCGAGATGCGCTTGGATAATGTTATTTTCCACCTAGGTCTTGCTTCCACGGTTCCCGCCGCTAGGCAGTTAGTTAATCAC---AGACACATCTTAG--TGAACAGTT--GTGTCGT-AGATATACCAAGTTATCGATGTAAG--CCAAAAGATATGGATTGGTGAATTGTATCGCCAATCGAGAATCCGTTAATTTGAATATAAATGAATTGTTAGTTGT-TGAGTATTACTCCCGCAAAG [4406 bp]
'Aglaomorpha parkinsonii' ???????????????????????????????????????????????????????????????????????????????????????????????????????????????????????????????????????????????????????????????????????????????????????????????????????????????????????????????????????????????????????????????????????????????????????????????????????????????????????????????????????????????????????????????????????????????????????????????????????????????????????????????????????????????????????????????????????????????????????????????????????????????????????????????????????????????????????????????????????????????????????????????????????????????????????????????????????????????????????????????????????????????????????????????????????????????????????????????????????????????????????????????????????????????????????????????????????????????????????????????????????????????????????????????????????????????????????????????????????????????????????????????????????????????????????????????????????????????????????????????????????????????????????????????????????????????????????????????????????????????????????????????????????????????????????????????????????????????????????????????????????????????????????????????????????????????????????????????????????????????????????????????????????????????????????????????????????????????????????????????????????????????????????????????????????????????????????????????????????????????????????????????????????????????????????????????????????????????????????????????????????????????????????????????????????????????????????????????????????????????????????????????????????????????????????????????????????????????????????????????????????????????????????????????????????????????????????????????????????????????????????????????????????????????????????????????????????????????????????????????????????????????????????????????????????????????????????????????????????????????????????????????????????????????????????????????????????????????????????????????????????????????????????????????????????????????????????????????????????????????????????????????????????????????????????????????????????????????????????????????????????????????????????????????????????????????????????????????????????????????????????????????????????????????????????????????????????????????????????????????????????????????????????????????????????????????????????????????????????????????????????????????????????????????????????????????????????????????????????????????????????????????????????????????????????????????????????????????????????????????????????????????????????????????????????????????????????????????????????????????????????????????????????????????????????????????????????????????????????????????????????????????????????????????????????????????????????AGATTATCGATTGA------C--TTATTACACCCCCG-AATACAAAACCAAAG-ATACCG-ACATCTTAGCAGCATTTCGAATGACCCCACAACCTGGAGTACCGG-CTG-AGGAAGCTGGAGCTGCGGTAGCTGCAG-AATCCTCCACAGGTACGTGGACCACTGTATGGACAGATGGGTTGACTAGTCTTGATCGTTACAAAGGCCGATGCTACGACATCGAACCCGTCGCTGGAGAAGAAAACCAGTATATCGCGTATGTAGCTTATCCTTTGGATCTATTCGAAGAAGGCTCTGTTACTAATCTGTTCACCTCCATAGTAGGTAATGTCTTTGGATTTAAGGCTCTACGCGCTTTACGCT-TGGAAGACCTTCGAATCCCTCCCGCTTATTCTAAAACTTTCATAGGACCGCCTCATGGTATTCAGGTTGAAAGGGATAAATTAAACAAATATGGACGTCC-TTTATTGGGATGTACAATCAAGCCAAAATTGGGTCTGTCTGCTAAAAATTATGGTAGAGCTGTCTACGAATGCCTTCGTGGC-GGACTTGATTTCACAAAAGATGATGAAAA-TGTGAA-TTCCCAGCCATTCATGCGTTGGAGAGATCGTTTCCTATTTGTGGCAGAAG-CTCT--CTTCAAATCCGTGGCTGAAACGGGCGAAATCA?????????????????????????????????????????????????????????????????????????????????????????????????????????????????????????????????????????????????????????????????????????????????????????????????????????????????????????????????????????????????????????????????????????????????????????????????????????????????????????????????????????????????????????????????????????????????????????????????????????????????????????????????????????????????????????????????????????????????????????????????????????????????????????????????????????????????????????????????????????????????????????????????????????????????????????????????????????????????????????????????????????????????TCTCAA-TTTTGTGTGCGTTTGGAGGCCAAACAAAGATTACGGTTTAATTATGGATT-AACAGAACGCTAACTACTAAAATATGTACGTGTCGCTAGAAAGGCTAGAGGTTCAACGGGCCAAGTACTACTACAATTACTTGAGATGCGCTTGGATAATGTTATTTTCCACCTAGGTCTTGCTTCCACGGTTCCCGCCGCTAGGCAGTTAGTTAATCAC---AGACACATCTTAG--TGAACAGTT--GTGTCGT-AGATATACCAAGTTATCGATGTAAG--CCAAAAGATAGGGATTGGTGAATTGTATCGCCAATCGAGAATCCGTTAATTTGAATATAAATGAATTGTTAGTTGT-TGAGTATTACTCCCGCAAAG [4406 bp]
'Aglaomorpha pilosa' ???????????????????????????????????????????????????????????????????????????????????????????????????????????????????????????????????????????????????????????????????????????????????????????????????????????????????????????????????????????????????????????????????????????????????????????????????????????????????????????????????????????????????????????????????????????????????????????????????????????????????????????????????????????????????????????????????????????????????????????????????????????????????????????????????????????????????????????????????????????????????????????????????????????????????????????????????????????????????????????????????????????????????????????????????????????????????????????????????????????????????????????????????????????????????????????????????????????????????????????????????????????????????????????????????????????????????????????????????????????????????????????????????????????????????????????????????????????????????????????????????????????????????????????????????????????????????????????????????????????????????????????????????????????????????????????????????????????????????????????????????????????????????????????????????????????????????????????????????????????????????????????????????????????????????????????????????????????????????????????????????????????????????????????????????????????????????????????????????????????????????????????????????????????????????????????????????????????????????????????????????????????????????????????????????????????????????????????????????????????????????????????????????????????????????????????????????????????????????????????????????????????????????????????????????????????????????????????????????????????????????????????????????????????????????????????????????????????????????????????????????????????????????????????????????????????????????????????????????????????????????????????????????????????????????????????????????????????????????????????????????????????????????????????????????????????????????????????????????????????????????????????????????????????????????????????????????????????????????????????????????????????????????????????????????????????????????????????????????????????????????????????????????????????????????????????????????????????????????????????????????????????????????????????????????????????????????????????????????????????????????????????????????????????????????????????????????????????????????????????????????????????????????????????????????????????????????????????????????????????????????????????????????????????????????????????????????????????????????????????????????????????????????????????????????????????????????????????????????????????????????????????????????????????????????????????????????????AGATTATCGATTGA------C--TTATTACACCCCCG-AATACAAAACCAAAG-ATACCG-ACATCTTAGCAGCATTTCGAATGACCCCACAACCTGGAGTACCGG-CTG-AGGAAGCTGGAGCTGCGGTAGCTGCAG-AATCCTCCACAGGTACGTGGACCACTGTATGGACAGATGGGTTGACTAGTCTTGATCGTTACAAAGGCCGATGCTACGACATCGAACCCGTCGCTGGAGAAGAAAACCAGTATATCGCGTATGTAGCTTATCCTTTGGATCTATTCGAAGAAGGCTCTGTTACTAATCTGTTCACCTCCATAGTAGGTAATGTCTTTGGATTTAAGGCTCTACGCGCTTTACGCT-TGGAAGACCTTCGAATCCCTCCCGCTTATTCTAAAACTTTCATAGGACCGCCTCATGGTATTCAGGTTGAAAGGGATAAATTAAACAAATATGGACGTCC-TTTATTGGGATGTACAATCAAGCCAAAATTGGGTCTGTCTGCTAAAAATTATGGTAGAGCTGTCTACGAATGCCTTCGTGGC-GGACTTGATTTCACAAAAGATGATGAAAA-TGTGAA-TTCCCAGCCATTCATGCGTTGGAGAGATCGTTTCCTATTTGTGGCAGAAG-CTCT--TTTCAAATCCCAGGCTGAAACAGGGGAAATCAAAGGGCATTACTTAAAT-GCTACTGCA-GGTACATGTGA-AGAGAT-GTTGAAAAGAG-CTG-TTTTCGCTAGGGAGTTGGGTGTACCA--ATTATCATGCATGACTACCTGACCGGAGGGTTTACCGCAAATACCAGCTTAGCTTTGTATTGCAGAGATAATGGA-CTACTTCTTCATATTCACCGTGCGATGCATGCTGTGATCGATAGGCAACGAAATCACGGTATACATTTTCGTGTATTGGCCAAAGCGTTACGCATGTCCGGCGGGGATCATATACACTCTGGAACTGTAGTAGGCAAACTAGAAGGGGAACGAGAAGTTACCCTTGGTTTCGTCAATTTACTTCGCGACGATCACATTGAAAAAGATCGTAACCGCGGTATTTATTTCACGCAAGATTGGGTATCTATGCCGGGTGTACTACCCGTAGCTTCGGGGGGTATCCACGTCT-GGCACATGCC-TGCTC-TAACCGAAATCTTTGGGGACGATTCCGTATTACAGTTCGG-CGGAGGAACCTTAGGACATCCTTGGGGAAATGCGCCAGGTGCGGTAGC-------GT-CGCATTGGA-AGCTTGCGTACAGGCTCGTAA-TGAGGGTCGCGACCT?????????????????????????????????????TCTCAA-TTTTGTGTGCGTTTGGAGGCCAAACAAAGATTACGGTTTAATTATGGATT-AACAGAACGCTAACTACTAAAATATGTACGTGTCGCTAGAAAGGCTAGAGGTTCAACGGGCCAAGTACTACTACAATTACTTGAGATGCGCTTGGATAATGTTATTTTCCACCTAGGTCTTGCTTCCACGGTTCCCGCCGCTAGGCAGTTAGTTAATCAC---AGACACATCTTAG--TGAACAGTT--GTGTCGT-AGATATACCAAGTTATCGATGTAAG--CCAAAAGATAGGGATTGGTGAATTGTATCGCCAATCGAGAATCCGTTAATTTGAATATAAATGAATTGTTAGTTGT-TGAGTATTACTCCCGCAAAG [4406 bp]
'Aglaomorpha sp. IMS 763' ?????????????????????????????????????????????????????????????????????????????????????????????????????????????????????????????????????????????????????????????????????????????????????????????????????????????????????????????????????????????????????????????????????????????????????????????????????????????????????????????????????????????????????????????????????????????????????????????????????????????????????????????????????????????????????????????????????????????????????????????????????????????????????????????????????????????????????????????????????????????????????????????????????????????????????????????????????????????????????????????????????????????????????????????????????????????????????????????????????????????????????????????????????????????????????????????????????????????????????????????????????????????????????????????????????????????????????????????????????????????????????????????????????????????????????????????????????????????????????????????????????????????????????????????????????????????????????????????????????????????????????????????????????????????????????????????????????????????????????????????????????????????????????????????????????????????????????????????????????????????????????????????????????????????????????????????????????????????????????????????????????????????????????????????????????????????????????????????????????????????????????????????????????????????????????????????????????????????????????????????????????????????????????????????????????????????????????????????????????????????????????????????????????????????????????????????????????????????????????????????????????????????????????????????????????????????????????????????????????????????????????????????????????????????????????????????????????????????????????????????????????????????????????????????????????????????????????????????????????????????????????????????????????????????????????????????????????????????????????????????????????????????????????????????????????????????????????????????????????????????????????????????????????????????????????????????????????????????????????????????????????????????????????????????????????????????????????????????????????????????????????????????????????????????????????????????????????????????????????????????????????????????????????????????????????????????????????????????????????????????????????????????????????????????????????????????????????????????????????????????????????????????????????????????????????????????????????????????????????????????????????????????????????????????????????????????????????????????????????????????????????????????????????????????????????????????????????????????????????????????????????????????????????????????????????????????????????????????????????????????????????????????????????????????????????????????????????????????????????CTGGAGTACCGG-CTG-AGGAAGCTGGAGCTGCGGTAGCTGCAG-AATCCTCCACAGGTACGTGGACCACTGTATGGACAGATGGGTTGACTAGTCTTGATCGTTACAAAGGCCGATGCTACGACATCGAACCCGTCGCTGGAGAAGAAAACCAGTATATCGCGTATGTAGCTTATCCTTTGGATCTATTCGAAGAAGGCTCTGTTACTAATCTGTTCACCTCCATAGTAGGTAATGTCTTTGGATTTAAGGCTCTACGCGCTTTACGCT-TGGAAGACCTTCGAATCCCTCCCGCTTATTCTAAAACTTTCATAGGACCGCCTCATGGTATTCAGGTTGAAAGGGATAAATTAAACAAATATGGACGTCC-TTTATTGGGATGTACAATCAAGCCAAAATTGGGTCTGTCTGCTAAAAATTATGGTAGAGCTGTCTACGAATGCCTTCGTGGC-GGACTTGATTTCACAAAAGATGATGAAAA-TGTGAA-TTCCCAGCCATTCATGCGTTGGAGAGATCGTTTCCTATTTGTGGCAGAAG-CTCT--CTTCAAATCCGTGGCTGAAACGGGGGAAATTAAAGGGCATTACTTAAAT-GCTACTGCA-GGTACATGTGA-AGAGAT-GTTAAAAAGAG-CTG-TTTTTGCTAGGGAGTTGGGTGCACCA--ATTGTCATGCATGACTACTTAACCGGAGGGTTTACTGCAAATACCAGTTTAGCTTATTATTGCAGAGATAATGGG-CTGCTTCTTCATATTCACCGCGCGATGCATGCTGTGATCGATAGGCAACGAAATCACGGTATGCATTTTCGTGTATTGGCCAAAGCGTTACGCATGTCCGGCGGAGATCATGTACATGCTGGAACTGTAGTAGGCAAACTAGAGGGGGAACGAGAAGTTACCCTTGGGTTCGTCGATTTACTTCGCGACGATTACATTGAAAAAGATCGTAGCCGCGGTATTTATTTCACCCAAGATTGGGTATCTATGCCGGGTGTATTACCCGTAGCTTCGGGGGGTATCCACGTCT-GGCACATGCC-TGCTC-TAACCGAAATCTTTGGGGACGATTCCGTATTACAGTTCGG-CGGAGGAACCTTAGGACATCCTTGGGGAAATGCACCAGGTGCAGTAGCCAACCGAGT-CGCG??????????????????????????????????????????????????????????????????????????????????????????????????????????????????????????????????????????????????????????????????????????????????????????????????????????????????????????????????????????????????????????????????????????????????????????????????????????????????????????????????????????????????????????????????????????????????????????????????????????????????????????????????????????????????????????????????????????? [4406 bp]
'Aglaomorpha sp. Smith s.n.' ?????????????????????????????????????????????????????????????????????????????????????????????????????????????????????????????????????????????????????????????????????????????????????????????????????????????????????????????????????????????????????????????????????????????????????????????????????????????????????????????????????????????????????????????????????????????????????????????????????????????????????????????????????????????????????????????????????????????????????????????????????????????????????????????????????????????????????????????????????????????????????????????????????????????????????????????????????????????????????????????????????????????????????????????????????????????????????????????????????????????????????????????????????????????????????????????????????????????????????????????????????????????????????????????????????????????????????????????????????????????????????????????????????????????????????????????????????????????????????????????????????????????????????????????????????????????????????????????????????????????????????????????????????????????????????????????????????????????????????????????????????????????????????????????????????????????????????????????????????????????????????????????????????????????????????????????????????????????????????????????????????????????????????????????????????????????????????????????????????????????????????????????????????????????????????????????????????????????????????????????????????????????????????????????????????????????????????????????????????????????????????????????????????????????????????????????????????????????????????????????????????????????????????????????????????????????????????????????????????????????????????????????????????????????????????????????????????????????????????????????????????????????????????????????????????????????????????????????????????????????????????????????????????????????????????????????????????????????????????????????????????????????????????????????????????????????????????????????????????????????????????????????????????????????????????????????????????????????????????????????????????????????????????????????????????????????????????????????????????????????????????????????????????????????????????????????????????????????????????????????????????????????????????????????????????????????????????????????????????????????????????????????????????????????????????????????????????????????????????????????????????????????????????????????????????????????????????????????????????????????????????????????????????????????????????????????????????????????????????????????????????????????????????????????????????????????????????????????????????????????????????????????????????????????????????????????????????????????????????????????????TTATACCCCCG-AATACAAAACCAAAG-ATACCG-ATATCTTAGCAGCATTTCGAATGACCCCACAACCTGGAGTACCGG-CTG-AGGAAGCTGGAGCTGCGGTAGCTGCAG-AATCCTCCACAGGTACGTGGACCACTGTATGGACAGATGGGTTGACTAGTCTTGATCGTTACAAAGGCCGATGCTACGACATCGAACCCGTCGCTGGAGAAGAGAACCAGTATATCGCGTATGTAGCTTATCCTTTGGATCTATTCGAAGAAGGTTCTGTTACTAATCTGTTCACCTCCATAGTAGGTAATGTCTTTGGATTTAAGGCTCTACGCGCTCTACGCT-TGGAAGACCTTCGAATCCCTCCCGCTTATTCTAAAACTTTCATAGGACCGCCTCATGGTATTCAGGTTGAAAGGGATAAATTAAACAAATATGGACGTCC-TTTATTGGGATGTACAATCAAGCCAAAATTGGGTCTGTCTGCTAAAAATTATGGTAGGGCCGTCTACGAATGCCTTCGTGGC-GGACTTGATTTCACAAAAGATGATGAAAA-TGTGAA-TTCCCAGCCATTCATGCGTTGGAGAGATCGTTTCCTCTTTGTGGCAGAAG-CTCT--TTTCAAATCCCAGGCTGAAACGGGGGAAATTAAAGGGCATTACTTAAAT-GCTACTGCA-GGTACATGTGA-AGAGAT-GTTAAAAAGAG-CTG-TTTTTGCTAGGGAGTTGGGTGTACCA--ATTATCATGCATGACTACCTAACTGGAGGGTTTACTGCAAATACCAGTTTAGCTTATTATTGCAGAGATAATGGG-CTGCTTCTTCATATTCACCGCGCGATGCATGCTGTGATCGATAGGCAACGAAATCACGGTATGCATTTTCGTGTATTGGCCAAAGCGTTACGCATGTCCGGCGGAGATCATGTACATGCTGGAACTGTAGTAGGCAAACTAGAGGGGGAACGAGAAGTTACCCTTGGGTTCGTCGATTTACTTCGCGACGATTACATTGAAAAAGATCGTAGCCGCGGTATTTATTTCACCCAAGATTGGGTATCTATGCCGGGTGTATTACCCGTAGCTTCAGGGGGTATCCACGTCT-GGCACATGCC-TGCTC-TAACCGAAATCTTTGGGGACGATTCCGTATTACAGTTCGG-CGGAGGAACCTTAGGACATCCTTGGGGAAATGCGCCAGGTGCAGTAGCCAACCGAGT-CGCGTTGGA-AGCTTGCGTACAGGCTCGTAA-TGAGGGTCGCGACCTAGCCCGTGAAGGTAATGAGATT???????????????TCTCAA-TTTTGTGTGCGTTTGGAGGCCAAACAAAGATTACGGTTTAATTATGGATT-AACAGAACGCTAACTACTAAAATATGTGCGTGTCGCTAGAAAAGCTAGAGGTTCAACGGGCCAAGTACTACTACAATTACTTGAGATGCGCTTGGATAATGTTATTTTCCACCTAGGTCTTGCTTCCACGGTCCCCGCCGCTAGGCAGTTAGTTAATCAC---AGACACATCTTAG--TGAACAGTT--GTGTCGT-AGATATACCAAGTTATCGATGTAAG--CCAAAAGATATGGATTGGTGAATTGTATCGCCAATCGAGAATCTGTTAATTTGAATATAAATGAATTGTTAGTTGT-TGAGTATTACTCCCGCAAAG [4406 bp]
'Aglaomorpha splendens' ???????????????????????????????????????????????????????????????????????????????????????????????????????????????????????????????????????????????????????????????????????????????????????????????????????????????????????????????????????????????????????????????????????????????????????????????????????????????????????????????????????????????????????????????????????????????????????????????????????????????????????????????????????????????????????????????????????????????????????????????????????????????????????????????????????????????????????????????????????????????????????????????????????????????????????????????????????????????????????????????????????????????????????????????????????????????????????????????????????????????????????????????????????????????????????????????????????????????????????????????????????????????????????????????????????????????????????????????????????????????????????????????????????????????????????????????????????????????????????????????????????????????????????????????????????????????????????????????????????????????????????????????????????????????????????????????????????????????????????????????????????????????????????????????????????????????????????????????????????????????????????????????????????????????????????????????????????????????????????????????????????????????????????????????????????????????????????????????????????????????????????????????????????????????????????????????????????????????????????????????????????????????????????????????????????????????????????????????????????????????????????????????????????????????????????????????????????????????????????????????????????????????????????????????????????????????????????????????????????????????????????????????????????????????????????????????????????????????????????????????????????????????????????????????????????????????????????????????????????????????????????????????????????????????????????????????????????????????????????????????????????????????????????????????????????????????????????????????????????????????????????????????????????????????????????????????????????????????????????????????????????????????????????????????????????????????????????????????????????????????????????????????????????????????????????????????????????????????????????????????????????????????????????????????????????????????????????????????????????????????????????????????????????????????????????????????????????????????????????????????????????????????????????????????????????????????????????????????????????????????????????????????????????????????????????????????????????????????????????????????????????????????????????????????????????????????????????????????????????????????????????????????????????????????????????????????????????AGATTATCGATTGA------C--TTATTATACCCCCG-AATACAAAACCAAAG-ATACCG-ATATCTTAGCAGCATTTCGAATGACCCCACAACCTGGAGTACCGG-CTG-AGGAAGCTGGAGCTGCGGTAGCTGCAG-AATCCTCCACAGGTACGTGGACCACTGTATGGACAGATGGGTTGACTAGTCTTGATCGTTACAAAGGCCGATGCTACGACATCGAACCTGTTGCTGGAGAAGAAAACCAGTATATCGCGTATGTAGCTTATCCTTTGGATCTATTCGAAGAAGGTTCTGTTACTAATCTGTTCACCTCCATAGTAGGTAATGTCTTTGGATTTAAGGCTCTACGCGCTCTACGCT-TGGAAGACCTTCGAATCCCTCCCGCTTATTCTAAAACTTTCATAGGACCACCTCATGGTATTCAGGTTGAAAGGGATAAATTAAACAAATACGGACGTCC-TTTATTGGGATGTACAATCAAGCCAAAATTGGGTCTGTCTGCTAAAAATTATGGTAGAGCCGTCTACGAATGCCTTCGTGGC-GGACTTGATTTCACAAAAGATGATGAAAA-TGTGAA-TTCCCAGCCATTCA?GCGTTGGAGAGATCGTTTCCTATTTGTGGCAGAAG-CTCT--TTTCAAATCCCAGGCTGAAACGGGGGAAATTAAAGGGCATTACTTAAAT-GCTACTGCA-GGTACATGTGA-AGAGAT-GTTAAAAAGAG-CTG-TTTTTGCTAGGGAGTTGGGTGTACCA--ATTATCATGCATGACTACCTAACCGGAGGGTTTACTGCAAATACCAGTTTAGCTTATTATTGCAGAGATAATGGG-CTGCTTCTTCATATTCACCGCGCGATGCATGCTGTGATCGATAGGCAACGAAATCACGGTATGCATTTTCGTGTATTGGCCAAAGCGTTACGCATGTCCGGCGGAGATCATGTACATGCTGGAACTGTAGTAGGCAAACTAGAGGGGGAACGAGAAGTTACCCTTGGGTTCGTCGATTTACTTCGCGACGATTACATTGAAAAAGATCGTAGCCGCGGTATTTATTTCACCCAAGATTGGGTATCTATGCCGGGTGTATTACCCGTAGCTTCAGGGGGTATCCATGTCT-GGCACATGCC-TGCTC-TAACCGAAATCTTTGGGGACGATTCCGTATTACAGTTCGG-CGGAGGAACCTTAGGACATCCTTGGGGAAATGCGCCAGGTGCAGTAGCCAACCGAGT-CGCGTTGGA-AGCTTGCGTACAGGCTCGTAA-TGAGGGTCGCGACCTAGCTCGTGAAGGT-ATGAGATATC?????????????TCTCAA-TTTTGTGTGCGTTTGGAGGCCAAACAAAGATTACGGTTTAATTATGGATT-AACAGAACGCTAACTACTAAAATATGTGCGTGTCGCTAGAAAAGCTAGAGGTTCAACGGGCCAAGTACTACTACAATTACTTGAGATGCGTTTGGATAATGTTATTTTCCACCTAGGTCTTGCTTCCACGGTTCCCGCCGCTAGGCAGTTAGTTAATCAC---AGACACATCTTAG--TGAACAGTT--GTGTCGT-AGATATACCAAGTTATCGATGTAAG--CCAAAAGATATGGATTGGTGAATTGTATCGCCAATCGAGAATCCGTTAATTTGAATATAAATGAATTGTTAGTTGT-TGAGTATTACTCCCGCAAAG [4406 bp]
'Aglaomorpha x leporella' ???????????????????????????????????????????????????????????????????????????????????????????????????????????????????????????????????????????????????????????????????????????????????????????????????????????????????????????????????????????????????????????????????????????????????????????????????????????????????????????????????????????????????????????????????????????????????????????????????????????????????????????????????????????????????????????????????????????????????????????????????????????????????????????????????????????????????????????????????????????????????????????????????????????????????????????????????????????????????????????????????????????????????????????????????????????????????????????????????????????????????????????????????????????????????????????????????????????????????????????????????????????????????????????????????????????????????????????????????????????????????????????????????????????????????????????????????????????????????????????????????????????????????????????????????????????????????????????????????????????????????????????????????????????????????????????????????????????????????????????????????????????????????????????????????????????????????????????????????????????????????????????????????????????????????????????????????????????????????????????????????????????????????????????????????????????????????????????????????????????????????????????????????????????????????????????????????????????????????????????????????????????????????????????????????????????????????????????????????????????????????????????????????????????????????????????????????????????????????????????????????????????????????????????????????????????????????????????????????????????????????????????????????????????????????????????????????????????????????????????????????????????????????????????????????????????????????????????????????????????????????????????????????????????????????????????????????????????????????????????????????????????????????????????????????????????????????????????????????????????????????????????????????????????????????????????????????????????????????????????????????????????????????????????????????????????????????????????????????????????????????????????????????????????????????????????????????????????????????????????????????????????????????????????????????????????????????????????????????????????????????????????????????????????????????????????????????????????????????????????????????????????????????????????????????????????????????????????????????????????????????????????????????????????????????????????????????????????????????????????????????????????????????????????????????????????????????????????????????????????????????????????????????????????????????????????????????????AGATTATCGATTGA------C--TTATTACACCCCCG-AATACAAAACCAAAG-ATACAG-ATATCTTAGCAGCATTTCGAATGACCCCACAACCTGGAGTACCGG-CTG-AGGAAGCTGGAGCTGCGGTAGCTGCAG-AATCCTCCACAGGTACGTGGACCACTGTATGGACAGATGGGTTGACTAGTCTTGATCGTTACAAAGGCCGATGCTACGACATCGAACCCGTCGCTGGAGAAGAAAACCAGTATATCGCGTATGTAGCTTATCCTTTGGATCTATTCGAAGAAGGTTCTGTTACTAATCTGTTCACCTCCATAGTAGGTAATGTCTTTGGATTTAAGGCTCTACGCGCTATACGCT-TGGAAGACCTTCGAATCCCTCCCGCTTATTCTAAAACTTTCATAGGACCGCCTCATGGTATTCAGGTTGAAAGGGATAAATTAAACAAATATGGACGTCC-TTTATTGGGATGTACAATCAAGCCAAAATTGGGTCTGTCTGCTAAAAATTATGGTAGAGCCGTCTACGAATGCCTTCGTGGC-GGACTTGATTTCACAAAAGATGATGAAAA-TGTGAA-TTCCCAGCCATTCATGCGTTGGAGAGATCGTTTCCTATTTGTGGCAGAAG-CTCT--TTTCAAATCCCAGGCTGAAACGGGGGAAATTAAAGGGCATTACTTAAAT-GCTACTGCA-GGTACATGTGA-AGAGAT-GTTAAAAAGAG-CCG-TTTTTGCTAGGGAGTTGGGTGTACCA--ATTATCATGCATGACTACCTAACCGGAGGGTTTACTGCAAATACCAGTTTAGCTTATTATTGCAGAGATAATGGG-CTGCTTCTTCATATTCACCGCGCGATGCATGCTGTGATCGATAGGCAACGAAATCACGGTATGCATTTTCGTGTATTGGCCAAAGCGTTACGCATGTCCGGCGGAGATCATGTACATGCTGGAACTGTAGTAGGCAAACTAGAGGGGGAACGAGAAGTTACCCTTGGCTTCGTCGATTTACTTCGCGACGATTACATTGAAAAAGATCGTAGCCGCGGTATTTATTTCACCCAAGATTGGGTATCTATGCCGGGTGTATTACCCGTAGCTTCAGGAGGTATCCACGTCT-GGCACATGCC-TGCTC-TAACCGAAATCTTTGGGGACGATTCCGTATTACAGTTCGG-CGGAGGAACCTTAGGACATCCTTGGGGAAATGCGCCAGGTGCAGTAGCTAACCGAGT-CGCGTTGGA-AGCTTGCGTACAGGCTCGTAA-TAGGGTCCGCGACC??????????????????????????????????????TCTCAA-TTTTGTGTGCGTTTGGAGGCCAAACAAAGATTACGGTTTAATTATGGATT-AACAGAACGCTAACTACTAAAATATGTGCGTGTCGCTAGAAAAGCTAGAGGTTCAACGGGCCAAGTACTACTACAATTACTTGAGATGCGCTTGGATAATATTATTTTCCACCTAGGTCTTGCTTCCACGGTTCCCGCCGCTAGGCAGTTAGTTAATCAC---AGACACATCTTAG--TGAACAGTT--CTGTCGT-AGATATACCAAGTTATCGATGTAAG--CCAAAAGATATGGATTGGTGAATTGTATCGCCAATCGAGAATCAGTTAATTTGAATATAAATGAATTGTTAGTTGT-TGAGTATTACTCCCGCAAAG [4406 bp]
'Aleuritopteris farinosa' AATATCCAACCTGACGAAATTAGCAGCATCATTCGCAAGCAAATCGAAGGATATGTCCCAGAAATGAAAGTTGTTAACATCGGCACTGTACTTTAAGTGGGAGACGGAATCGCCCGTATTCATGGACTTAACCAAGTAATGGCTGGCGAATTGGTGGAATCCGAAGACGGTACAGTTGGCATTGCTTCGAATCTGGAATCTGATAATGTTGGGGCTGTACCGACGGGCGATGGTTTAACTATACAAGAAGGAGGTTCCGTACGAGCAACGGGGAAGATCGCTCAAATACCAGTTAGTGACTCGTCTTTAGGCCGTGTCGTAAATGCGTTGGCCCAACCTATCGATGGTAAGGGACAAATCCAAGCTTCTGAGTTCAGATCGATAGAATCTTCCGCTCCGGGTATTATTTCAAGACGCTCCGTGTACGAACCCCTACAAACAGGTTTGATTGCTATCGATTCGATGATTCCTATTGGGCGTGGTCAACGGGAATTAATTATTGGAGATAGACAAACAGGCAAAACGGCAGTAGCTACAGATACAATTTTGAACCAGAAGGGTCAAAATGTTATATGTGTCTACGTAGCTATCGGTCAAAAGGCTTCTTCTGTAGCTCAGGTAGTCGATACCTTCCAGGAGCGCGGCGCCATGGAATACACCATCGTAGTTTCGGAAACTGCAAATTCTCCAGCCACTCTGCAATACCTCGCCCCGTATACAGGAGCAGCTCTAGCTGAATACTTCATGTATCGTAAACAGCATACCTCGATTATATATGATGACCTTTCCAAACAAGCCCAGGCTTACCGACAGATGTCTCTGTTATTGAGAAGACCACCTGGGCGAGAAGCATATCCGGGAGATGTTTTTCACTTACATTCTCGTCTCTTGGAGAGGGCAGCTAAGTTGAGTGCACAATTAGGGGAAGGCAGTATGACAGCTTTACCCATCGTAGAGACACAGGCCGGAGATGTCTCGGCTTATATCCCTACCAATGTTATTTCTATTACCGATGGATAAACATTTCTATCAGCAGATCTATTTAATGCTGGGATTCGACCGGCAATTAATGTAGGTATTTCTGTATCTAGGGTAGGCTCGGCGGCTCAAATCAAAGCTATGAAACAAGTAGCCGGAAAATTGAAATTAGAATTAGCGCAATCTGCAGAATTAGAGGCTTTCGCCCAATTTGCTTCTGACCTAGATAAAACTACTCAAAATCAGTTAGCTAGAGGACAACGATTGCGCGAGCTTCTCAAACAATCTCAGTCAGCCCCATTATCCGTAGAGGAACAAGTAGCTACCATTTACACCGGAGTTAATGGATATTTAGATGTGTTAAATGTTGAACAGGTTAAACGATTCTTGGTTCAGCTGCGCGAGTATATAACAACTAACAAACCTAGTTTTGGTGAAATTATTCGTTCCACAAAGGTGTCTACGGAACAAGCGGAATCAATTTTGAAAGAAGCAATTAAAGAGTCAACGGAACTTTTTTT-ACTACAA????????????????????????????????????????????????????????????????????????????????????????????????????????????????????????????????????????????????????????????????????????????????????????????????????????????????????????????????????????????????????????????????????????????????????????????????????????????????????????????????????????????????????????????????????????????????????????????????????????????????????????????????????????????????????????????????????????????????????????????????????????????????????????????????????????????????????????????????????????????????????????????????????????????????????????????????????????????????????????????????????????????????????????????????????????????????????????????????????????????????????????????????????????????????????????????????????????????????????????????????????????????????????????????????????????????????????????????????????????????????????????????????????????????????????????????????????????????????????????????????????????????????????????????????????????????????????????????????????????????????????????????????????????????????????????????????????????????????????????????????????????????????????????????????????????????????????????????????????AGATTACCGATTGA------C--CTATTACACTCCCG-AATACAAGACCAAAG-ATACTG-ATATCTTAGCGGCTTTCCGAATGACCCCCCAGCCTGGAGTACCGG-CTG-AGGAAGCTGGAGCTGCCGTAGCTGCGG-AATCTTCTACGGGTACATGGACCACGGTATGGACAGATGGACTTACTAGTCTTGATCGCTACAAGGGTCGGTGTTACGATATTGAGCCTGTTGCTGGGGAAGATAATCAGTATATCGCATATGTAGCTTATCCTCTGGATTTATTTGAGGAAGGTTCCGTCACCAATATGCTGACTTCTATTGTAGGTAATGTTTTTGGATTTAAGGCCCTACGCGCTCTGCGCC-TGGAAGACCTACGAATTCCTCCTGCTTATTCCAAAACTTTTCTTGGCCCCCCCCACGGTATTCAGGTGGAAAGGGATAAACTAAACAAATACGGACGTCC-CCTACTGGGATGTACAATCAAGCCAAAATTGGGCTTATCTGCCAAGAATTATGGTAGAGCAGTTTATGAGTGCCTTCGTGGT-GGACTTGATTTCACAAAAGATGATGAAAA-CGTAAA-TTCCCAACCGTTTATGCGCTGGAGAGATCGATTCTTATTCGTAGCGGAAG-CCCT--TTTCAAATCCCAGGCTGAAACAGGTGAAATCAAGGGGCATTATTTGAAT-GCCACTGCA-GCTACCTGTGA-AGAAAT-GTTGAAAAGAG-CTA-CTTTTGCTAGAGAATTGGGTGCACCA--ATCGTCATGCATGACTACCTGACGGGAGGGTTTACCGCAAATACCAGCTTAGCTTTCTACTGCAGAGACAACGGA-CTACTTCTTCATATTCACCGGGCGATGCATGCTGTCATTGATAGACAACGGAATCACGGTATGCATTTCCGTGTATTAGCCAAAGCATTACGTATGTCTGGTGGGGATCATATCCATGCTGGAACTGTAGTGGGCAAGTTAGAAGGTGAACGAGAAGTCACCCTGGGATTTGTCGATTTACTCCGTGACGATTATATAGAAAAGGATCGCAGCCGTGGCATCTATTTTACTCAAGATTGGGTATCCATGCCGGGCGTATTCCCTGTAGCTTCGGGAGGTATCCATGTCT-GGCACATGCC-TGCCT-TAACCGAAATTTTTGGGGACGACTCCGTTCTACAATTCGG-CGGGGGAACATTGGGACACCCTTGGGGAAATGCACCTGGTGCCGTAGCTAACCGAGT-CGCATTAGA-GGCTTGCGTACAAGCCCGTAA-TGAGGGCCGTGATCTCGCTCGTGAAGGTAATGAAATCATC????????????TCTCAA-TTCTGCGTGCGTTTGGAGGCCAAACAGAGATTACGTCTCAATTATGGATT-GACGGAACGCCAATTACTCAACTACGTCCGTATTGCTAGAAGAACTAGGGGTTCGACAGGTCAAGTACTACTGCAACTGCTTGAGATGCGTCTGGATAATGTTATTTTCCAGTTAGGCATGGCTTCCACAATTCCCGCTGCCCGACAACTGGTTAGTCAC---AGACATATTTTAG--TGAACCGTC--ATATTGT-GGATATACCAAGCTACCGATGTAAA--CCTAAGGATATGGATTAGTCAATCATATGGCTAACCGGGAATCCGTTAATTTGGATATAAATGAATTGTTAGTTGT-TGAGTATCACTCCCGAAAAG [4406 bp]
'Aleuritopteris formosana' ???????????????????????????????????????????????????????????????????????????????????????????????????????????????????????????????????????????????????????????????????????????????????????????????????????????????????????????????????????????????????????????????????????????????????????????????????????????????????????????????????????????????????????????????????????????????????????????????????????????????????????????????????????????????????????????????????????????????????????????????????????????????????????????????????????????????????????????????????????????????????????????????????????????????????????????????????????????????????????????????????????????????????????????????????????????????????????????????????????????????????????????????????????????????????????????????????????????????????????????????????????????????????????????????????????????????????????????????????????????????????????????????????????????????????????????????????????????????????????????????????????????????????????????????????????????????????????????????????????????????????????????????????????????????????????????????????????????????????????????????????????????????????????????????????????????????????????????????????????????????????????????????????????????????????????????????????????????????????????????????????????????????????????????????????????????????????????????????????????????????????????????????????????????????????????????????????????????????????????????????????????????????????????????????????????????????????????????????????????????????????????????????????????????????????????????????????????????????????????????????????????????????????????????????????????????????????????????????????????????????????????????????????????????????????????????????????????????????????????????????????????????????????????????????????????????????????????????????????????????????????????????????????????????????????????????????????????????????????????????????????????????????????????????????????????????????????????????????????????????????????????????????????????????????????????????????????????????????????????????????????????????????????????????????????????????????????????????????????????????????????????????????????????????????????????????????????????????????????????????????????????????????????????????????????????????????????????????????????????????????????????????????????????????????????????????????????????????????????????????????????????????????????????????????????????????????????????????????????????????????????????????????????????????????????????????????????????????????????????????????????????????????????????????????????????????????????????????????????????????????????????????????????????????????????????????????????????????????????????????????????????????????TACAAGACCAAAG-ATACTG-ATATCTTAGCGGCTTTCCGAATGACCCCCCAGCCTGGAGTACCGG-CTG-AGGAAGCTGGAGCTGCCGTAGCTGCGG-AATCTTCTACGGGTACATGGACCACGGTATGGACAGATGGACTTACTAGTCTTGATCGCTACAAGGGTCGGTGTTACGATATTGAGCCTGTTGCTGGGGAAGATAATCAGTATATCGCATATGTAGCTTATCCTCTGGATTTATTTGAGGAAGGTTCCGTCACCAATATGCTGACTTCTATTGTAGGTAATGTTTTTGGATTTAAGGCCCTACGCGCTCTGCGCC-TGGAAGACCTACGAATTCCTCCTGCTTATTCCAAAACTTTTCTTGGCCCCCCCCACGGTATTCAGGTGGAAAGGGATAAACTAAACAAATACGGACGTCC-CCTACTGGGATGTACAATCAAGCCAAAATTGGGCTTATCTGCCAAGAATTATGGTAGAGCAGTTTATGAGTGCCTTCGTGGT-GGACTTGATTTCACAAAAGATGATGAAAA-CGTAAA-TTCCCAACCGTTTATGCGCTGGAGAGATCGATTCTTATTCGTAGCGGAAG-CCCT--TTTCAAATCCCAGGCTGAAACAGGTGAAATCAAGGGGCATTATTTGAAT-GCCACTGCA-GGTACCTGTGA-AGAAAT-GTTGAAAAGAG-CTG-TTTTTGCTAGAGAATTGGGTGCACCA--ATCGTCATGCATGACTACCTGACGGGCGGGTTTACCGCAAATACCAGCTTAGCTTTCTACTGCAGAGACAACGGA-CTACTTCTTCATATTCACCGGGCGATGCATGCTGTCATTGATAGACAACGGAATCACGGTATGCATTTCCGTGTATTAGCCAAAGCATTACGTATGTCTGGTGGGGATCATATCCATGCTGGAACTGTAGTGGGCAAGTTAGAAGGTGAACGAGAAGTCACCCTGGGATTTGTCGATTTACTGCGTGACGATTATATAGAAAAGGATCGCAGCCGTGGCATCTATTTTACTCAAGATTGGGTATCCATGCCGGGCGTATTCCCTGTAGCTTCGGGAGGTATCCATGTCT-GGCACATGCC-CGCCT-TAACCGAAATTTTTGGGGACGACTCCGTTCTACAATTCGG-CGGGGGAACATTGGGACACCCTTGGGGAAATGCACCTGGTGCCGTAGCTAACCGAGT-CGCACTAGA-GGCTTGCGTACAAGCTCGTAA-TGAGGGCC??????????????????????????????????????????????????????????????????????????????????????????????????????????????????????????????????????????????????????????????????????????????????????????????????????????????????????????????????????????????????????????????????????????????????????????????????????????????????????????????????????????????????????????????????????????????????????????????????????????????????????????????????????? [4406 bp]
'Aleuritopteris likiangensis' ???????????????????????????????????????????????????????????????????????????????????????????????????????????????????????????????????????????????????????????????????????????????????????????????????????????????????????????????????????????????????????????????????????????????????????????????????????????????????????????????????????????????????????????????????????????????????????????????????????????????????????????????????????????????????????????????????????????????????????????????????????????????????????????????????????????????????????????????????????????????????????????????????????????????????????????????????????????????????????????????????????????????????????????????????????????????????????????????????????????????????????????????????????????????????????????????????????????????????????????????????????????????????????????????????????????????????????????????????????????????????????????????????????????????????????????????????????????????????????????????????????????????????????????????????????????????????????????????????????????????????????????????????????????????????????????????????????????????????????????????????????????????????????????????????????????????????????????????????????????????????????????????????????????????????????????????????????????????????????????????????????????????????????????????????????????????????????????????????????????????????????????????????????????????????????????????????????????????????????????????????????????????????????????????????????????????????????????????????????????????????????????????????????????????????????????????????????????????????????????????????????????????????????????????????????????????????????????????????????????????????????????????????????????????????????????????????????????????????????????????????????????????????????????????????????????????????????????????????????????????????????????????????????????????????????????????????????????????????????????????????????????????????????????????????????????????????????????????????????????????????????????????????????????????????????????????????????????????????????????????????????????????????????????????????????????????????????????????????????????????????????????????????????????????????????????????????????????????????????????????????????????????????????????????????????????????????????????????????????????????????????????????????????????????????????????????????????????????????????????????????????????????????????????????????????????????????????????????????????????????????????????????????????????????????????????????????????????????????????????????????????????????????????????????????????????????????????????????????????????????????????????????????????????????????????????????????????AGATTACCGATTGA------C--CTATTACACTCCCG-AATACAAGACCAAAG-ATACTG-ATATCTTAGCGGCTTTCCGAATGACCCCCCAACCTGGAGTACCGG-CTG-AGGAAGCTGGAGCTGCCGTAGCTGCGG-AATCTTCTACGGGTACATGGACCACGGTATGGACAGATGGACTTACTAGTCTTGATCGCTACAAGGGCCGGTGCTACGATATTGAGCCTGTTGCTGGGGAAGATAATCAGTATATCGCATATGTAGCTTATCCTCTGGATTTATTTGAGGAAGGTTCCGTCACCAATATGCTGACTTCTATTGTAGGTAATGTTTTTGGATTTAAGGCCCTACGCGCTCTGCGCC-TGGAAGACCTACGAATTCCTCCTGCTTATTCCAAAACTTTTATTGGCCCCCCCCACGGTATTCAGGTGGAAAGGGATAAACTAAACAAATACGGACGTCC-CCTATTGGGATGTACAATCAAGCCAAAATTAGGCTTATCTGCCAAGAATTATGGTAGAGCAGTTTATGAGTGCCTTCGTGGT-GGACTTGATTTCACAAAAGATGATGAAAA-CGTAAA-TTCCCAACCGTTTATGCGCTGGAGAGATCGATTCTTATTCGTAGCGGAAG-CCCT--TTTCAAATCCCAGGCTGAAACAGGTGAAATCAAGGGGCATTATTTGAAT-GCCACTGCA-GGTACGTGTGA-AGAAAT-GTTGAAAAGAG-CTG-TTTTTGCCAGAGAATTGGGTGCACCA--ATCGTCATGCATGACTACCTGACGGGAGGGTTTACCGCAAATACCAGCTTAGCTTTCTACTGCAGAGACAACGGA-CTACTTCTTCATATTCACCGGGCGATGCATGCTGTCATTGATAGACAACGGAATCACGGTATACATTTCCGTGTATTAGCCAAAGCATTACGCATGTCTGGTGGGGATCATATCCATGCTGGAACTGTAGTGGGCAAGTTAGAGGGTGAACGAGAAGTCACCCTGGGATTTGTCGATTTACTCCGTGACGATTATATAGAAAAGGATCGCAGCCGTGGCATCTATTTTACCCAAGATTGGGTATCCATGCCGGGCGTACTCCCTGTAGCTTCGGGAGGTATCCATGTCT-GGCACATGCC-TGCCT-TAACCGAAATTTTTGGGGACGACTCCGTTCTACAATTCGG-CGGGGGAACATTGGGACACCCTTGGGGAAATGCACCTGGTGCCGTAGCTAACCGAGT-CGCATTAGA-GGCTTGCGTACAAGCTCGTAA-TGAG??????????????????????????????????????????????????????????????????????????????????????????????????????????????????????????????????????????????????????????????????????????????????????????????????????????????????????????????????????????????????????????????????????????????????????????????????????????????????????????????????????????????????????????????????????????????????????????????????????????????????????????????????????????? [4406 bp]
'Aleuritopteris squamosa' ?????????????????????????????????????????????????????????????????????????????????????????????????????????????????????????????????????????????????????????????????????????????????????????????????????????????????????????????????????????????????????????????????????????????????????????????????????????????????????????????????????????????????????????????????????????????????????????????????????????????????????????????????????????????????????????????????????????????????????????????????????????????????????????????????????????????????????????????????????????????????????????????????????????????????????????????????????????????????????????????????????????????????????????????????????????????????????????????????????????????????????????????????????????????????????????????????????????????????????????????????????????????????????????????????????????????????????????????????????????????????????????????????????????????????????????????????????????????????????????????????????????????????????????????????????????????????????????????????????????????????????????????????????????????????????????????????????????????????????????????????????????????????????????????????????????????????????????????????????????????????????????????????????????????????????????????????????????????????????????????????????????????????????????????????????????????????????????????????????????????????????????????????????????????????????????????????????????????????????????????????????????????????????????????????????????????????????????????????????????????????????????????????????????????????????????????????????????????????????????????????????????????????????????????????????????????????????????????????????????????????????????????????????????????????????????????????????????????????????????????????????????????????????????????????????????????????????????????????????????????????????????????????????????????????????????????????????????????????????????????????????????????????????????????????????????????????????????????????????????????????????????????????????????????????????????????????????????????????????????????????????????????????????????????????????????????????????????????????????????????????????????????????????????????????????????????????????????????????????????????????????????????????????????????????????????????????????????????????????????????????????????????????????????????????????????????????????????????????????????????????????????????????????????????????????????????????????????????????????????????????????????????????????????????????????????????????????????????????????????????????????????????????????????????????????????????????????????????????????????????????????????????????????????????????????????????????????????????????????????????????????????????????????ACCAAAG-ATACTG-ATATCTTAGCGGCTTTCCGAATGACCCCCCAACCTGGAGTACCGG-CTG-AGGAAGCTGGAGCTGCCGTAGCTGCGG-AATCTTCTACGGGTACATGGACCACGGTATGGACAGATGGACTTACTAGTCTTGATCGCTACAAGGGCCGGTGCTACGATATTGAGCCTGTTGCTGGGGAAGATAATCAGTATATCGCATATGTAGCTTATCCTCTGGATTTATTCGAGGAAGGTTCCGTCACCAATATGCTGACTTCTATTGTAGGTAATGTTTTTGGATTTAAGGCCCTGCGCGCTCTGCGCC-TGGAAGACCTACGAATTCCCCCCGCTTATTCCAAAACTTTTATTGGACCCCCTCACGGTATTCAGGTGGAAAGGGATAAACTAAACAAATACGGACGTCC-CCTACTGGGATGTACAATCAAGCCAAAATTGGGCTTATCTGCCAAGAATTATGGTAGAGCAGTTTATGAGTGTCTTCGTGGT-GGACTTGATTTCACAAAAGATGATGAAAA-CGTAAA-TTCCCAACCGTTTATGCGCTGGAGAGATCGATTCTTATTCGTAGCGGAAG-CCCT--TTTCAAATCCCAGGCTGAAACAGGTGAAATTAAGGGGCATTATTTGAAT-GCCACTGCA-GGTACGTGTGA-AGAAAT-GTTGAAAAGAG-CTG-TTTTTGCCAGAGAATTGGGTGCACCA--ATCGTCATGCATGACTACCTGACGGGAGGGTTTACCGCAAATACCAGCTTAGCTTTCTATTGCAGAGACAACGGA-CTACTTCTTCATATTCACCGGGCGATGCATGCTGTCATTGATAGACAACGGAATCACGGTATGCATTTTCGTGTATTAGCCAAAGCATTACGCATGTCTGGTGGGGATCATATCCATGCTGGAACTGTAGTGGGCAAGTTAGAAGGTGAACGAGAAGTCACCCTGGGATTTGTCGATTTACTCCGTGACGATTATATAGAAAAAGATCGTAGCCGTGGTATCTATTTTACCCAAGATTGGGTATCCATGCCGGGCGTACTCCCTGTAGCTTCGGGAGGTATCCATGTCT-GGCACATGCC-TGCTT-TAACCGAAATTTTTGGGGACGACTCCGTTCTACAATTCGG-CGGGGGAACATTGGGACACCCTTGGGGAAATGCACCTGGTGCCGTAGCTAACCGAGT-CGCATTAGA-GGCTTG?GTACAAGCTCGTAA-TGAGG?????????????????????????????????????????????????????????????????????????????????????????????????????????????????????????????????????????????????????????????????????????????????????????????????????????????????????????????????????????????????????????????????????????????????????????????????????????????????????????????????????????????????????????????????????????????????????????????????????????????????????????????????????????? [4406 bp]
'Aleuritopteris tamburii' ???????????????????????????????????????????????????????????????????????????????????????????????????????????????????????????????????????????????????????????????????????????????????????????????????????????????????????????????????????????????????????????????????????????????????????????????????????????????????????????????????????????????????????????????????????????????????????????????????????????????????????????????????????????????????????????????????????????????????????????????????????????????????????????????????????????????????????????????????????????????????????????????????????????????????????????????????????????????????????????????????????????????????????????????????????????????????????????????????????????????????????????????????????????????????????????????????????????????????????????????????????????????????????????????????????????????????????????????????????????????????????????????????????????????????????????????????????????????????????????????????????????????????????????????????????????????????????????????????????????????????????????????????????????????????????????????????????????????????????????????????????????????????????????????????????????????????????????????????????????????????????????????????????????????????????????????????????????????????????????????????????????????????????????????????????????????????????????????????????????????????????????????????????????????????????????????????????????????????????????????????????????????????????????????????????????????????????????????????????????????????????????????????????????????????????????????????????????????????????????????????????????????????????????????????????????????????????????????????????????????????????????????????????????????????????????????????????????????????????????????????????????????????????????????????????????????????????????????????????????????????????????????????????????????????????????????????????????????????????????????????????????????????????????????????????????????????????????????????????????????????????????????????????????????????????????????????????????????????????????????????????????????????????????????????????????????????????????????????????????????????????????????????????????????????????????????????????????????????????????????????????????????????????????????????????????????????????????????????????????????????????????????????????????????????????????????????????????????????????????????????????????????????????????????????????????????????????????????????????????????????????????????????????????????????????????????????????????????????????????????????????????????????????????????????????????????????????????????????????????????????????????????????????????????????????????????????????AGATTACCGATTGA------C--CTATTACACTCCCG-AATACAAGACCAAAG-ACACTG-ATATCTTAGCGGCTTTCCGAATGACCCCCCAACCTGGAGTACCGG-CTG-AGGAAGCTGGAGCTGCCGTAGCTGCGG-AATCTTCTACGGGTACATGGACCACGGTATGGACAGACGGACTTACTAATCTTGATCGCTACAAGGGACGGTGCTACGATATTGAGCCCGTTGCTGGAGAAGATAATCAGTATATTGCATATGTAGCTTATCCTCTGGATTTATTCGAGGAAGGTTCCGTCACGAATATGCTGACTTCTATTGTAGGTAATGTTTTTGGATTTAAGGCCCTACGCGCTCTGCGCC-TGGAAGACCTACGAATTCCTCCTGCTTATTCCAAAACTTTTATTGGCCCCCCCCACGGTATTCAGGTGGAAAGGGATAAACTAAACAAATATGGACGTCC-CCTACTGGGATGTACAATCAAGCCAAAATTGGGCTTATCTGCCAAGAATTATGGTAGAGCAGTTTATGAGTGCCTTCGTGGT-GGACTTGATTTCACAAAAGACGATGAAAA-CGTAAA-TTCCCAACCGTTTATGCGTTGGAGAGATCGATTCTTATTCGTAGCGGAAG-CCCT--TTTCAAATCCCAGGCTGAAACAGGTGAAATCAAGGGGCATTATTTGAAT-GCCACTGCA-GGTACGTGTGA-AGAAAT-GTTGAAAAGAG-CTG-TTTTTGCCAGAGAATTGGGTGCACCA--ATCGTCATGCATGACTACCTGACGGGAGGGTTTACCGCAAATACCAGCTTAGCTTTCTACTGCAGAGACAACGGA-TTACTTCTTCATATTCACCGGGCGATGCATGCTGTCATTGATAGACAACGGAATCACGGTATACATTTCCGTGTATTAGCCAAAGCATTACGCATGTCTGGTGGGGATCATATCCATTCTGGAACTGTAGTGGGCAAGTTAGAAGGTGAACGAGAAGTCACCCTGGGATTTGTCGATTTACTCCGTGACGATTATATAGAAAAGGATCGCAGCCGTGGTATCTATTTTACCCAAGATTGGGTATCCATGCCAGGCGTACTCCCTGTAGCTTCGGGAGGTATCCATGTCT-GGCACATGCC-TGCCT-TAACCGAAATTTTTGGGGACGACTCCGTTSTACAATTCGG-CGGGGGAACATTGGGACACCCTTGGGGAAATGCACCTGGTGCCGTAGCTAACCGAGT-CGCATTAGA-GGCTTGCGTACAAGCTCGTAA-TGAGGGCCGTGATCTCGCTCGTGAAGGTAATGAAATCATCCGTGAAGGTA????????????????????????????????????????????????????????????????????????????????????????????????????????????????????????????????????????????????????????????????????????????????????????????????????????????????????????????????????????????????????????????????????????????????????????????????????????????????????????????????????????????????????????????????????????????????????????????? [4406 bp]
'Allantodia dilatata' AACATTCGACCCGACGAAATTAGCAGCATTATTCGCAAGCAAATTGAAGGGTATGTCCCGGAAATAGAAGTTGTTAACATTGGTACCGTACTTTAAGTCGGAGATGGGATTGCCCGTATCCATGGACTCAACAAAGTAATGGCTGGCGAATCGGTGGAATCTGAGGATGGTACAGTAGGGATCGCCCCGAATCTGGAATCTGATAATGTTGGGGCCGTACCGACGGGCGATGGTTTGACCATACAAGAGGGAAGTTCTGTAAGAGCGACGGGAAAGATTGCCCAAATACCAGTCAGTGACTCGTTTTTGGGTCGTGTTGCAAATGCTTTGGCCCAACCTATCGATGGGAAAGGTCAAATCCCAGCTTCTGAGTTTAGATCGATCGAATCCCCCGCTCCAGGGATTATTTCGAGACGCTCCGCATATGAACCTTTGCAGACAGGTCTTACTGCTATTGACTCTACGATTCCTATAGGTCGCGGTCAACGAGAGTTAATTATTGGCGATAGACAGACTGGTAAAACAGCAGTAGCTACAGATACAATTTCAAATCAGAAAGGTCAAAATGTTATATGTGTCTACGTAGCCATTGGTCAAAAAGCTTCTTCTGTGGCTCAGGTAGTGGATACCTTTCAAGATCGCGGAGCCATGGAATATACGATCGTGGTGTCGGAGACCGCGAATTCTCCAGCCACTCTGCAATATCTTGCTCCTTATACGGGAGCAGCTTTAGCCGAATACTTCATGTATCGCAAGCAGCATACCCCGATTATTTACGACGATCTTTCTAAACAAGCCCAAGCTTACCGACAAATGTCTTTGCCATTAAGGAGACCACCTGGGCGGGAAGCATATCCGGGAGATGTTTTTCATCCACACTCTCGTCTCTTGGAGAGAGCAGCTAAGTTAAGTCTCCAATTAGGGGAAGGTAGCATGACGGCTTCACCTATTGTCGAGACGCAAGCGGGGGATGTCTCAGCTTACATCCCTACCAATGTTATTTCCATCACCGATGGCTAAATCTTCTTATCAGCAGATCTATTTAACGCTGGGATTCGACCAGCAATAAATGTGGGGATTTCTGTATCCAGAGTGGGCTCCGCAGCTCAAATAAAAGCTATGAAACAGGTGGCTGGCAAATTGAAATCGGAATTAGCACAATTCGCAGAACTGGAGGCTTTCGCACAATTCGCTTCCGATCTTGATAAGACTACTCAGAATCAGCTAGCTAGGGGCCAGCGATTGCGTGAGCTGCTTAAACAGTCTCAGTCAGCCCCATTATCAGTAGGGGAACAGGTGGCCACCACTTACACCGGAGTCAACGGATATTTGGATGTACCAGAAGTTGAACAAGTCAAACGATTCTTGGTTCAGCTACGCGAGTACGTAACAACCAATAAACCTCAATTTGGTGAAATTATTCGTTCCACGAAAGTGTCTACAGAACAAGCGGAAACACTTTTGAAGGAAGCAATTAAGGAGTCGACAGAAATTTTTCT-GTTGCAGTCCCGTTGGTGAAACTACTCTCGGACGAATATTCAATGCCCTTGGCGAACCCGTAGATAATTTGGGTCCCGTGCAAAGTAGTACGACATTTCCAATTCACAGGTCCGCCCCAGCATTTACCCAGTTGGATACTAAATTATCGATTTTTGAAACGGGTATAAAAGTTGCGGATCCCTTGGC-TCCGTATCGAAGAGGTGGGAAAATCGGGCTATTTGGTGGGGCTGGAGTTGGAAAGACGGTTCTTACTATGGAATCAATTAACAATATTGCAAAAGCTCATGGAGGTGTATCCGTATCTGGCGGGGTAGGAGAACGTACACGTGAAGGTAATGACCTCTACATGGAAATGAAAGAATCGAAAGTTACTAATGAACAAAATATTTCGGAATCAAAGGTGGCTCTGGTTTATGGTCAGATGAATGAACCACCGGGAGCTCGTATGAGAGTTGGGTCAACTGCTCCAACAATGGCGGAATACTTCCGAGATGTTAACAAGCAAGATGTACTCCTATTTATCGACAATATTTTCCGCTTTGTCCAGGCGGGATCGGAGGTCTCGGCGTTATTGGGTAGGATGCCTTCCGCCGTGGGTTATCAACCGACCCTTGGTACAGAAAT-GGGATC---GTTGCAGGAGAGAATTAC-TTCCACCAAGGAGGGATCAACAACTTCCATTCAAGCCGTTTACGTACCTGCCGATGATTTGACTGATCCAGCTCCCGCCACGACATCTGCACACCTAGACGCTACTACCGCGCTTTCGAGGGGATTAGCGGCAAAGGGTATTTATCCAGCCGTAGACCCGCTGGATTCGACCTCGACTATG--TTGCAGCCTTGGATTGTGGGTGAGGAGCATTATGACACGGCACA-GGGAGTTAAGCAAACCTTGCAACGTTACAAGGAACTTCAAGATATTATAGCTATTCTCGGACTAGACGAGTTATCCGAGGAAGATCGCCTGACGGTAGCTAGGGCTCGAAAAATAGAACGTCTCCTATCGCAACCCTTTCTT---GTAGCAGAAGTTTTCACCGGTTCCCCGGGTAAATACGTCAGTTCATCAGAAACCATTAAGGGATTTCAAATGATTCTTCCTGGAGAGTTGGATAATCTCCCCGAACAAGCTTTTTACTTAGCTGGCAATACCGACGAAGCCACTACAAAAGCTGCGGCTTTGCAAGCAGATTACCGACTGA------C--CTATTACACCCCCG-AATACAAGACCAAAG-ATACTG-ACATCTTAGCAGCCTTTCGAATGACCCCACAACCCGGAGTACCGG-CTG-AGGAAGCCGGAGCTGCGGTAGCTGCGG-AATCCTCCACGGGTACGTGGACCACTGTATGGACAGATGGGTTGACCAGTCTTGACCGTTACAAGGGCCGATGCTACGACATCGAACCCGTCGCTGGGGAGGAAAACCAGTATATCGCGTATGTAGCTTATCCTTTGGATCTATTCGAAGAAGGTTCCGTCACCAATTCGTTCACCTCCATTGTAGGTAATGTTTTTGGATTTAAAGCTCTACGCGCCCTACGCT-TGGAAGACCTTCGAATCCCCCCTGCTTATTCCAAAACTTTCATTGGACCGCCTCATGGTATTCAGGTCGAAAGAGATAAACTGAACAAATATGGACGTCC-CTTATTGGGATGTACAATCAAGCCAAAATTAGGTCTGTCTGCCAAAAATTATGGTAGAGCCGTCTATGAATGCCTTCGCGGT-GGACTTGATTTTACAAAGGATGATGAAAA-CGTAAA-TTCCCAGCCATTCATGCGTTGGAGAGATCGATTCTTATTCGTAGCAGAAG-CTCT--TTTCAAATCCCAGGCTGAAACGGGCGAAATCAAGGGGCATTACTTAAAT-GCTACTGCA-GGTACGTGTGA-AGAAAT-GTTGAAGAGAG-CTG-TTTTTGCTAGAGAGTTGGGTGCACCA--ATAGTCATGCATGACTATCTGACCGGAGGGTTTACCGCAAATACCAGCTTAGCTTTTCACTGCCGAGACAATGGA-CTGCTTCTCCACATCCACCGCGCGATGCATGCTGTGATCGATAGACAACGAAATCACGGTATGCATTTTCGTGTATTAGCCAAAGCATTACGCATGTCCGGCGGGGATCATGTACACGCCGGAACTGTAGTAGGCAAACTAGAAGGGGAACGAGAAGTCACTTTGGGTTTCGTCGATTTACTTCGCGACGATTATATCGAGAAAGATCGTAGCCGTGGTATCTATTTCACACAAGATTGGGTATCTATGCCGGGTGTACTCCCCGTAGCTTCGGGGGGTATTCACGTCT-GGCACATGCC-CGCTC-TAACCGAAATCTTTGGGGACGACTCTGTCTTACAGTTCGG-TGGAGGAACCTTGGGACATCCTTGGGGAAATGCACCCGGTGCGGTAGCCAACCGAGT-CGCATTAGA-AGCTTGCGTACAGGCCCGTAA-TGAGGGTCGCAATCTCGCTCGTGAAGGTAATGAAATTATT??????????????????????????????????????????????????????????????????????????????????????????????????????????????????????????????????????????????????????????????????????????????????????????????????????????????????????????????????????????????????????????????????????????????????????????????????????????????????????????????????????????????????????????????????????????????????????????????????????? [4406 bp]
'Alsophila acutula' ???????????????????????????????????????????????????????????????????????????????????????????????????????????????????????????????????????????????????????????????????????????????????????????????????????????????????????????????????????????????????????????????????????????????????????????????????????????????????????????????????????????????????????????????????????????????????????????????????????????????????????????????????????????????????????????????????????????????????????????????????????????????????????????????????????????????????????????????????????????????????????????????????????????????????????????????????????????????????????????????????????????????????????????????????????????????????????????????????????????????????????????????????????????????????????????????????????????????????????????????????????????????????????????????????????????????????????????????????????????????????????????????????????????????????????????????????????????????????????????????????????????????????????????????????????????????????????????????????????????????????????????????????????????????????????????????????????????????????????????????????????????????????????????????????????????????????????????????????????????????????????????????????????????????????????????????????????????????????????????????????????????????????????????????????????????????????????????????????????????????????????????????????????????????????????????????????????????????????????????????????????????????????????????????????????????????????????????????????????????????????????????????????????????????????????????????????????????????????????????????????????????????????????????????????????????????????????????????????????????????????????????????????????????????????????????????????????????????????????????????????????????????????????????????????????????????????????????????????????????????????????????????????????????????????????????????????????????????????????????????????????????????????????????????????????????????????????????????????????????????????????????????????????????????????????????????????????????????????????????????????????????????????????????????????????????????????????????????????????????????????????????????????????????????????????????????????????????????????????????????????????????????????????????????????????????????????????????????????????????????????????????????????????????????????????????????????????????????????????????????????????????????????????????????????????????????????????????????????????????????????????????????????????????????????????????????????????????????????????????????????????????????????????????????????????????????????????????????????????????????????????????????????????????????????????????????????????AGATTATCGATTGA------C--CTATTACACTCCCC-AGTATGAGACCAAAG-ACACCG-ATATCTTGGCAGCCTTTCGAATGACCCCGCAACCCGGAGTACCAG-CTG-AGGAAGCTGGAGCTGCAGTAGCTGCGG-AATCTTCCACAGGTACATGGACCACTGTATGGACGGATGGACTTACTAGTCTCGATCGCTACAAAGGCCGATGCTATGATATCGAACCTGTTGCTGGGGAGGATAATCAGTATATTGCATATGTAGCTTATCCTTTGGATCTATTTGAAGAAGGTTCCGTTACCAATCTGTTCACTTCCATTGTAGGTAACGTTTTTGGATTCAAGGCCTTACGCGCTCTCCGCT-TAGAAGATGTTCGAATTCCTCCTGCTTATTCTAAAACTTTCATCGGACCGCCCCACGGTATCCAGGTTGAAAGGGATAAGCTAAACAAATATGGGCGTCC-CTTATTAGGATGTACAATCAAGCCAAAATTGGGCTTATCTGCTAAAAATTATGGGAGAGCCGTTTATGAATGTCTCCGTGGT-GGACTTGACTTCACCAAGGATGATGAGAA-CGTAAA-TTCCCAACCATTCATGCGTTGGAGAGATCGTTTCTTATTCGTAGCAGAAG-CTCT--CTTCAAATCTCAGGCCGAAACGGGCGAAATTAAGGGACATTACTTAAAC-GCTACTGCA-GGTACGTGTGA-AGAAAT-GATGAAAAGGG-CCC-AATTTGCTAGAGAATTGGGGGCACCA--ATTGTAATGCATGACTATCTGACCGGAGGGTTTACCGCAAATACTAGCTTGGCCTTCTATTGTCGAGATAATGGG-CTGCTTCTTCACATTCACCGTGCAATGCATGCTGTCATCGATAGACAGAAAAATCACGGTATACATTTTCGTGTATTAGCAAAAGCATTACGTATGTCCGGTGGAGATCATGTTCACGCTGGGACTGTAGTAGGCAAACTAGAGGGAGAACGAGAAGTCACTTTGGGTTTTGTCGATTTGCTTCGCGACGATTATATTGAAAAAGATCGTAGCCGCGGCGTCTATTTCACCCAAGATTGGGTATCTATGCCGGGCGTACTTCCCGTAGCTTCGGGGGGTATCCACGTAT-GGCATATGCC-TGCTC-TAACCGAAATCTTCGGAGACGATTCTGTCTTACAGTTTGG-CGGAGGAACCTTGGGACATCCTTGGGGAAATGCGCCTGGTGCCGTAGCTAATCGAGT-CGCGTCAGA-GGCTTGTGTACAAGCT????????????????????????????????????????????????????????????????????????????????????????????????????????????????????????????????????????????????????????????????????????????????????????????????????????????????????????????????????????????????????????????????????????????????????????????????????????????????????????????????????????????????????????????????????????????????????????????????????????????????????????????????????????????????????? [4406 bp]
[truncated: 12,766,945 more chars]
