# Supplementary material for: Towards Resolving the Complete Fern Tree of Life
Source: PLoS One. 2011 Oct 13;6(10):e24851. doi: 10.1371/journal.pone.0024851 (PMC3192703; doi:10.1371/journal.pone.0024851)
Supplement: Dataset S2 — The strict consensus tree of parsimony analysis with bootstrap support values in Nexus-format (file can be opened for example with FigTree [61]). (NXS) [file pone.0024851.s002.nxs]

#NEXUS
begin taxa;
	dimensions ntax=2957;
	taxlabels
	Selaginella_australiensis
	Selaginella_sinensis
	Isoetes_amazonica
	Isoetes_andina
	Isoetes_asiatica
	Isoetes_australis
	Isoetes_bradei
	Isoetes_capensis
	Isoetes_echinospora
	Isoetes_engelmannii
	Isoetes_herzogii
	Isoetes_histrix
	Isoetes_lacustris
	Isoetes_malinverniana
	Isoetes_maritima
	Isoetes_martii
	Isoetes_melanopoda
	Isoetes_novo_granadensis
	Isoetes_panamensis
	Isoetes_sampathkumarinii
	Isoetes_savatieri
	Isoetes_setacea
	'Isoetes_sp._Rai_1005'
	Isoetes_coromandelina
	'Isoetes_sp._Sun_&_Choi_2039'
	Isoetes_drummondii
	Isoetes_muelleri
	Isoetes_humilior
	Isoetes_kirkii
	Isoetes_kersii
	Isoetes_schweinfurthii
	Isoetes_nuttallii
	Isoetes_orcuttii
	Isoetes_abyssinica
	Isoetes_velata
	Isoetes_coreana
	Isoetes_hallasanensis
	Isoetes_japonica
	Isoetes_jejuensis
	Isoetes_sinensis
	Isoetes_taiwanensis
	Ephedra_sinica
	Ephedra_tweediana
	Welwitschia_mirabilis
	Gnetum_gnemon
	Gnetum_parvifolium
	Ginkgo_biloba
	Cycas_micronesica
	Cycas_revoluta
	Bowenia_serrulata
	Ceratozamia_mexicana
	Dioon_purpusii
	Stangeria_eriopus
	Microcycas_calocoma
	Zamia_pumila
	Macrozamia_moorei
	Encephalartos_villosus
	Lepidozamia_hopei
	Pseudolarix_amabilis
	Tsuga_dumosa
	Abies_homolepis
	Cathaya_argyrophylla
	Picea_sitchensis
	Pinus_contorta
	Lepidothamnus_laxifolius
	Podocarpus_macrophyllus
	Araucaria_araucana
	Araucaria_heterophylla
	Agathis_australis
	Wollemia_nobilis
	Taxus_baccata
	Metasequoia_glyptostroboides
	Sequoia_sempervirens
	Cryptomeria_japonica
	Cupressus_gigantea
	Papuacedrus_papuana
	Ceratophyllum_demersum
	Piper_cenocladum
	Magnolia_grandiflora
	Pseudowintera_colorata
	Chloranthus_spicatus
	Hedyosmum_arborescens
	Cinnamomum_camphora
	Sassafras_albidum
	Amborella_trichopoda
	Nymphaea_alba
	Austrobaileya_scandens
	Illicium_oligandrum
	Schisandra_chinensis
	Acorus_americanus
	Butomus_umbellatus
	Festuca_arundinaceae
	Lilium_superbum
	Musa_acuminata
	Pandanus_copelandii
	Phalaenopsis_aphrodite_subsp_formosana
	Meliosma_veitchiorum
	Ranunculus_macranthus
	Nelumbo_nucifera
	Platanus_occidentalis
	Buxus_microphylla
	Trochodendron_aralioides
	Berberidopsis_corallina
	Vitis_vinifera
	Saxifraga_retusa
	Gunnera_manicata
	Dillenia_retusa
	Viscum_album
	Hydrangea_arborescens
	Vaccinium_uliginosum
	Eremosyne_pectinata
	Helianthus_annuus
	Dipsacus_sativus
	Helwingia_japonica
	Panax_ginseng
	Garrya_elliptica
	Oncotheca_balansae
	Olea_europaea
	Coffea_arabica
	Nicotiana_sylvestris
	Solanum_tuberosum
	Crossosoma_californicum
	Eucalyptus_grandis
	Tapiscia_sinensis
	Citrus_sinensis
	Arabidopsis_thaliana
	Theobroma_cacao
	Geranium_palmatum
	Jatropha_curcas
	Siphonodon_celastrineus
	Pisum_sativum
	Bulnesia_arborea
	Spinacia_oleraceae
	Quercus_nigra
	Prunus_persica
	Cucumis_sativus
	Oxalis_dillenii
	Selaginella_deflexa
	Selaginella_selaginoides
	Selaginella_stauntoniana
	Selaginella_tamariscina
	Selaginella_pilifera
	Selaginella_digitata
	Selaginella_helioclada
	Selaginella_imbricata
	Selaginella_sanguinolenta
	Selaginella_ciliaris
	Selaginella_douglasii
	Selaginella_denticulata
	Selaginella_helvetica
	Selaginella_mayeri
	Selaginella_pervillei
	Selaginella_plana
	Selaginella_uncinata
	Selaginella_wildenowii
	Selaginella_alopecuroides
	Selaginella_brooksii
	Selaginella_frondosa
	Selaginella_longiaristata
	Selaginella_roxburghii
	Selaginella_intermedia
	Selaginella_firmuloides
	Selaginella_kerstingii
	Selaginella_longipinna
	Selaginella_martensii
	Selaginella_novae_hollandiae
	Selaginella_acanthostachys
	Selaginella_moellendorffii
	Selaginella_pallescens
	Selaginella_pulcherrima
	Selaginella_erythropus
	Selaginella_haematodes
	Selaginella_flabellata
	Selaginella_flagellata
	Selaginella_umbrosa
	Selaginella_bombycina
	Selaginella_radiata
	Selaginella_moritziana
	Selaginella_simplex
	Selaginella_exaltata
	Selaginella_myosurus
	Selaginella_gracillima
	Selaginella_uliginosa
	Selaginella_pygmaea
	Selaginella_lyallii
	Selaginella_moratii
	Selaginella_polymorpha
	Selaginella_remotifolia
	Selaginella_apoda
	Selaginella_kraussiana
	Selaginella_fragilis
	Selaginella_articulata
	Selaginella_sericea
	Selaginella_suavis
	Selaginella_sulcata
	Selaginella_diffusa
	Selaginella_lingulata
	Selaginella_lepidophylla
	Selaginella_phillipsiana
	Selaginella_wightii
	Selaginella_asprella
	Selaginella_balansae
	Selaginella_tortipila
	Selaginella_hansenii
	Selaginella_steyermarkii
	Selaginella_arsenei
	Selaginella_cinerascens
	Selaginella_sartorii
	Selaginella_sellowii
	Selaginella_arizonica
	Selaginella_eremophila
	Selaginella_landii
	Selaginella_peruviana
	Selaginella_wrightii
	Selaginella_mutica
	Selaginella_rupestris
	Selaginella_sibirica
	Selaginella_watsonii
	Selaginella_leucobryoides
	Selaginella_utahensis
	Selaginella_wallacei
	Selaginella_bigelovii
	Selaginella_densa
	Selaginella_rupincola
	Selaginella_underwoodii
	Selaginella_shakotanensis
	Selaginella_vardei
	Selaginella_arenicola
	Selaginella_extensa
	Selaginella_oregana
	Selaginella_weatherbiana
	Selaginella_caffrorum
	Selaginella_indica
	Selaginella_njamnjamensis
	Selaginella_dregei
	Selaginella_nivea
	Selaginella_echinata
	Selaginella_grisea
	Huperzia_billardierei
	Huperzia_campiana
	Huperzia_cumingii
	Huperzia_fargesii
	Huperzia_fordii
	Huperzia_hippuridea
	Huperzia_hippuris
	Huperzia_linifolia
	Huperzia_lucidula
	Huperzia_mingcheensis
	Huperzia_nanchuanensis
	Huperzia_petiolata
	Huperzia_squarrosa
	Huperzia_verticillata
	Huperzia_wilsonii
	Lycopodiella_cernua
	Lycopodiella_glaucescens
	Lycopodiella_pendulina
	Phylloglossum_drummondii
	Huperzia_crispata
	Huperzia_hunanensis
	Huperzia_serrata
	'Huperzia_serrata_var._longipetiolata'
	Huperzia_phyllantha
	Huperzia_carinata
	Huperzia_phlegmarioides
	Lycopodiella_alopecuroides
	Lycopodiella_inundata
	Lycopodiella_caroliniana
	Lycopodiella_lateralis
	Huperzia_selago
	Huperzia_appressa
	Huperzia_australiana
	Huperzia_emeiensis
	Huperzia_miyoshiana
	Lycopodium_casuarinoides
	Lycopodium_deuterodensum
	Lycopodium_clavatum
	Lycopodium_vestitum
	Lycopodium_volubile
	Lycopodium_fastigiatum
	Lycopodium_magellanicum
	Lycopodium_obscurum
	Lycopodium_jussiaei
	Lycopodium_scariosum
	Diphasiastrum_alpinum
	Diphasiastrum_complanatum
	Diphasiastrum_digitatum
	Diphasiastrum_oellgaardii
	Diphasiastrum_sitchense
	Diphasiastrum_tristachyum
	Lycopodium_habereri
	Lycopodium_henryanum
	Lycopodium_issleri
	Lycopodium_madeirense
	Lycopodium_nikoense
	Lycopodium_sabinifolium
	Lycopodium_thyoides
	Lycopodium_veitchii
	Lycopodium_wightianum
	Lycopodium_zanclophyllum
	Lycopodium_zeilleri
	Lycopodium_annotinum
	Psilotum_nudum
	Tmesipteris_oblanceolata
	Tmesipteris_tannensis
	Tmesipteris_elongata
	Tmesipteris_obliqua
	Helminthostachys_zeylanica
	Ophioglossum_lusitanicum
	Ophioglossum_engelmannii
	Cheiroglossa_palmata
	Ophioglossum_pendulum
	Ophioglossum_costatum
	Ophioglossum_gomezianum
	Ophioglossum_crotalophoroides
	Ophioglossum_nudicaule
	Ophioglossum_parvum
	Ophioglossum_namegatae
	Ophioglossum_pusillum
	Ophioglossum_reticulatum
	Ophioglossum_richardsiae
	Ophioglossum_vulgatum
	Ophioglossum_gramineum
	Ophioglossum_petiolatum
	'Ophioglossum_thermale_var._nipponicum'
	'Ophioglossum_thermale_var._thermale'
	Botrychium_strictum
	Botrychium_virginianum
	Botrychium_chamaeconium
	Botrychium_lanuginosum
	Botrychium_lunarioides
	Botrychium_schaffneri
	Botrychium_biternatum
	Botrychium_dissectum
	Botrychium_multifidum
	Botrychium_oneidense
	Botrychium_microphyllum
	Botrychium_nipponicum
	Botrychium_triangularifolium
	'Botrychium_sp._WDH_2002'
	Botrychium_formosanum
	Botrychium_atrovirens
	Botrychium_japonicum
	Botrychium_ternatum
	Botrychium_acuminatum
	Botrychium_boreale
	Botrychium_echo
	Botrychium_hesperium
	Botrychium_lanceolatum
	Botrychium_matricariifolium
	Botrychium_pedunculosum
	Botrychium_pinnatum
	Botrychium_pseudopinnatum
	Botrychium_crenulatum
	Botrychium_lunaria
	Botrychium_mormo
	Botrychium_gallicomontanum
	Botrychium_pallidum
	Botrychium_minganense
	Botrychium_paradoxum
	Botrychium_watertonense
	Botrychium_montanum
	Botrychium_pumicola
	Botrychium_simplex
	Botrychium_ascendens
	Botrychium_campestre
	Botrychium_lineare
	Botrychium_spathulatum
	Equisetum_telmateia
	'Equisetum_telmateia_subsp._braunii'
	Equisetum_palustre
	Equisetum_pratense
	Equisetum_sylvaticum
	Equisetum_diffusum
	Equisetum_arvense
	Equisetum_fluviatile
	Equisetum_bogotense
	Equisetum_scirpoides
	Equisetum_variegatum
	Equisetum_giganteum
	Equisetum_hyemale
	'Equisetum_hyemale_subsp._affine'
	'Equisetum_ramosissimum_subsp._debile'
	Equisetum_x_ferrissii
	Equisetum_laevigatum
	Equisetum_myriochaetum
	Danaea_alata
	Danaea_oblanceolata
	Danaea_wendlandii
	Danaea_acuminata
	Danaea_falcata
	Danaea_vivax
	Danaea_jenmanii
	Danaea_mazeana
	Danaea_moritziana
	Danaea_trichomanoides
	Danaea_urbanii
	Danaea_carillensis
	Danaea_crispa
	Danaea_erecta
	Danaea_cartilaginea
	Danaea_nodosa
	Danaea_grandifolia
	Danaea_kalevala
	Danaea_longicaudata
	Danaea_media
	'Danaea_sp._A_MJMC_2008'
	Danaea_simplicifolia
	Danaea_arbuscula
	Danaea_bipinnata
	Danaea_elliptica
	Danaea_geniculata
	Danaea_leprieurii
	Danaea_polymorpha
	'Danaea_sp._B_MJMC_2008'
	'Danaea_sp._C_MJMC_2008'
	Danaea_antillensis
	Danaea_trifoliata
	Christensenia_aesculifolia
	Marattia_douglasii
	Marattia_weinmanniifolia
	Marattia_alata
	Marattia_laxa
	Marattia_kaulfussii
	Marattia_laevis
	Marattia_fraxinea
	Marattia_purpurascens
	Marattia_salicifolia
	Marattia_attenuata
	Marattia_howeana
	Marattia_melanesica
	Marattia_mertensiana
	Marattia_oreades
	Marattia_pellucida
	Marattia_salicina
	Marattia_sambucina
	Marattia_smithii
	'Marattia_sp._New_Caledonia'
	'Marattia_sp._WDH_2002'
	Marattia_squamosa
	Marattia_sylvatica
	Marattia_werneri
	Angiopteris_acutidentata
	Angiopteris_angustifolia
	Angiopteris_boninensis
	Angiopteris_cartilaginea
	Angiopteris_caudatiformis
	Angiopteris_caudipinna
	Angiopteris_durvilleana
	Angiopteris_evecta
	Angiopteris_fokiensis
	Angiopteris_hainanensis
	Angiopteris_helferiana
	Angiopteris_hokouensis
	Angiopteris_howii
	Angiopteris_hypoleuca
	Angiopteris_lygodiifolia
	Angiopteris_omeiensis
	Angiopteris_palmiformis
	Angiopteris_rapensis
	Angiopteris_smithii
	'Angiopteris_sp._China'
	'Angiopteris_sp._MJMC_2008'
	Angiopteris_wangii
	Archangiopteris_bipinnata
	Archangiopteris_caudata
	Archangiopteris_henryi
	Archangiopteris_itoi
	Archangiopteris_tonkinensis
	Osmundastrum_cinnamomeum
	'Osmundastrum_cinnamomeum_var._fokiense'
	Todea_barbara
	Leptopteris_fraseri
	Leptopteris_hymenophylloides
	Leptopteris_superba
	Leptopteris_wilkesiana
	Osmunda_claytoniana
	Osmunda_regalis
	Osmunda_japonica
	Osmunda_lancea
	Osmunda_angustifolia
	Osmunda_vachellii
	Osmunda_javanica
	Plenasium_bromeliifolia
	Osmunda_banksiifolia
	Osmunda_mildei
	Hymenophyllum_pulcherrimum
	Hymenophyllum_australe
	Hymenophyllum_baileyanum
	Hymenophyllum_braithwaitii
	Hymenophyllum_caespitosa
	Hymenophyllum_caudiculatum
	'Hymenophyllum_caudiculatum_var._productum'
	Hymenophyllum_deplanchei
	Hymenophyllum_dilatatum
	Hymenophyllum_dimidiatum
	Hymenophyllum_flexuosum
	Hymenophyllum_fuciforme
	Hymenophyllum_fuscum
	Hymenophyllum_javanicum
	Hymenophyllum_mnioides
	Hymenophyllum_nephrophyllum
	Hymenophyllum_ooides
	Hymenophyllum_pectinatum
	Hymenophyllum_rarum
	Hymenophyllum_reniforme
	Hymenophyllum_riukiuense
	Hymenophyllum_rolandi_principis
	Hymenophyllum_subdimidiatum
	Hymenophyllum_tunbrigense
	Hymenophyllum_acanthoides
	Hymenophyllum_denticulatum
	Hymenophyllum_armstrongii
	Hymenophyllum_marginatum
	Hymenophyllum_barbatum
	Hymenophyllum_oligosorum
	Hymenophyllum_cruentum
	Hymenophyllum_heimii
	Hymenophyllum_cuneatum
	Hymenophyllum_inaequale
	Hymenophyllum_digitatum
	Hymenophyllum_taeniatum
	Hymenophyllum_fucoides
	Hymenophyllum_secundum
	Hymenophyllum_sibthorpioides
	Hymenophyllum_tenellum
	Hymenophyllum_demissum
	Hymenophyllum_badium
	Hymenophyllum_flexile
	Hymenophyllum_hygrometricum
	Hymenophyllum_ferrugineum
	Hymenophyllum_hirsutum
	Hymenophyllum_lanceolatum
	Hymenophyllum_paniense
	Hymenophyllum_pilosissimum
	Hymenophyllum_sanguinolentum
	Hymenophyllum_scabrum
	Hymenophyllum_villosum
	Hymenophyllum_leratii
	'Hymenophyllum_cf._acutum_Johns_9731'
	Hymenophyllum_flabellatum
	Hymenophyllum_pallidum
	Hymenophyllum_apiculatum
	Hymenophyllum_polyanthos
	Hymenophyllum_coreanum
	Hymenophyllum_wrightii
	Hymenophyllum_corrugatum
	Hymenophyllum_mikawanum
	Callistopteris_apiifolia
	Cephalomanes_javanicum
	Cephalomanes_boryanum
	Trichomanes_atrovirens
	Abrodictyum_brassii
	Abrodictyum_asae_grayi
	Abrodictyum_strictum
	Abrodictyum_schlechteri
	Abrodictyum_boninense
	Abrodictyum_caudatum
	Trichomanes_flavofuscum
	Abrodictyum_meifolium
	'Trichomanes_sp._ISEM_H2901'
	Abrodictyum_dentatum
	Abrodictyum_elongatum
	Abrodictyum_laetum
	Abrodictyum_obscurum
	Abrodictyum_rigidum
	Abrodictyum_tamarisciforme
	Trichomanes_ankersii
	Trichomanes_elegans
	Trichomanes_diversifrons
	Trichomanes_mougeotii
	Trichomanes_osmundoides
	Trichomanes_lucens
	Trichomanes_crinitum
	Trichomanes_galeottii
	Trichomanes_crispum
	Trichomanes_egleri
	Trichomanes_pilosum
	Trichomanes_robustum
	Trichomanes_polypodioides
	Trichomanes_alatum
	Trichomanes_trigonum
	Trichomanes_scandens
	Vandenboschia_cyrtotheca
	Trichomanes_hostmannianum
	Trichomanes_pinnatum
	Trichomanes_arbuscula
	Trichomanes_holopterum
	Trichomanes_roraimense
	Polyphlebium_angustatum
	Polyphlebium_capillaceum
	Polyphlebium_exsectum
	Polyphlebium_ingae
	Polyphlebium_borbonicum
	Polyphlebium_diaphanum
	Polyphlebium_hymenophylloides
	Polyphlebium_colensoi
	Polyphlebium_venosum
	Polyphlebium_endlicherianum
	Polyphlebium_vieillardii
	Didymoglossum_bimarginatum
	'Trichomanes_cf._motleyi_Iwatsuki_H'
	Didymoglossum_cuspidatum
	Didymoglossum_kapplerianum
	Didymoglossum_ekmanii
	Didymoglossum_erosum
	Didymoglossum_membranaceum
	Didymoglossum_hymenoides
	Didymoglossum_krausii
	Didymoglossum_reptans
	Didymoglossum_gourlianum
	Didymoglossum_punctatum
	Hymenophyllum_exiguum
	Didymoglossum_pinnatinervium
	Trichomanes_ovale
	Didymoglossum_motleyi
	Didymoglossum_tahitense
	Didymoglossum_liberiense
	Didymoglossum_hildebrandtii
	Trichomanes_bimarginatum
	Vandenboschia_auriculata
	Vandenboschia_birmanica
	Vandenboschia_davallioides
	Vandenboschia_johnstonensis
	Vandenboschia_liukiuensis
	Vandenboschia_maxima
	Vandenboschia_radicans_type_I
	Vandenboschia_radicans_type_II
	Vandenboschia_radicans_type_III
	Vandenboschia_radicans_type_IV
	Vandenboschia_rupestris
	Vandenboschia_speciosa
	Vandenboschia_collariata
	Vandenboschia_radicans
	Crepidomanes_aphlebioides
	Crepidomanes_thysanostomum
	Crepidomanes_grande
	Crepidomanes_intermedium
	Crepidomanes_mannii
	Crepidomanes_minutum
	Crepidomanes_humile
	Crepidomanes_vitiense
	Crepidomanes_kurzii
	Crepidomanes_bipunctatum
	Crepidomanes_christii
	Crepidomanes_makinoi
	Crepidomanes_acuto_obtusum
	Crepidomanes_latealatum
	Crepidomanes_fallax
	Crepidomanes_latemarginale
	Crepidomanes_walleri
	'Crepidomanes_schmidianum_var._latifrons'
	'Crepidomanes_schmidianum_var._schmidianum'
	Trichomanes_intricatum
	Matonia_foxworthyi
	Matonia_pectinata
	Phanerosorus_major
	Phanerosorus_sarmentosus
	Dipteris_conjugata
	Dipteris_lobbiana
	Cheiropleuria_bicuspis
	Cheiropleuria_integrifolia
	Cheiropleuria_parva
	Stromatopteris_moniliformis
	Gleichenia_alpina
	Gleichenia_dicarpa
	Gleichenia_microphylla
	Sticherus_laevigatus
	Sticherus_cryptocarpus
	Sticherus_cunninghamii
	Sticherus_flabellatus
	Sticherus_bifidus
	Sticherus_palmatus
	Dicranopteris_ampla
	Dicranopteris_flexuosa
	Dicranopteris_gigantea
	Dicranopteris_linearis
	Dicranopteris_pedata
	Gleichenella_pectinata
	Diplopterygium_bancroftii
	Gleichenia_laevissima
	Diplopterygium_glaucoides
	Diplopterygium_rufum
	Diplopterygium_blotianum
	Diplopterygium_glaucum
	Diplopterygium_laevissimum
	Gleichenia_japonica
	Diplopterygium_chinensis
	Diplopterygium_simulans
	Lygodium_articulatum
	Lygodium_palmatum
	Lygodium_microphyllum
	Lygodium_reticulatum
	Lygodium_heterodoxum
	Lygodium_salicifolium
	Lygodium_circinatum
	Lygodium_radiatum
	Lygodium_japonicum
	Lygodium_kerstenii
	Lygodium_lanceolatum
	Lygodium_micans
	Lygodium_volubile
	Schizaea_digitata
	Actinostachys_pennula
	Schizaea_subtrijuga
	Schizaea_confusa
	Schizaea_laevigata
	Schizaea_pusilla
	Schizaea_pectinata
	Schizaea_dichotoma
	Schizaea_poeppigiana
	Schizaea_stricta
	Anemia_adiantifolia
	Anemia_mexicana
	'Anemia_mexicana_var._makrinii'
	Anemia_wrightii
	Mohria_caffrorum
	Anemia_angolensis
	Anemia_myriophylla
	Anemia_tomentosa
	Anemia_villosa
	Anemia_hirsuta
	Anemia_radicans
	Anemia_dregeana
	Anemia_hirta
	Anemia_oblongifolia
	Anemia_tenella
	Anemia_pastinacaria
	Anemia_phyllitidis
	Anemia_rotundifolia
	Salvinia_minima
	Salvinia_natans
	Salvinia_cucullata
	Salvinia_oblongifolia
	Salvinia_molesta
	'Salvinia_sp._HR1023'
	Azolla_nilotica
	Azolla_imbricata
	Azolla_pinnata
	Azolla_filiculoides
	Azolla_japonica
	Azolla_rubra
	Azolla_caroliniana
	'Azolla_sp._Qiu_02051'
	Azolla_mexicana
	Azolla_microphylla
	Regnellidium_diphyllum
	Pilularia_globulifera
	Pilularia_minuta
	Pilularia_americana
	Pilularia_novae_hollandiae
	Pilularia_novae_zelandiae
	Marsilea_mutica
	Marsilea_crotophora
	Marsilea_deflexa
	Marsilea_polycarpa
	Marsilea_aegyptiaca
	Marsilea_ancyclopoda
	Marsilea_ancylopoda
	Marsilea_botryocarpa
	Marsilea_ephippiocarpa
	Marsilea_farinosa
	Marsilea_fournieri
	Marsilea_macrocarpa
	Marsilea_mexicana
	Marsilea_mollis
	'Marsilea_nubica_var._gymnocarpa'
	Marsilea_oligospora
	Marsilea_schelpeana
	Marsilea_vera
	Marsilea_vestita
	Marsilea_villifolia
	Marsilea_villosa
	Marsilea_drummondii
	Marsilea_quadrifolia
	Marsilea_macropoda
	Marsilea_nashii
	Marsilea_capensis
	Marsilea_coromandelina
	Marsilea_distorta
	Marsilea_gibba
	Marsilea_angustifolia
	Marsilea_hirsuta
	Marsilea_crenata
	Marsilea_fadeniana
	Marsilea_minuta
	Metaxya_lanosa
	Metaxya_rostrata
	'Cibotium_sp._Qiu_94082'
	Cibotium_barometz
	Cibotium_schiedei
	Cibotium_chamissoi
	Cibotium_glaucum
	Cibotium_nealiae
	Lophosoria_quadripinnata
	Calochlaena_dubia
	Calochlaena_villosa
	Dicksonia_arborescens
	Dicksonia_thyrsopteroides
	Dicksonia_gigantea
	Dicksonia_antarctica
	Dicksonia_fibrosa
	Dicksonia_baudouinii
	Dicksonia_lanata
	Dicksonia_squarrosa
	Thyrsopteris_elegans
	Loxoma_cunninghamii
	Loxsomopsis_pearcei
	Culcita_coniifolia
	Culcita_macrocarpa
	Plagiogyria_pectinata
	Plagiogyria_matsumureana
	Plagiogyria_stenoptera
	'Plagiogyria_adnata_var._adnata'
	'Plagiogyria_adnata_var._yakushimensis'
	Plagiogyria_egenolfioides
	Plagiogyria_euphlebia
	Plagiogyria_glauca
	Plagiogyria_japonica
	Plagiogyria_koidzumii
	Plagiogyria_yakumonticola
	Alsophila_leichhardtiana
	Sphaeropteris_celebica
	Sphaeropteris_auriculifera
	Sphaeropteris_novaecaledoniae
	Sphaeropteris_albifrons
	Sphaeropteris_megalosora
	Sphaeropteris_capitata
	Sphaeropteris_polypoda
	Cyathea_lepifera
	Cyathea_mertensiana
	Sphaeropteris_glauca
	Sphaeropteris_medullaris
	Sphaeropteris_brunei
	Sphaeropteris_horrida
	Sphaeropteris_aeneifolia
	Sphaeropteris_atrox
	Sphaeropteris_tomentosissima
	Sphaeropteris_robusta
	'Cyathea_sp._Wolf_1994'
	Sphaeropteris_cooperi
	Sphaeropteris_excelsa
	Alsophila_capensis
	Alsophila_ramispina
	Alsophila_salvinii
	Cyathea_fadenii
	Cyathea_klossii
	Cyathea_metteniana
	Cyathea_ogurae
	Cyathea_hancockii
	Cyathea_podophylla
	Cyathea_andohahelensis
	Cyathea_madagascarica
	Cyathea_poolii
	'Cyathea_sp._Janssen_et_al._2574'
	'Cyathea_sp._Janssen_et_al._2596'
	'Cyathea_sp._Janssen_et_al._2606'
	'Cyathea_sp._Rakotondrainibe_6732'
	Cyathea_parvula
	Cyathea_poeppigii
	Cyathea_arborea
	Cyathea_stipularis
	Cyathea_valdecrenata
	Cyathea_alata
	Cyathea_howeana
	Cyathea_robertsiana
	Hymenophyllopsis_dejecta
	Hymenophyllopsis_hymenophylloides
	Cyathea_multiflora
	Cyathea_gibbosa
	Cyathea_senilis
	Cyathea_grandifolia
	Cyathea_karsteniana
	Cyathea_horrida
	Cyathea_mutica
	Cyathea_speciosa
	Cyathea_furfuracea
	Cyathea_myriotricha
	Cyathea_gracilis
	Cyathea_caracasana
	Cyathea_divergens
	Cyathea_schiedeana
	Alsophila_stelligera
	Alsophila_australis
	Alsophila_ferdinandii
	Alsophila_tricolor
	Alsophila_havilandii
	Alsophila_oosora
	Alsophila_hooglandii
	Alsophila_spinulosa
	Cyathea_tuyamae
	Cyathea_hookeri
	Cyathea_sinuata
	Cyathea_walkerae
	Cyathea_manniana
	Cyathea_excelsa
	Cyathea_glauca
	Cyathea_boivinii
	Cyathea_concava
	Cyathea_melleri
	Cyathea_similis
	Cyathea_dregei
	Cyathea_hildebrandtii
	Cyathea_lastii
	'Cyathea_sp._Janssen_et_al._2594'
	Alsophila_colensoi
	Alsophila_cunninghamii
	Alsophila_coactilis
	Alsophila_foersteri
	Alsophila_nigrolineata
	Alsophila_pachyrrhachis
	Alsophila_smithii
	Alsophila_bryophila
	Alsophila_tryoniana
	Alsophila_firma
	Alsophila_cuspidata
	Alsophila_imrayana
	Cyathea_marattioides
	Cyathea_perrieriana
	'Cyathea_sp._TJ_2007_4'
	Cyathea_humilis
	Cyathea_schliebenii
	Cyathea_tsaratananensis
	Alsophila_acutula
	'Alsophila_sp._Janssen_et_al._2487'
	Cyathea_appendiculata
	Cyathea_approximata
	Cyathea_auriculata
	'Cyathea_bellisquamata_var._basilobata'
	'Cyathea_borbonica_var._latifolia'
	'Cyathea_borbonica_var._sevathiana'
	Cyathea_grangaudiana
	Cyathea_kirkii
	Cyathea_ligulata
	Cyathea_longipinnata
	Cyathea_melanocaula
	Cyathea_quadrata
	'Cyathea_sp._Janssen_et_al._2487'
	'Cyathea_sp._Janssen_et_al._2572'
	'Cyathea_sp._Janssen_et_al._2790'
	'Cyathea_sp._Rakotondrainibe_4331'
	'Cyathea_sp._TJ_2007_2'
	'Cyathea_sp._TJ_2007_3'
	'Cyathea_sp._TJ_2007_5'
	Cyathea_viguieri
	Cyathea_costularis
	Cyathea_serratifolia
	'Cyathea_sp._Janssen_et_al._2611'
	Lonchitis_hirsuta
	Lonchitis_mannii
	Odontosoria_biflora
	Odontosoria_minutula
	Odontosoria_chinensis
	Odontosoria_gracilis
	Odontosoria_scandens
	Odontosoria_aculeata
	Odontosoria_flexuosa
	Odontosoria_wrightiana
	Sphenomeris_clavata
	Osmolindsaea_japonica
	Osmolindsaea_odorata
	Nesolindsaea_kirkii
	Tapeinidium_luzonicum
	Tapeinidium_amboynense
	Tapeinidium_longipinnulum
	Tapeinidium_pinnatum
	Lindsaea_jamesonioides
	Lindsaea_plicata
	Lindsaea_arcuata
	Lindsaea_bolivarensis
	Lindsaea_botrychioides
	Lindsaea_cambodgensis
	Lindsaea_chienii
	Lindsaea_chrysolepis
	Lindsaea_coarctata
	Lindsaea_cubensis
	Lindsaea_digitata
	Lindsaea_diplosora
	Lindsaea_divaricata
	Lindsaea_doryphora
	Lindsaea_dubia
	Lindsaea_ensifolia
	Lindsaea_falcata
	Lindsaea_feei
	Lindsaea_fraseri
	Lindsaea_guianensis
	Lindsaea_hemiglossa
	Lindsaea_hemiptera
	Lindsaea_heterophylla
	Lindsaea_imrayana
	Lindsaea_incisa
	Lindsaea_javanensis
	Lindsaea_kawabatae
	Lindsaea_lancea
	Lindsaea_lherminieri
	Lindsaea_linearis
	Lindsaea_lucida
	'Lindsaea_merrillii_subsp._yaeyamensis'
	Lindsaea_oblanceolata
	'Lindsaea_orbiculata_var._commixta'
	'Lindsaea_orbiculata_var._orbiculata'
	Lindsaea_ovoidea
	Lindsaea_pallida
	Lindsaea_parasitica
	Lindsaea_parkeri
	Lindsaea_pectinata
	Lindsaea_phassa
	Lindsaea_pickeringii
	Lindsaea_pseudohemiptera
	Lindsaea_pulchella
	Lindsaea_pulchra
	Lindsaea_quadrangularis
	Lindsaea_reniformis
	Lindsaea_repanda
	Lindsaea_rigida
	Lindsaea_rigidiuscula
	Lindsaea_rufa
	Lindsaea_sagittata
	Lindsaea_schomburgkii
	Lindsaea_semilunata
	Lindsaea_simulans
	Lindsaea_sphenomeridopsis
	Lindsaea_stricta
	Lindsaea_surinamensis
	Lindsaea_taeniata
	Lindsaea_tenuis
	Lindsaea_tetraptera
	Lindsaea_trichomanoides
	Lindsaea_ulei
	Lindsaea_virescens
	Lindsaea_werneri
	Lindsaea_kingii
	Lindsaea_lapeyrousei
	Lindsaea_pacifica
	Lindsaea_propinqua
	Lindsaea_bouillodii
	Lindsaea_blotiana
	Lindsaea_madagascariensis
	Lindsaea_lobata
	Lindsaea_parallelogramma
	Lindsaea_multisora
	Lindsaea_tenuifolia
	Lindsaea_cultrata
	Lindsaea_harveyi
	Lindsaea_integra
	Lindsaea_malayensis
	Lindsaea_venusta
	Cystodium_sorbifolium
	Orthiopteris_kingii
	Saccoloma_elegans
	Saccoloma_inaequale
	Monachosorum_maximowiczii
	Monachosorum_arakii
	Monachosorum_flagellare
	Monachosorum_henryi
	Dennstaedtia_samoensis
	Leptolepia_novae_zelandiae
	Dennstaedtia_dissecta
	'Dennstaedtia_sp._Wolf_623'
	Coptidipteris_wilfordii
	Dennstaedtia_hirsuta
	Dennstaedtia_punctilobula
	Dennstaedtia_scabra
	Microlepia_hookeriana
	Microlepia_speluncae
	Microlepia_platyphylla
	Microlepia_strigosa
	Microlepia_marginata
	Microlepia_izu_peninsulae
	Microlepia_obtusiloba
	Microlepia_pseudostrigosa
	Microlepia_substrigosa
	Microlepia_szechuanica
	Blotiella_pubescens
	Histiopteris_incisa
	Hypolepis_hostilis
	Hypolepis_millefolium
	Hypolepis_muelleri
	Hypolepis_punctata
	'Hypolepis_sp._RBGE_19992173'
	'Hypolepis_sp._Wolf_628'
	Hypolepis_tenuifolia
	Paesia_scaberula
	Pteridium_arachnoideum
	Pteridium_esculentum
	Pteridium_semihastatum
	Pteridium_aquilinum
	'Pteridium_aquilinum_subsp._atlanticum'
	'Pteridium_aquilinum_subsp._capense'
	'Pteridium_aquilinum_subsp._centrali_africanum'
	'Pteridium_aquilinum_subsp._decompositum'
	'Pteridium_aquilinum_subsp._feei'
	'Pteridium_aquilinum_subsp._fulvum'
	'Pteridium_aquilinum_subsp._latiusculum'
	'Pteridium_aquilinum_subsp._pseudocaudatum'
	'Pteridium_aquilinum_subsp._pubescens'
	'Pteridium_aquilinum_subsp._wightianum'
	Pteridium_caudatum
	Pteridium_revolutum
	'Pteridium_aquilinum_subsp._japonicum'
	'Pteridium_aquilinum_subsp._pinetorum'
	'Pteridium_aquilinum_var._osmundaceum'
	Acrostichum_danaeifolium
	Acrostichum_aureum
	Acrostichum_speciosum
	Ceratopteris_pteridoides
	Ceratopteris_richardii
	'Ceratopteris_sp._Qiu_97119'
	Ceratopteris_thalictroides
	Cryptogramma_acrostichoides
	Llavea_cordifolia
	Cryptogramma_stelleri
	Cryptogramma_brunoniana
	Cryptogramma_crispa
	Coniogramme_gracilis
	Coniogramme_japonica
	Coniogramme_fraxinea
	'Coniogramme_intermedia_var._intermedia'
	'Coniogramme_intermedia_var._villosa'
	Afropteris_barklyae
	Ochropteris_pallens
	Platyzoma_microphyllum
	Pteris_comans
	Pteris_cretica
	Pteris_deltodon
	Pteris_denticulata
	Pteris_kidoi
	Pteris_leptophylla
	Pteris_multifida
	Pteris_nipponica
	Pteris_ryukyuensis
	Pteris_tremula
	Pteris_vittata
	Pteris_yamatensis
	Pteris_arborea
	Pteris_wallichiana
	Pteris_brasiliensis
	Pteris_splendens
	Pteris_decurrens
	Pteris_deflexa
	Pteris_lechleri
	Pteris_propinqua
	Pteris_dispar
	Pteris_semipinnata
	Pteris_nakasimae
	Pteris_tokioi
	Neurocallis_praestantissima
	Pteris_ensiformis
	Pteris_excelsa
	Pteris_formosana
	Pteris_cadieri
	Pteris_grevilleana
	Pteris_fauriei
	Pteris_quadriaurita
	Pteris_argyraea
	Pteris_setulosocostulata
	Pteris_boninensis
	Pteris_oshimensis
	Pteris_yakuinsularis
	Pteris_kawabatae
	Pteris_kiuschiuensis
	Pteris_laurisilvicola
	Pteris_natiensis
	Actiniopteris_australis
	Actiniopteris_dimorpha
	Actiniopteris_radiata
	Onychium_contiguum
	Onychium_japonicum
	Onychium_lucidum
	Onychium_plumosum
	Onychium_tenuifrons
	Cosentinia_vellea
	Anogramma_lorentzii
	Anogramma_guatemalensis
	Anogramma_caespitosa
	Anogramma_leptophylla
	Anogramma_chaerophylla
	Anogramma_novogaliciana
	Pityrogramma_calomelanos
	Pityrogramma_jamesonii
	Pityrogramma_austroamericana
	Pityrogramma_trifoliata
	Austrogramme_decipiens
	Austrogramme_marginata
	Eriosorus_myriophyllus
	Pterozonium_brevifrons
	Pterozonium_cyclosorum
	Pterozonium_reniforme
	Syngramma_quinata
	Taenitis_blechnoides
	Taenitis_interrupta
	Anogramma_osteniana
	Eriosorus_cheilanthoides
	Eriosorus_congestus
	Eriosorus_flexuosus
	Eriosorus_hirsutulus
	Eriosorus_hirtus
	Eriosorus_hispidulus
	Eriosorus_insignis
	Eriosorus_lindigii
	Eriosorus_longipetiolatus
	Eriosorus_novogranatensis
	Eriosorus_rufescens
	Eriosorus_setulosus
	'Eriosorus_sp._Sanchez_Baracado_329'
	Jamesonia_blepharum
	Jamesonia_bogotensis
	Jamesonia_cinnamomea
	Jamesonia_cuatrecasasii
	Jamesonia_goudotii
	Jamesonia_peruviana
	Jamesonia_verticalis
	Jamesonia_alstonii
	Jamesonia_brasiliensis
	Jamesonia_canescens
	Jamesonia_imbricata
	Jamesonia_laxa
	Jamesonia_pulchra
	Jamesonia_rotundifolia
	Jamesonia_scammanae
	Adiantum_aleuticum
	Adiantum_cajennense
	Adiantum_capillus_junonis
	Adiantum_capillus_veneris
	Adiantum_edgeworthii
	Adiantum_flabellulatum
	Adiantum_latifolium
	Adiantum_malesianum
	Adiantum_obliquum
	Adiantum_ogasawarense
	Adiantum_pedatum
	Adiantum_pentadactylon
	Adiantum_peruvianum
	'Adiantum_reniforme_var._sinense'
	Adiantum_serratodentatum
	Adiantum_subcordatum
	Adiantum_tenerum
	Adiantum_terminatum
	Adiantum_tetraphyllum
	Adiantum_monochlamys
	Adiantum_venustum
	Adiantum_hispidulum
	Adiantum_aethiopicum
	Adiantum_diaphanum
	Adiantum_cuneatum
	Adiantum_raddianum
	Rheopteris_cheesmaniae
	Vaginularia_angustissima
	Monogramma_trichoidea
	Monogramma_acrocarpa
	'Monogramma_sp._Ranker_1778'
	Antrophyum_plantagineum
	Antrophyum_latifolium
	Antrophyum_obovatum
	Antrophyum_formosanum
	Antrophyum_callifolium
	Antrophyum_reticulatum
	Antrophyum_boryanum
	Antrophyum_ensiforme
	Anetium_citrifolium
	Polytaenium_lineatum
	Polytaenium_cajenense
	Polytaenium_lanceolatum
	Ananthacorus_angustifolius
	Vittaria_appalachiana
	Vittaria_graminifolia
	Vittaria_isoetifolia
	Vittaria_dimorpha
	Vittaria_lineata
	Hecistopteris_pumila
	Vittaria_minima
	Vittaria_remota
	Vittaria_gardneriana
	Vittaria_stipitata
	Monogramma_graminea
	Vittaria_volkensii
	Haplopteris_forrestiana
	Haplopteris_scolopendrina
	Haplopteris_fudzinoi
	Monogramma_dareicarpa
	Vittaria_anguste_elongata
	Vittaria_ogasawarensis
	Vittaria_zosterifolia
	'Haplopteris_sp._How_73766'
	Vittaria_ensiformis
	Haplopteris_elongata
	'Haplopteris_sp._Takeuchi_15216'
	Vittaria_flexuosa
	Doryopteris_ludens
	Bommeria_ehrenbergiana
	Bommeria_hispida
	Hemionitis_elegans
	Cheilanthes_alabamensis
	Cheilanthes_allosuroides
	Cheilanthes_horridula
	Cheilanthes_notholaenoides
	Cheilanthes_pringlei
	Cheilanthes_wrightii
	Cheilanthes_feei
	Cheilanthes_lanosa
	Cheilanthes_parryi
	Cheilanthes_bonariensis
	Cheilanthes_covillei
	Cheilanthes_fendleri
	Cheilanthes_gracillima
	Cheilanthes_lendigera
	Cheilanthes_myriophylla
	Cheilanthes_newberryi
	Cheilanthes_yavapensis
	Cheilanthes_eatonii
	Cheilanthes_tomentosa
	Cheilanthes_multifida
	Cheilanthes_acrostica
	Mildella_intramarginalis
	Argyrochosma_limitanea
	Argyrochosma_incana
	Argyrochosma_nivea
	Notholaena_delicatula
	Argyrochosma_fendleri
	Argyrochosma_jonesii
	Pellaea_cordifolia
	'Astrolepis_cochisensis_subsp._cochisensis'
	Astrolepis_integerrima
	Astrolepis_sinuata
	Astrolepis_windhamii
	Paragymnopteris_delavayi
	Paragymnopteris_marantae
	Pellaea_breweri
	Pellaea_intermedia
	Pellaea_ovata
	'Pellaea_sp._UC_1795070'
	'Pellaea_sp._UC1788706'
	Pellaea_ternifolia
	Pellaea_andromedifolia
	'Pellaea_andromedifolia_var._pubescens'
	Pellaea_atropurpurea
	'Pellaea_glabella_subsp._occidentalis'
	'Pellaea_glabella_subsp._simplex'
	Pellaea_notabilis
	Pellaea_pringlei
	Pellaea_lyngholmii
	'Pellaea_mucronata_subsp._californica'
	'Pellaea_mucronata_subsp._mucronata'
	Pellaea_truncata
	Pellaea_brachyptera
	Pellaea_wrightiana
	Paraceterach_muelleri
	Pellaea_falcata
	'Pellaea_falcata_var._nana'
	Pellaea_rotundifolia
	Paragymnopteris_bipinnata
	Paragymnopteris_vestita
	Pellaea_bridgesii
	Pellaea_x_glaciogena
	Pellaea_sagittata
	Cheilanthes_skinneri
	Paragymnopteris_sargentii
	Aleuritopteris_farinosa
	Aleuritopteris_formosana
	Aleuritopteris_likiangensis
	Aleuritopteris_squamosa
	Aleuritopteris_tamburii
	Cheilanthes_albomarginata
	Cheilanthes_brandtii
	Cheilanthes_grisea
	Cheilanthes_insignis
	Cheilanthes_krameri
	Cheilanthes_kuhnii
	Cheilanthes_leucopoda
	Cheilanthes_nitidula
	Cheilosoria_hancockii
	Leptolepidium_dalhousiae
	Notholaena_affinis
	Notholaena_californica
	Notholaena_chinensis
	Notholaena_greggii
	'Notholaena_lemmonii_var._lemmonii'
	Notholaena_standleyi
	Pellaea_trichophylla
	Pentagramma_triangularis
	Cheilanthes_chusana
	Pellaea_patula
	Cheilanthes_rigida
	'Cheiloplecton_rigidum_var._lanceolatum'
	Pellaea_paupercula
	Cheilanthes_argentea
	Cheilanthes_duclouxii
	Cheilanthes_brachypus
	Cheilanthes_aurantiaca
	Cheilanthes_aurea
	Cheilanthes_niphobola
	Sinopteris_albofusca
	Sinopteris_grevilleoides
	Notholaena_bryopoda
	Notholaena_candida
	Notholaena_neglecta
	Notholaena_sulphurea
	Notholaena_rosei
	Notholaena_aliena
	'Notholaena_grayi_subsp._grayi'
	'Notholaena_grayi_subsp._sonorensis'
	Notholaena_aschenborniana
	Notholaena_rigida
	Notholaena_schaffneri
	Notholaena_trichomanoides
	Cheilanthes_buchtienii
	Cheilanthes_arizonica
	Cheilanthes_parviloba
	Aspidotis_californica
	Aspidotis_carlotta_halliae
	Aspidotis_densa
	Cheilanthes_distans
	Cheilanthes_micropteris
	Cheilanthes_sieberi
	Hemionitis_arifolia
	Hemionitis_levyi
	Hemionitis_palmata
	Hemionitis_rufa
	Hemionitis_tomentosa
	Pellaea_boivinii
	Pellaea_doniana
	Pellaea_dura
	Pellaea_longipilosa
	Pellaea_maxima
	Pellaea_pectiniformis
	Cheilanthes_goyazensis
	Cheilanthes_viridis
	'Cheilanthes_viridis_var._glauca'
	Doryopteris_lomariacea
	Doryopteris_ornithopus
	Doryopteris_paradoxa
	Pellaea_calomelanos
	Pellaea_cymbiformis
	Pellaea_gleichenioides
	Pellaea_pinnata
	Pellaea_riedelii
	Trachypteris_pinnata
	Cheilanthes_flexuosa
	Adiantopsis_chlorophylla
	Adiantopsis_radiata
	Cheilanthes_decora
	Doryopteris_concolor
	Doryopteris_pentagona
	Doryopteris_triphylla
	Doryopteris_collina
	Doryopteris_rediviva
	Doryopteris_nobilis
	Doryopteris_pedata
	Doryopteris_sagittifolia
	Diplaziopsis_cavaleriana
	Homalosorus_pycnocarpos
	Hemidictyum_marginatum
	Asplenium_laetum
	Asplenium_riparium
	Hymenasplenium_cheilosorum
	Hymenasplenium_excisum
	Hymenasplenium_unilaterale
	Asplenium_filipes
	Hymenasplenium_obliquissimum
	Asplenium_apogamum
	Asplenium_cardiophyllum
	Hymenasplenium_hondoense
	Hymenasplenium_mitanii
	Hymenasplenium_murakami_hatanakae
	Asplenium_cuspidatum
	Asplenium_auritum
	Asplenium_rigidum
	Asplenium_tricholepis
	Asplenium_juglandifolium
	Asplenium_salicifolium
	Asplenium_hispanicum
	'Asplenium_petrarchae_subsp._bivalens'
	Asplenium_ruta_muraria
	Asplenium_cuneifolium
	Asplenium_montanum
	Asplenium_adiantum_nigrum
	Asplenium_onopteris
	Asplenium_sagittatum
	Asplenium_scolopendrium
	Asplenium_dalhousiae
	Asplenium_aureum
	Asplenium_lolegnamense
	Asplenium_octoploideum
	Asplenium_parvifolium
	'Asplenium_ceterach_subsp._bivalens'
	Asplenium_cyprium
	Asplenium_ceterach
	Asplenium_hybridum
	Asplenium_punjabense
	Asplenium_australasicum
	Asplenium_phyllitidis
	Asplenium_setoi
	Asplenium_antrophyoides
	Asplenium_cymbifolium
	Asplenium_antiquum
	Asplenium_nidus
	Asplenium_simplicifrons
	Asplenium_prolongatum
	Asplenium_griffithianum
	Asplenium_tenerum
	Asplenium_formosae
	Asplenium_loriceum
	Asplenium_bulbiferum
	Asplenium_emarginatum
	Asplenium_angustum
	Asplenium_serratum
	Asplenium_loxoscaphoides
	Asplenium_theciferum
	Asplenium_feei
	Asplenium_elliottii
	Asplenium_smedsii
	Asplenium_mannii
	Asplenium_gemmiferum
	Asplenium_sandersonii
	Asplenium_flaccidum
	Asplenium_northlandicum
	Asplenium_obliquum
	Asplenium_oblongifolium
	Asplenium_obtusatum
	Asplenium_scleroprium
	Asplenium_shuttleworthianum
	Asplenium_anisophyllum
	Asplenium_chathamense
	Asplenium_hookerianum
	Asplenium_richardii
	Asplenium_milnei
	Asplenium_surrogatum
	Asplenium_trigonopterum
	Asplenium_lucidum
	Asplenium_viellardii
	Asplenium_lamprophyllum
	Asplenium_difforme
	Asplenium_dimorphum
	'Asplenium_sp._WELT_P020581'
	'Asplenium_sp._WELT_P020582'
	Asplenium_ritoense
	Asplenium_bullatum
	Asplenium_wrightii
	Asplenium_wrightioides
	Asplenium_bourgaei
	Asplenium_dareoides
	Asplenium_fontanum
	Asplenium_haughtonii
	Asplenium_jahandiezii
	Asplenium_majoricum
	Asplenium_petrarchae
	Asplenium_platyneuron
	Asplenium_rhizophyllum
	Asplenium_ruprechtii
	'Asplenium_septentrionale_subsp._caucasicum'
	Asplenium_variabile
	Asplenium_adulterinum
	Asplenium_viride
	Asplenium_cordatum
	Asplenium_phillipsianum
	Asplenium_flabellifolium
	Asplenium_pauperequitum
	Asplenium_forisiense
	Asplenium_incisum
	Asplenium_hemionitis
	Asplenium_seelosii
	Asplenium_septentrionale
	Asplenium_formosum
	Asplenium_hallbergii
	Asplenium_monanthes
	Asplenium_heterochroum
	Asplenium_resiliens
	Asplenium_trichomanes
	Asplenium_tripteropus
	Asplenium_anceps
	'Asplenium_trichomanes_subsp._coriaceifolium'
	'Asplenium_trichomanes_subsp._inexpectans'
	'Asplenium_trichomanes_subsp._hastatum'
	'Asplenium_trichomanes_subsp._quadrivalens'
	Asplenium_laciniatum
	Asplenium_coenobiale
	Asplenium_interjectum
	Asplenium_lushanense
	Asplenium_yunnanense
	Asplenium_varians
	Asplenium_capillipes
	Asplenium_pekinense
	Asplenium_sarelii
	Asplenium_tenuicaule
	Asplenium_boreale
	Asplenium_oligophlebium
	Asplenium_normale
	Asplenium_hobdyi
	Asplenium_shimurae
	Diellia_mannii
	Diellia_erecta
	Diellia_falcata
	Diellia_pallida
	Diellia_unisora
	Diellia_x_lauii
	Asplenium_aegaeum
	Asplenium_fissum
	Asplenium_marinum
	Asplenium_abscissum
	Asplenium_hostmannii
	Asplenium_fragile
	Asplenium_alatum
	Asplenium_pteropus
	Asplenium_cristatum
	Asplenium_myriophyllum
	Asplenium_erectum
	Asplenium_harpeodes
	Asplenium_lunulatum
	Asplenium_praegracile
	Asplenium_volkensii
	Asplenium_protensum
	Asplenium_aethiopicum
	Asplenium_praemorsum
	Asplenium_friesiorum
	Asplenium_contiguum
	Asplenium_micantifrons
	Asplenium_ensiforme
	Asplenium_planicaule
	Asplenium_cuneatiforme
	Asplenium_caudatum
	Asplenium_yoshinagae
	Asplenium_pseudowilfordii
	Asplenium_wilfordii
	Asplenium_laserpitiifolium
	Asplenium_polyodon
	Asplenium_affine
	Asplenium_sphenotomum
	Gymnocarpium_jessoense
	Gymnocarpium_remotepinnatum
	Gymnocarpium_dryopteris
	Gymnocarpium_oyamense
	Acystopteris_japonica
	Acystopteris_tenuisecta
	Cystopteris_sudetica
	Cystopteris_fragilis
	Cystopteris_reevesiana
	Rhachidosorus_mesosorus
	Woodsia_manchuriensis
	Woodsia_obtusa
	Woodsia_ilvensis
	Woodsia_macrochlaena
	Woodsia_glabella
	Woodsia_polystichoides
	Woodsia_intermedia
	Woodsia_subcordata
	Onoclea_orientalis
	Pentarhizidium_intermedium
	Onocleopsis_hintonii
	Matteuccia_struthiopteris
	Onoclea_sensibilis
	'Onoclea_sensibilis_var._interrupta'
	Woodwardia_areolata
	Woodwardia_virginica
	Woodwardia_martinezii
	Woodwardia_auriculata
	Woodwardia_japonica
	Woodwardia_fimbriata
	Woodwardia_spinulosa
	Woodwardia_harlandii
	Woodwardia_kempii
	Woodwardia_radicans
	Woodwardia_unigemmata
	'Woodwardia_orientalis_var._formosana'
	'Woodwardia_orientalis_var._orientalis'
	Woodwardia_prolifera
	Salpichlaena_volubilis
	Blechnum_indicum
	Blechnum_serrulatum
	Stenochlaena_palustris
	Salpichlaena_thalassica
	Stenochlaena_milnei
	Stenochlaena_tenuifolia
	Brainea_insignis
	Blechnum_castaneum
	Blechnum_spicant
	Blechnum_amabile
	Blechnum_hancockii
	'Blechnum_niponicum_var._minimum'
	Blechnum_orientale
	Sadleria_squarrosa
	Sadleria_unisora
	Sadleria_cyatheoides
	Sadleria_pallida
	Sadleria_soulayetiana
	Blechnum_oceanicum
	Blechnum_microbasis
	Blechnum_simillimum
	'Blechnum_fraseri_var._philippense'
	Pteridoblechnum_neglectum
	Steenisioblechnum_acuminatum
	Blechnum_magellanicum
	Blechnum_schomburgkii
	Blechnum_articulatum
	Blechnum_wurunuran
	Blechnum_chilense
	Blechnum_capense
	Blechnum_novae_zelandiae
	Blechnum_doodioides
	Blechnum_coriaceum
	Blechnum_patersonii
	Blechnum_vieillardii
	'Blechnum_vieillardii_var._simplex'
	Blechnum_hastatum
	Blechnum_polypodioides
	Blechnum_glandulosum
	Blechnum_gracile
	Blechnum_occidentale
	Blechnum_brasiliense
	Doodia_maxima
	Blechnum_obtusatum
	Blechnum_cartilagineum
	Blechnum_whelanii
	Blechnum_gibbum
	Blechnum_moorei
	Doodia_mollis
	Doodia_squarrosa
	Doodia_aspera
	Doodia_kunthiana
	Doodia_media
	Thelypteris_ogasawarensis
	Macrothelypteris_torresiana
	'Macrothelypteris_torresiana_var._calvata'
	Thelypteris_viridifrons
	Phegopteris_hexagonoptera
	Phegopteris_connectilis
	Phegopteris_decursivipinnata
	Pseudophegopteris_aurita
	Thelypteris_bukoensis
	Pseudophegopteris_cruciata
	Thelypteris_subaurita
	Thelypteris_palustris
	'Thelypteris_nipponica_var._borealis'
	'Thelypteris_nipponica_var._nipponica'
	Thelypteris_angulariloba
	Thelypteris_seemannii
	Thelypteris_japonica
	Thelypteris_castanea
	Thelypteris_musashiensis
	Metathelypteris_dayii
	Thelypteris_gracilescens
	'Thelypteris_hattorii_var._hattorii'
	'Thelypteris_hattorii_var._nemoralis'
	Thelypteris_laxa
	Thelypteris_uraiensis
	Parathelypteris_nevadensis
	Thelypteris_angustifrons
	Thelypteris_beddomei
	Thelypteris_consanguinea
	Thelypteris_cystopteroides
	Thelypteris_glanduligera
	Thelypteris_globulifera
	Thelypteris_gracilis
	Thelypteris_linkiana
	Thelypteris_miyagii
	Thelypteris_noveboracensis
	Thelypteris_oligocarpa
	Thelypteris_rustica
	Thelypteris_limbosperma
	Thelypteris_quelpaertensis
	Dictyocline_griffithii
	Thelypteris_flexilis
	Thelypteris_omeiensis
	Leptogramma_tottoides
	Stegnogramma_gymnocarpa
	Stegnogramma_pozoi
	'Stegnogramma_pilosa_var._alabamensis'
	'Stegnogramma_pilosa_var._major'
	'Stegnogramma_pilosa_var._pilosa'
	Steiropteris_leprieurii
	Thelypteris_clypeolutata
	Thelypteris_glandulosa
	Thelypteris_abrupta
	Thelypteris_gemmulifera
	Thelypteris_meniscioides
	Thelypteris_poiteana
	Thelypteris_interrupta
	Thelypteris_reticulata
	Chingia_longissima
	Christella_arida
	Christella_augescens
	Christella_hispidula
	Glaphyropteridopsis_erubescens
	'Meniscium_sp._Smith_2633'
	Mesophlebion_crassifolium
	Nannothelypteris_aoristisora
	Plesioneuron_archboldiae
	Pneumatopteris_ecallosa
	Pseudocyclosorus_esquirolii
	Sphaerostephanos_penniger
	Thelypteris_acuminata
	Thelypteris_affinis
	Thelypteris_boninensis
	Thelypteris_dentata
	Thelypteris_erubescens
	'Thelypteris_esquirolii_var._glabrata'
	Thelypteris_jaculosa
	Thelypteris_liukiuensis
	Thelypteris_longissima
	Thelypteris_ovata
	Thelypteris_parasitica
	'Thelypteris_sp._Janssen_2679'
	Thelypteris_tylodes
	Pronephrium_simplex
	'Thelypteris_triphylla_var._parishii'
	'Thelypteris_triphylla_var._triphylla'
	Sphaerostephanos_taiwanensis
	Thelypteris_truncata
	Thelypteris_opulenta
	Trigonospora_ciliata
	Deparia_pterorachis
	Deparia_coreana
	Deparia_okuboana
	Deparia_viridifrons
	Deparia_unifurcata
	Deparia_formosana
	'Deparia_pycnosora_var._albosquamata'
	'Deparia_pycnosora_var._mucilagina'
	'Deparia_pycnosora_var._pycnosora'
	Deparia_otomasui
	Deparia_minamitanii
	Deparia_bonincola
	Deparia_fenzliana
	Deparia_japonica
	Deparia_conilii
	Deparia_lobatocrenata
	Deparia_dimorphophylla
	'Deparia_pseudoconilii_var._pseudoconilii'
	Deparia_lancea
	Deparia_tomitaroana
	Deparia_kiusiana
	Deparia_petersenii
	'Deparia_pseudoconilii_var._subdeltoidofrons'
	'Deparia_sp._cata'
	Deparia_marginalis
	Deparia_prolifera
	'Diplazium_sibiricum_var._sibiricum'
	Diplazium_squamigerum
	Diplazium_plantaginifolium
	Diplazium_bombonasae
	Diplazium_cristatum
	Diplazium_lonchophyllum
	Diplazium_pinfaense
	Diplazium_okudairae
	Diplazium_wichurae
	'Diplazium_wichurae_var._amabile'
	Diplazium_esculentum
	Diplazium_kawakamii
	Diplazium_centripetale
	Diplazium_legalloi
	Diplazium_subtripinnatum
	Diplazium_chinense
	Diplazium_nipponicum
	Diplazium_proliferum
	Diplazium_incomptum
	Diplazium_longicarpum
	Diplazium_subserratum
	Diplazium_pullingeri
	Diplazium_griffithii
	Diplazium_deciduum
	Diplazium_fauriei
	Diplazium_mettenianum
	Diplazium_doederleinii
	Diplazium_amamianum
	Diplazium_hachijoense
	Diplazium_taiwanense
	Diplazium_virescens
	Allantodia_dilatata
	Diplazium_hayatamae
	Diplazium_crassiusculum
	'Diplazium_donianum_var._aphanoneuron'
	'Diplazium_donianum_var._donianum'
	Diplazium_lobatum
	Athyrium_niponicum
	Athyrium_cuspidatum
	Athyrium_sheareri
	Cornopteris_banahaoensis
	Cornopteris_decurrenti_alata
	Cornopteris_christenseniana
	Cornopteris_crenulatoserrulata
	Athyrium_brevifrons
	Athyrium_distentifolium
	Athyrium_filix_femina
	Athyrium_melanolepis
	Athyrium_arisanense
	Athyrium_atkinsonii
	Athyrium_nakanoi
	Athyrium_nikkoense
	Athyrium_rupestre
	Athyrium_silvicola
	Athyrium_spinulosum
	Athyrium_tozanense
	Pseudocystopteris_spinulosa
	Athyrium_strigillosum
	Dryopteris_tsutsuiana
	Athyrium_frangulum
	'Athyrium_frangulum_f._viride'
	'Athyrium_iseanum_var._angustisectum'
	Athyrium_masamunei
	Athyrium_iseanum
	Athyrium_x_hisatsuanum
	Athyrium_yokoscense
	Athyrium_kirisimaense
	Athyrium_tashiroi
	'Athyrium_yokoscense_var._dilatatum'
	Athyrium_reflexipinnum
	Athyrium_deltoidofrons
	Athyrium_palustre
	'Athyrium_neglectum_subsp._australe'
	'Athyrium_neglectum_subsp._neglectum'
	Athyrium_pinetorum
	Athyrium_vidalii
	Athyrium_eremicola
	Athyrium_wardii
	'Athyrium_wardii_var._inadae'
	Athyrium_oblitescens
	Athyrium_otophorum
	'Athyrium_otophorum_var._okanum'
	Athyrium_viridescentipes
	Athyrium_x_akiense
	Athyrium_clivicola
	Athyrium_kuratae
	Athyrium_setuligerum
	Athyrium_subrigescens
	Athyrium_x_tokashikii
	Bolbitis_heteroclita
	Colysis_insignis
	Dryopteris_inaequalis
	Microsorum_commutatum
	Microsorum_dilatatum
	Microsorum_grossum
	Microsorum_musifolium
	Microsorum_papuanum
	Microsorum_punctatum
	Microsorum_scolopendria
	Microsorum_thailandicum
	Microsorum_varians
	Microsorum_whiteheadii
	Polypodium_polycarpon
	Thylacopteris_papillosa
	Colysis_intermedia
	Microsorum_pteropus
	Synammia_feuillei
	Synammia_intermedia
	Microsorum_lastii
	Microsorum_membranaceum
	'Microsorum_membranaceum_var._carinatum'
	Oleandra_articulata
	Oleandra_cumingii
	Oleandra_hainanensis
	Oleandra_pistillaris
	Microsorum_membranifolium
	Microsorum_rubidum
	Microsorum_spectrum
	Phymatosorus_hainanensis
	Phymatosorus_cuspidatus
	Phymatosorus_lucidus
	Didymochlaena_truncatula
	Leucostegia_immersa
	Leucostegia_pallida
	Hypodematium_crenatum
	'Hypodematium_crenatum_subsp._fauriei'
	Hypodematium_fordii
	Hypodematium_glandulosopilosum
	Nephrolepis_acuminata
	Nephrolepis_auriculata
	Nephrolepis_biserrata
	'Nephrolepis_biserrata_var._furcans'
	Nephrolepis_cordifolia
	Nephrolepis_hirsutula
	Nephrolepis_multiflora
	Dictymia_brownii
	Dictymia_mckeei
	Loxogramme_abyssinica
	Anarthropteris_lanceolata
	Loxogramme_avenia
	Loxogramme_grammitoides
	Loxogramme_duclouxii
	Loxogramme_salicifolia
	Cyclopeltis_crenata
	Cyclopeltis_semicordata
	Lomariopsis_marginata
	Lomariopsis_sorbifolia
	Lomariopsis_pollicina
	Lomariopsis_spectabilis
	'Lomariopsis_cf._lineata'
	'Lomariopsis_sp._F042'
	Colysis_pentaphylla
	Colysis_triphylla
	Colysis_digitata
	Colysis_flexiloba
	Colysis_wrightii
	Colysis_hemionitidea
	Paraleptochilus_decurrens
	Colysis_elegans
	Colysis_elliptica
	Colysis_longipes
	Colysis_pothifolia
[truncated: 966 more rows]
