# Supplementary material for: Towards Resolving the Complete Fern Tree of Life
Source: PLoS One. 2011 Oct 13;6(10):e24851. doi: 10.1371/journal.pone.0024851 (PMC3192703; doi:10.1371/journal.pone.0024851)
Supplement: Dataset S3 — The ML tree with bootstrap support values in Nexus-format (file can be opened for example with FigTree [61]). (NXS) [file pone.0024851.s003.nxs]

#NEXUS
begin taxa;
	dimensions ntax=2957;
	taxlabels
	Isoetes_lacustris
	Isoetes_asiatica
	Isoetes_taiwanensis
	Isoetes_japonica
	Isoetes_sinensis
	Isoetes_hallasanensis
	Isoetes_jejuensis
	Isoetes_coreana
	Isoetes_kirkii
	Isoetes_humilior
	Isoetes_malinverniana
	Isoetes_nuttallii
	Isoetes_orcuttii
	Isoetes_abyssinica
	Isoetes_velata
	Isoetes_bradei
	Isoetes_amazonica
	Isoetes_panamensis
	Isoetes_kersii
	Isoetes_schweinfurthii
	Isoetes_coromandelina
	Isoetes_sp_Sun_Choi_2039
	Isoetes_australis
	Isoetes_capensis
	Isoetes_setacea
	Isoetes_novo_granadensis
	Isoetes_andina
	Isoetes_histrix
	Isoetes_savatieri
	Isoetes_muelleri
	Isoetes_drummondii
	Isoetes_sampathkumarinii
	Isoetes_melanopoda
	Isoetes_engelmannii
	Isoetes_sp_Rai_1005
	Isoetes_herzogii
	Isoetes_martii
	Isoetes_maritima
	Isoetes_echinospora
	Selaginella_deflexa
	Selaginella_selaginoides
	Selaginella_lepidophylla
	Selaginella_arenicola
	Selaginella_weatherbiana
	Selaginella_oregana
	Selaginella_extensa
	Selaginella_caffrorum
	Selaginella_indica
	Selaginella_dregei
	Selaginella_nivea
	Selaginella_grisea
	Selaginella_echinata
	Selaginella_njamnjamensis
	Selaginella_peruviana
	Selaginella_arizonica
	Selaginella_landii
	Selaginella_eremophila
	Selaginella_wrightii
	Selaginella_hansenii
	Selaginella_steyermarkii
	Selaginella_rupincola
	Selaginella_underwoodii
	Selaginella_vardei
	Selaginella_shakotanensis
	Selaginella_densa
	Selaginella_bigelovii
	Selaginella_wallacei
	Selaginella_asprella
	Selaginella_mutica
	Selaginella_watsonii
	Selaginella_utahensis
	Selaginella_leucobryoides
	Selaginella_sibirica
	Selaginella_rupestris
	Selaginella_cinerascens
	Selaginella_arsenei
	Selaginella_sartorii
	Selaginella_sellowii
	Selaginella_tortipila
	Selaginella_balansae
	Selaginella_phillipsiana
	Selaginella_wightii
	Selaginella_remotifolia
	Selaginella_apoda
	Selaginella_kraussiana
	Selaginella_sericea
	Selaginella_articulata
	Selaginella_diffusa
	Selaginella_lingulata
	Selaginella_suavis
	Selaginella_sulcata
	Selaginella_fragilis
	Selaginella_exaltata
	Selaginella_pygmaea
	Selaginella_gracillima
	Selaginella_uliginosa
	Selaginella_lyallii
	Selaginella_moratii
	Selaginella_polymorpha
	Selaginella_myosurus
	Selaginella_sinensis
	Selaginella_australiensis
	Selaginella_pilifera
	Selaginella_digitata
	Selaginella_helioclada
	Selaginella_imbricata
	Selaginella_tamariscina
	Selaginella_stauntoniana
	Selaginella_sanguinolenta
	Selaginella_ciliaris
	Selaginella_plana
	Selaginella_mayeri
	Selaginella_pervillei
	Selaginella_uncinata
	Selaginella_wildenowii
	Selaginella_denticulata
	Selaginella_helvetica
	Selaginella_douglasii
	Selaginella_erythropus
	Selaginella_haematodes
	Selaginella_bombycina
	Selaginella_radiata
	Selaginella_umbrosa
	Selaginella_flabellata
	Selaginella_moritziana
	Selaginella_simplex
	Selaginella_flagellata
	Selaginella_martensii
	Selaginella_novae_hollandiae
	Selaginella_pulcherrima
	Selaginella_pallescens
	Selaginella_moellendorffii
	Selaginella_acanthostachys
	Selaginella_alopecuroides
	Selaginella_intermedia
	Selaginella_longipinna
	Selaginella_kerstingii
	Selaginella_firmuloides
	Selaginella_longiaristata
	Selaginella_roxburghii
	Selaginella_brooksii
	Selaginella_frondosa
	Huperzia_nanchuanensis
	Huperzia_hunanensis
	Huperzia_crispata
	Huperzia_serrata
	Huperzia_serrata_var_longipetiolata
	Huperzia_selago
	Huperzia_appressa
	Huperzia_emeiensis
	Huperzia_australiana
	Huperzia_miyoshiana
	Phylloglossum_drummondii
	Huperzia_hippuridea
	Huperzia_wilsonii
	Huperzia_campiana
	Huperzia_linifolia
	Huperzia_cumingii
	Huperzia_billardierei
	Huperzia_verticillata
	Huperzia_fargesii
	Huperzia_mingcheensis
	Huperzia_squarrosa
	Huperzia_hippuris
	Huperzia_carinata
	Huperzia_phlegmarioides
	Huperzia_phyllantha
	Huperzia_fordii
	Huperzia_petiolata
	Huperzia_lucidula
	Lycopodiella_pendulina
	Lycopodiella_glaucescens
	Lycopodiella_cernua
	Lycopodiella_alopecuroides
	Lycopodiella_inundata
	Lycopodiella_lateralis
	Lycopodiella_caroliniana
	Lycopodium_casuarinoides
	Lycopodium_wightianum
	Lycopodium_sabinifolium
	Diphasiastrum_complanatum
	Diphasiastrum_sitchense
	Lycopodium_habereri
	Diphasiastrum_tristachyum
	Lycopodium_madeirense
	Lycopodium_nikoense
	Diphasiastrum_alpinum
	Diphasiastrum_digitatum
	Lycopodium_issleri
	Lycopodium_henryanum
	Lycopodium_veitchii
	Lycopodium_thyoides
	Lycopodium_zeilleri
	Diphasiastrum_oellgaardii
	Lycopodium_zanclophyllum
	Lycopodium_jussiaei
	Lycopodium_scariosum
	Lycopodium_deuterodensum
	Lycopodium_volubile
	Lycopodium_fastigiatum
	Lycopodium_magellanicum
	Lycopodium_annotinum
	Lycopodium_clavatum
	Lycopodium_vestitum
	Lycopodium_obscurum
	Schisandra_chinensis
	Illicium_oligandrum
	Austrobaileya_scandens
	Acorus_americanus
	Butomus_umbellatus
	Lilium_superbum
	Phalaenopsis_aphrodite_subsp_formosana
	Festuca_arundinaceae
	Pandanus_copelandii
	Musa_acuminata
	Ranunculus_macranthus
	Meliosma_veitchiorum
	Platanus_occidentalis
	Nelumbo_nucifera
	Dipsacus_sativus
	Eremosyne_pectinata
	Helianthus_annuus
	Helwingia_japonica
	Panax_ginseng
	Oncotheca_balansae
	Garrya_elliptica
	Nicotiana_sylvestris
	Solanum_tuberosum
	Olea_europaea
	Coffea_arabica
	Vaccinium_uliginosum
	Spinacia_oleraceae
	Hydrangea_arborescens
	Saxifraga_retusa
	Berberidopsis_corallina
	Eucalyptus_grandis
	Tapiscia_sinensis
	Citrus_sinensis
	Theobroma_cacao
	Arabidopsis_thaliana
	Geranium_palmatum
	Crossosoma_californicum
	Siphonodon_celastrineus
	Jatropha_curcas
	Oxalis_dillenii
	Quercus_nigra
	Cucumis_sativus
	Prunus_persica
	Bulnesia_arborea
	Pisum_sativum
	Vitis_vinifera
	Dillenia_retusa
	Gunnera_manicata
	Viscum_album
	Trochodendron_aralioides
	Buxus_microphylla
	Ceratophyllum_demersum
	Magnolia_grandiflora
	Pseudowintera_colorata
	Piper_cenocladum
	Sassafras_albidum
	Cinnamomum_camphora
	Hedyosmum_arborescens
	Chloranthus_spicatus
	Amborella_trichopoda
	Nymphaea_alba
	Tsuga_dumosa
	Abies_homolepis
	Cathaya_argyrophylla
	Pinus_contorta
	Picea_sitchensis
	Pseudolarix_amabilis
	Welwitschia_mirabilis
	Gnetum_parvifolium
	Gnetum_gnemon
	Ephedra_sinica
	Ephedra_tweediana
	Araucaria_heterophylla
	Araucaria_araucana
	Agathis_australis
	Wollemia_nobilis
	Taxus_baccata
	Metasequoia_glyptostroboides
	Sequoia_sempervirens
	Cryptomeria_japonica
	Cupressus_gigantea
	Papuacedrus_papuana
	Lepidothamnus_laxifolius
	Podocarpus_macrophyllus
	Ginkgo_biloba
	Cycas_micronesica
	Cycas_revoluta
	Dioon_purpusii
	Bowenia_serrulata
	Encephalartos_villosus
	Lepidozamia_hopei
	Macrozamia_moorei
	Ceratozamia_mexicana
	Microcycas_calocoma
	Zamia_pumila
	Stangeria_eriopus
	Botrychium_strictum
	Botrychium_virginianum
	Botrychium_matricariifolium
	Botrychium_lanceolatum
	Botrychium_acuminatum
	Botrychium_pedunculosum
	Botrychium_pinnatum
	Botrychium_boreale
	Botrychium_pseudopinnatum
	Botrychium_hesperium
	Botrychium_echo
	Botrychium_crenulatum
	Botrychium_lunaria
	Botrychium_campestre
	Botrychium_lineare
	Botrychium_spathulatum
	Botrychium_ascendens
	Botrychium_paradoxum
	Botrychium_pallidum
	Botrychium_gallicomontanum
	Botrychium_mormo
	Botrychium_montanum
	Botrychium_pumicola
	Botrychium_simplex
	Botrychium_watertonense
	Botrychium_minganense
	Botrychium_lanuginosum
	Botrychium_chamaeconium
	Botrychium_lunarioides
	Botrychium_schaffneri
	Botrychium_sp_WDH_2002
	Botrychium_ternatum
	Botrychium_atrovirens
	Botrychium_japonicum
	Botrychium_formosanum
	Botrychium_dissectum
	Botrychium_biternatum
	Botrychium_nipponicum
	Botrychium_microphyllum
	Botrychium_triangularifolium
	Botrychium_multifidum
	Botrychium_oneidense
	Ophioglossum_crotalophoroides
	Ophioglossum_thermale_var_nipponicum
	Ophioglossum_thermale_var_thermale
	Ophioglossum_gramineum
	Ophioglossum_petiolatum
	Ophioglossum_vulgatum
	Ophioglossum_reticulatum
	Ophioglossum_richardsiae
	Ophioglossum_namegatae
	Ophioglossum_pusillum
	Ophioglossum_nudicaule
	Ophioglossum_parvum
	Cheiroglossa_palmata
	Ophioglossum_pendulum
	Ophioglossum_gomezianum
	Ophioglossum_costatum
	Ophioglossum_engelmannii
	Helminthostachys_zeylanica
	Ophioglossum_lusitanicum
	Psilotum_nudum
	Tmesipteris_oblanceolata
	Tmesipteris_tannensis
	Tmesipteris_obliqua
	Tmesipteris_elongata
	Danaea_nodosa
	Danaea_cartilaginea
	Danaea_erecta
	Danaea_grandifolia
	Danaea_media
	Danaea_sp_A_MJMC_2008
	Danaea_longicaudata
	Danaea_kalevala
	Danaea_simplicifolia
	Danaea_trifoliata
	Danaea_antillensis
	Danaea_sp_B_MJMC_2008
	Danaea_sp_C_MJMC_2008
	Danaea_geniculata
	Danaea_arbuscula
	Danaea_leprieurii
	Danaea_polymorpha
	Danaea_bipinnata
	Danaea_elliptica
	Danaea_carillensis
	Danaea_crispa
	Danaea_moritziana
	Danaea_urbanii
	Danaea_jenmanii
	Danaea_mazeana
	Danaea_trichomanoides
	Danaea_acuminata
	Danaea_falcata
	Danaea_vivax
	Danaea_alata
	Danaea_oblanceolata
	Danaea_wendlandii
	Marattia_douglasii
	Marattia_alata
	Marattia_laxa
	Marattia_weinmanniifolia
	Christensenia_aesculifolia
	Archangiopteris_bipinnata
	Archangiopteris_henryi
	Archangiopteris_tonkinensis
	Angiopteris_smithii
	Angiopteris_palmiformis
	Angiopteris_hypoleuca
	Angiopteris_sp_China
	Angiopteris_sp_MJMC_2008
	Angiopteris_angustifolia
	Angiopteris_boninensis
	Angiopteris_durvilleana
	Angiopteris_caudipinna
	Angiopteris_hainanensis
	Angiopteris_omeiensis
	Angiopteris_cartilaginea
	Angiopteris_howii
	Angiopteris_hokouensis
	Angiopteris_helferiana
	Angiopteris_wangii
	Angiopteris_acutidentata
	Angiopteris_fokiensis
	Angiopteris_lygodiifolia
	Angiopteris_caudatiformis
	Angiopteris_evecta
	Archangiopteris_caudata
	Angiopteris_rapensis
	Archangiopteris_itoi
	Marattia_kaulfussii
	Marattia_laevis
	Marattia_fraxinea
	Marattia_salicina
	Marattia_sylvatica
	Marattia_sambucina
	Marattia_melanesica
	Marattia_werneri
	Marattia_attenuata
	Marattia_sp_WDH_2002
	Marattia_pellucida
	Marattia_sp_New_Caledonia
	Marattia_howeana
	Marattia_mertensiana
	Marattia_squamosa
	Marattia_smithii
	Marattia_oreades
	Marattia_purpurascens
	Marattia_salicifolia
	Equisetum_telmateia
	Equisetum_telmateia_subsp_braunii
	Equisetum_pratense
	Equisetum_sylvaticum
	Equisetum_palustre
	Equisetum_fluviatile
	Equisetum_arvense
	Equisetum_diffusum
	Equisetum_bogotense
	Equisetum_scirpoides
	Equisetum_giganteum
	Equisetum_hyemale
	Equisetum_laevigatum
	Equisetum_myriochaetum
	Equisetum_ramosissimum_subsp_debile
	Equisetum_hyemale_subsp_affine
	Equisetum_x_ferrissii
	Equisetum_variegatum
	Hymenophyllum_scabrum
	Hymenophyllum_sanguinolentum
	Hymenophyllum_villosum
	Hymenophyllum_leratii
	Hymenophyllum_cf_acutum_Johns_9731
	Hymenophyllum_pallidum
	Hymenophyllum_flabellatum
	Hymenophyllum_heimii
	Hymenophyllum_cruentum
	Hymenophyllum_caudiculatum
	Hymenophyllum_mnioides
	Hymenophyllum_fucoides
	Hymenophyllum_oligosorum
	Hymenophyllum_barbatum
	Hymenophyllum_acanthoides
	Hymenophyllum_denticulatum
	Hymenophyllum_subdimidiatum
	Hymenophyllum_fuscum
	Hymenophyllum_rolandi_principis
	Hymenophyllum_dimidiatum
	Hymenophyllum_deplanchei
	Hymenophyllum_baileyanum
	Hymenophyllum_tenellum
	Hymenophyllum_sibthorpioides
	Hymenophyllum_caespitosa
	Hymenophyllum_marginatum
	Hymenophyllum_armstrongii
	Hymenophyllum_pectinatum
	Hymenophyllum_tunbrigense
	Hymenophyllum_secundum
	Hymenophyllum_rarum
	Hymenophyllum_ooides
	Hymenophyllum_cuneatum
	Hymenophyllum_inaequale
	Hymenophyllum_polyanthos
	Hymenophyllum_apiculatum
	Hymenophyllum_coreanum
	Hymenophyllum_wrightii
	Hymenophyllum_corrugatum
	Hymenophyllum_mikawanum
	Hymenophyllum_ferrugineum
	Hymenophyllum_hirsutum
	Hymenophyllum_hygrometricum
	Hymenophyllum_braithwaitii
	Hymenophyllum_taeniatum
	Hymenophyllum_digitatum
	Hymenophyllum_pilosissimum
	Hymenophyllum_lanceolatum
	Hymenophyllum_australe
	Hymenophyllum_javanicum
	Hymenophyllum_flexuosum
	Hymenophyllum_riukiuense
	Hymenophyllum_caudiculatum_var_productum
	Hymenophyllum_demissum
	Hymenophyllum_flexile
	Hymenophyllum_badium
	Hymenophyllum_fuciforme
	Hymenophyllum_paniense
	Hymenophyllum_pulcherrimum
	Hymenophyllum_dilatatum
	Hymenophyllum_nephrophyllum
	Hymenophyllum_reniforme
	Callistopteris_apiifolia
	Cephalomanes_javanicum
	Cephalomanes_boryanum
	Trichomanes_atrovirens
	Abrodictyum_asae_grayi
	Abrodictyum_strictum
	Trichomanes_flavofuscum
	Abrodictyum_caudatum
	Abrodictyum_boninense
	Abrodictyum_schlechteri
	Abrodictyum_brassii
	Abrodictyum_meifolium
	Trichomanes_sp_ISEM_H2901
	Abrodictyum_obscurum
	Abrodictyum_elongatum
	Abrodictyum_dentatum
	Abrodictyum_laetum
	Abrodictyum_rigidum
	Abrodictyum_tamarisciforme
	Trichomanes_elegans
	Trichomanes_ankersii
	Trichomanes_diversifrons
	Trichomanes_mougeotii
	Trichomanes_osmundoides
	Vandenboschia_cyrtotheca
	Trichomanes_scandens
	Trichomanes_trigonum
	Trichomanes_alatum
	Trichomanes_polypodioides
	Trichomanes_arbuscula
	Trichomanes_holopterum
	Trichomanes_roraimense
	Trichomanes_hostmannianum
	Trichomanes_pinnatum
	Trichomanes_galeottii
	Trichomanes_egleri
	Trichomanes_pilosum
	Trichomanes_robustum
	Trichomanes_crispum
	Trichomanes_crinitum
	Trichomanes_lucens
	Polyphlebium_capillaceum
	Polyphlebium_angustatum
	Polyphlebium_colensoi
	Polyphlebium_venosum
	Polyphlebium_vieillardii
	Polyphlebium_endlicherianum
	Polyphlebium_ingae
	Polyphlebium_diaphanum
	Polyphlebium_hymenophylloides
	Polyphlebium_borbonicum
	Polyphlebium_exsectum
	Vandenboschia_auriculata
	Vandenboschia_rupestris
	Vandenboschia_johnstonensis
	Vandenboschia_maxima
	Vandenboschia_radicans_type_IV
	Vandenboschia_liukiuensis
	Vandenboschia_radicans
	Vandenboschia_collariata
	Vandenboschia_radicans_type_III
	Vandenboschia_davallioides
	Vandenboschia_radicans_type_II
	Vandenboschia_birmanica
	Vandenboschia_radicans_type_I
	Vandenboschia_speciosa
	Crepidomanes_thysanostomum
	Crepidomanes_grande
	Crepidomanes_intermedium
	Crepidomanes_aphlebioides
	Crepidomanes_mannii
	Crepidomanes_minutum
	Crepidomanes_christii
	Crepidomanes_bipunctatum
	Crepidomanes_schmidianum_var_latifrons
	Crepidomanes_schmidianum_var_schmidianum
	Trichomanes_intricatum
	Crepidomanes_latealatum
	Crepidomanes_makinoi
	Crepidomanes_latemarginale
	Crepidomanes_walleri
	Crepidomanes_fallax
	Crepidomanes_acuto_obtusum
	Crepidomanes_kurzii
	Crepidomanes_vitiense
	Crepidomanes_humile
	Didymoglossum_bimarginatum
	Trichomanes_cf_motleyi_Iwatsuki_H
	Didymoglossum_erosum
	Didymoglossum_ekmanii
	Didymoglossum_kapplerianum
	Didymoglossum_cuspidatum
	Didymoglossum_membranaceum
	Hymenophyllum_exiguum
	Didymoglossum_pinnatinervium
	Trichomanes_ovale
	Didymoglossum_punctatum
	Didymoglossum_gourlianum
	Didymoglossum_motleyi
	Didymoglossum_tahitense
	Didymoglossum_liberiense
	Trichomanes_bimarginatum
	Didymoglossum_hildebrandtii
	Didymoglossum_hymenoides
	Didymoglossum_krausii
	Didymoglossum_reptans
	Alsophila_capensis
	Cyathea_metteniana
	Cyathea_hancockii
	Cyathea_podophylla
	Cyathea_ogurae
	Cyathea_klossii
	Cyathea_fadenii
	Alsophila_ramispina
	Cyathea_sp_Janssen_et_al_2606
	Cyathea_sp_Janssen_et_al_2574
	Cyathea_poolii
	Cyathea_andohahelensis
	Cyathea_sp_Rakotondrainibe_6732
	Cyathea_sp_Janssen_et_al_2596
	Cyathea_madagascarica
	Alsophila_salvinii
	Alsophila_hooglandii
	Cyathea_tuyamae
	Alsophila_spinulosa
	Alsophila_oosora
	Alsophila_havilandii
	Cyathea_hookeri
	Cyathea_sinuata
	Cyathea_walkerae
	Alsophila_ferdinandii
	Alsophila_australis
	Alsophila_tricolor
	Alsophila_stelligera
	Cyathea_manniana
	Cyathea_excelsa
	Cyathea_glauca
	Cyathea_dregei
	Cyathea_hildebrandtii
	Cyathea_sp_Janssen_et_al_2594
	Cyathea_lastii
	Cyathea_melleri
	Cyathea_boivinii
	Cyathea_similis
	Cyathea_concava
	Alsophila_tryoniana
	Alsophila_bryophila
	Alsophila_firma
	Alsophila_imrayana
	Alsophila_cuspidata
	Cyathea_marattioides
	Cyathea_sp_Janssen_et_al_2790
	Cyathea_borbonica_var_sevathiana
	Cyathea_appendiculata
	Cyathea_grangaudiana
	Alsophila_acutula
	Cyathea_bellisquamata_var_basilobata
	Cyathea_longipinnata
	Cyathea_quadrata
	Cyathea_sp_Janssen_et_al_2487
	Cyathea_borbonica_var_latifolia
	Cyathea_ligulata
	Cyathea_sp_TJ_2007_2
	Cyathea_approximata
	Cyathea_auriculata
	Cyathea_kirkii
	Cyathea_viguieri
	Cyathea_sp_TJ_2007_3
	Cyathea_sp_Rakotondrainibe_4331
	Alsophila_sp_Janssen_et_al_2487
	Cyathea_sp_Janssen_et_al_2572
	Cyathea_sp_TJ_2007_5
	Cyathea_melanocaula
	Cyathea_costularis
	Cyathea_serratifolia
	Cyathea_sp_Janssen_et_al_2611
	Cyathea_tsaratananensis
	Cyathea_schliebenii
	Cyathea_humilis
	Cyathea_perrieriana
	Cyathea_sp_TJ_2007_4
	Alsophila_colensoi
	Alsophila_cunninghamii
	Alsophila_smithii
	Alsophila_nigrolineata
	Alsophila_foersteri
	Alsophila_coactilis
	Alsophila_pachyrrhachis
	Cyathea_parvula
	Hymenophyllopsis_dejecta
	Hymenophyllopsis_hymenophylloides
	Cyathea_multiflora
	Cyathea_senilis
	Cyathea_gibbosa
	Cyathea_furfuracea
	Cyathea_gracilis
	Cyathea_schiedeana
	Cyathea_caracasana
	Cyathea_divergens
	Cyathea_myriotricha
	Cyathea_karsteniana
	Cyathea_grandifolia
	Cyathea_speciosa
	Cyathea_mutica
	Cyathea_horrida
	Cyathea_stipularis
	Cyathea_arborea
	Cyathea_valdecrenata
	Cyathea_alata
	Cyathea_robertsiana
	Cyathea_howeana
	Cyathea_poeppigii
	Sphaeropteris_megalosora
	Sphaeropteris_capitata
	Sphaeropteris_polypoda
	Sphaeropteris_horrida
	Sphaeropteris_brunei
	Sphaeropteris_glauca
	Sphaeropteris_tomentosissima
	Sphaeropteris_aeneifolia
	Sphaeropteris_atrox
	Cyathea_mertensiana
	Cyathea_sp_Wolf_1994
	Sphaeropteris_cooperi
	Sphaeropteris_excelsa
	Sphaeropteris_robusta
	Sphaeropteris_medullaris
	Cyathea_lepifera
	Sphaeropteris_albifrons
	Alsophila_leichhardtiana
	Sphaeropteris_auriculifera
	Sphaeropteris_novaecaledoniae
	Sphaeropteris_celebica
	Metaxya_lanosa
	Metaxya_rostrata
	Calochlaena_villosa
	Calochlaena_dubia
	Lophosoria_quadripinnata
	Dicksonia_thyrsopteroides
	Dicksonia_arborescens
	Dicksonia_lanata
	Dicksonia_squarrosa
	Dicksonia_baudouinii
	Dicksonia_gigantea
	Dicksonia_antarctica
	Dicksonia_fibrosa
	Cibotium_barometz
	Cibotium_schiedei
	Cibotium_chamissoi
	Cibotium_glaucum
	Cibotium_sp_Qiu_94082
	Cibotium_nealiae
	Loxoma_cunninghamii
	Loxsomopsis_pearcei
	Culcita_coniifolia
	Culcita_macrocarpa
	Plagiogyria_euphlebia
	Plagiogyria_japonica
	Plagiogyria_yakumonticola
	Plagiogyria_adnata_var_adnata
	Plagiogyria_adnata_var_yakushimensis
	Plagiogyria_koidzumii
	Plagiogyria_glauca
	Plagiogyria_egenolfioides
	Plagiogyria_stenoptera
	Plagiogyria_matsumureana
	Plagiogyria_pectinata
	Thyrsopteris_elegans
	Orthiopteris_kingii
	Saccoloma_inaequale
	Saccoloma_elegans
	Lonchitis_hirsuta
	Lonchitis_mannii
	Odontosoria_gracilis
	Odontosoria_chinensis
	Odontosoria_scandens
	Odontosoria_minutula
	Odontosoria_flexuosa
	Odontosoria_wrightiana
	Odontosoria_aculeata
	Lindsaea_plicata
	Lindsaea_tenuifolia
	Lindsaea_multisora
	Lindsaea_cultrata
	Lindsaea_venusta
	Lindsaea_integra
	Lindsaea_malayensis
	Lindsaea_harveyi
	Lindsaea_lobata
	Lindsaea_parallelogramma
	Lindsaea_pacifica
	Lindsaea_propinqua
	Lindsaea_pulchella
	Lindsaea_werneri
	Lindsaea_pickeringii
	Lindsaea_pulchra
	Lindsaea_chrysolepis
	Lindsaea_rigida
	Lindsaea_diplosora
	Lindsaea_lapeyrousei
	Lindsaea_kingii
	Lindsaea_lucida
	Lindsaea_merrillii_subsp_yaeyamensis
	Lindsaea_doryphora
	Lindsaea_oblanceolata
	Lindsaea_parasitica
	Lindsaea_pectinata
	Lindsaea_pseudohemiptera
	Lindsaea_feei
	Lindsaea_botrychioides
	Lindsaea_sagittata
	Lindsaea_ovoidea
	Lindsaea_imrayana
	Lindsaea_linearis
	Lindsaea_ensifolia
	Lindsaea_fraseri
	Lindsaea_repanda
	Lindsaea_orbiculata_var_orbiculata
	Lindsaea_orbiculata_var_commixta
	Lindsaea_heterophylla
	Lindsaea_kawabatae
	Lindsaea_simulans
	Lindsaea_cambodgensis
	Lindsaea_javanensis
	Lindsaea_chienii
	Lindsaea_bouillodii
	Lindsaea_blotiana
	Lindsaea_madagascariensis
	Lindsaea_rufa
	Lindsaea_trichomanoides
	Lindsaea_cubensis
	Lindsaea_surinamensis
	Lindsaea_phassa
	Lindsaea_falcata
	Lindsaea_tetraptera
	Lindsaea_arcuata
	Lindsaea_sphenomeridopsis
	Lindsaea_lancea
	Lindsaea_hemiglossa
	Lindsaea_guianensis
	Lindsaea_pallida
	Lindsaea_ulei
	Lindsaea_divaricata
	Lindsaea_bolivarensis
	Lindsaea_quadrangularis
	Lindsaea_coarctata
	Lindsaea_dubia
	Lindsaea_stricta
	Lindsaea_tenuis
	Lindsaea_taeniata
	Lindsaea_lherminieri
	Lindsaea_digitata
	Lindsaea_hemiptera
	Lindsaea_reniformis
	Lindsaea_parkeri
	Lindsaea_schomburgkii
	Lindsaea_semilunata
	Lindsaea_rigidiuscula
	Lindsaea_virescens
	Lindsaea_incisa
	Lindsaea_jamesonioides
	Nesolindsaea_kirkii
	Tapeinidium_luzonicum
	Tapeinidium_pinnatum
	Tapeinidium_longipinnulum
	Tapeinidium_amboynense
	Osmolindsaea_japonica
	Osmolindsaea_odorata
	Sphenomeris_clavata
	Odontosoria_biflora
	Cystodium_sorbifolium
	Llavea_cordifolia
	Cryptogramma_crispa
	Cryptogramma_brunoniana
	Cryptogramma_stelleri
	Cryptogramma_acrostichoides
	Coniogramme_fraxinea
	Coniogramme_intermedia_var_intermedia
	Coniogramme_intermedia_var_villosa
	Coniogramme_gracilis
	Coniogramme_japonica
	Ceratopteris_pteridoides
	Ceratopteris_thalictroides
	Ceratopteris_sp_Qiu_97119
	Ceratopteris_richardii
	Acrostichum_aureum
	Acrostichum_speciosum
	Acrostichum_danaeifolium
	Platyzoma_microphyllum
	Pteris_vittata
	Pteris_comans
	Ochropteris_pallens
	Pteris_wallichiana
	Pteris_arborea
	Pteris_nakasimae
	Pteris_tokioi
	Pteris_dispar
	Pteris_semipinnata
	Pteris_cadieri
	Pteris_grevilleana
	Pteris_fauriei
	Pteris_argyraea
	Pteris_boninensis
	Pteris_oshimensis
	Pteris_yakuinsularis
	Pteris_natiensis
	Pteris_laurisilvicola
	Pteris_kiuschiuensis
	Pteris_kawabatae
	Pteris_setulosocostulata
	Pteris_quadriaurita
	Neurocallis_praestantissima
	Pteris_ensiformis
	Pteris_excelsa
	Pteris_formosana
	Pteris_splendens
	Pteris_brasiliensis
	Pteris_denticulata
	Pteris_leptophylla
	Pteris_lechleri
	Pteris_propinqua
	Pteris_decurrens
	Pteris_deflexa
	Pteris_deltodon
	Pteris_yamatensis
	Pteris_kidoi
	Pteris_multifida
	Pteris_nipponica
	Pteris_ryukyuensis
	Pteris_cretica
	Afropteris_barklyae
	Pteris_tremula
	Pterozonium_cyclosorum
	Pterozonium_reniforme
	Taenitis_blechnoides
	Eriosorus_myriophyllus
	Taenitis_interrupta
	Austrogramme_marginata
	Austrogramme_decipiens
	Syngramma_quinata
	Pterozonium_brevifrons
	Eriosorus_flexuosus
	Eriosorus_hirsutulus
	Anogramma_osteniana
	Jamesonia_verticalis
	Eriosorus_hirtus
	Jamesonia_cinnamomea
	Eriosorus_setulosus
	Eriosorus_novogranatensis
	Jamesonia_goudotii
	Eriosorus_rufescens
	Jamesonia_peruviana
	Eriosorus_longipetiolatus
	Eriosorus_hispidulus
	Eriosorus_congestus
	Jamesonia_blepharum
	Eriosorus_cheilanthoides
	Eriosorus_insignis
	Eriosorus_lindigii
	Eriosorus_sp_Sanchez_Baracado_329
	Jamesonia_cuatrecasasii
	Jamesonia_bogotensis
	Jamesonia_alstonii
	Jamesonia_pulchra
	Jamesonia_scammanae
	Jamesonia_imbricata
	Jamesonia_rotundifolia
	Jamesonia_canescens
	Jamesonia_laxa
	Jamesonia_brasiliensis
	Pityrogramma_calomelanos
	Pityrogramma_jamesonii
	Pityrogramma_trifoliata
	Pityrogramma_austroamericana
	Anogramma_novogaliciana
	Anogramma_chaerophylla
	Cosentinia_vellea
	Anogramma_lorentzii
	Anogramma_guatemalensis
	Anogramma_leptophylla
	Anogramma_caespitosa
	Actiniopteris_australis
	Onychium_tenuifrons
	Onychium_lucidum
	Onychium_japonicum
	Onychium_contiguum
	Onychium_plumosum
	Actiniopteris_dimorpha
	Actiniopteris_radiata
	Monogramma_graminea
	Vittaria_volkensii
	Haplopteris_scolopendrina
	Haplopteris_forrestiana
	Monogramma_dareicarpa
	Haplopteris_sp_How_73766
	Vittaria_ensiformis
	Haplopteris_elongata
	Vittaria_flexuosa
	Haplopteris_sp_Takeuchi_15216
	Vittaria_ogasawarensis
	Vittaria_zosterifolia
	Vittaria_anguste_elongata
	Haplopteris_fudzinoi
	Vittaria_minima
	Vittaria_remota
	Vittaria_gardneriana
	Vittaria_stipitata
	Hecistopteris_pumila
	Antrophyum_plantagineum
	Antrophyum_latifolium
	Antrophyum_obovatum
	Antrophyum_formosanum
	Antrophyum_callifolium
	Antrophyum_reticulatum
	Antrophyum_boryanum
	Antrophyum_ensiforme
	Ananthacorus_angustifolius
	Anetium_citrifolium
	Polytaenium_lanceolatum
	Polytaenium_cajenense
	Polytaenium_lineatum
	Vittaria_graminifolia
	Vittaria_appalachiana
	Vittaria_isoetifolia
	Vittaria_dimorpha
	Vittaria_lineata
	Monogramma_trichoidea
	Monogramma_sp_Ranker_1778
	Monogramma_acrocarpa
	Vaginularia_angustissima
	Rheopteris_cheesmaniae
	Adiantum_serratodentatum
	Adiantum_terminatum
	Adiantum_obliquum
	Adiantum_latifolium
	Adiantum_tetraphyllum
	Adiantum_cajennense
	Adiantum_peruvianum
	Adiantum_pentadactylon
	Adiantum_flabellulatum
	Adiantum_capillus_veneris
	Adiantum_ogasawarense
	Adiantum_reniforme_var_sinense
	Adiantum_venustum
	Adiantum_monochlamys
	Adiantum_edgeworthii
	Adiantum_malesianum
	Adiantum_capillus_junonis
	Adiantum_aleuticum
	Adiantum_pedatum
	Adiantum_tenerum
	Adiantum_subcordatum
	Adiantum_raddianum
	Adiantum_cuneatum
	Adiantum_diaphanum
	Adiantum_aethiopicum
	Adiantum_hispidulum
	Hemionitis_elegans
	Bommeria_ehrenbergiana
	Bommeria_hispida
	Mildella_intramarginalis
	Pentagramma_triangularis
	Pellaea_longipilosa
	Pellaea_pectiniformis
	Pellaea_doniana
	Pellaea_dura
	Pellaea_maxima
	Cheilanthes_parviloba
	Adiantopsis_radiata
	Adiantopsis_chlorophylla
	Cheilanthes_flexuosa
	Trachypteris_pinnata
	Cheilanthes_viridis
	Cheilanthes_goyazensis
	Cheilanthes_viridis_var_glauca
	Cheilanthes_multifida
	Doryopteris_triphylla
	Doryopteris_nobilis
	Doryopteris_pedata
	Doryopteris_sagittifolia
	Doryopteris_collina
	Doryopteris_rediviva
	Doryopteris_pentagona
	Cheilanthes_decora
	Doryopteris_concolor
	Pellaea_gleichenioides
	Pellaea_cymbiformis
	Pellaea_riedelii
	Doryopteris_paradoxa
	Doryopteris_lomariacea
	Doryopteris_ornithopus
	Pellaea_pinnata
	Pellaea_calomelanos
	Cheilanthes_micropteris
	Cheilanthes_sieberi
	Cheilanthes_distans
	Pellaea_boivinii
	Hemionitis_tomentosa
	Hemionitis_rufa
	Hemionitis_palmata
	Hemionitis_levyi
	Hemionitis_arifolia
	Notholaena_chinensis
	Cheilanthes_chusana
	Pellaea_patula
	Pellaea_paupercula
	Cheilanthes_duclouxii
	Cheilanthes_argentea
	Pellaea_trichophylla
	Aleuritopteris_tamburii
	Cheilanthes_niphobola
	Sinopteris_grevilleoides
	Sinopteris_albofusca
	Aleuritopteris_squamosa
	Cheilosoria_hancockii
	Aleuritopteris_likiangensis
	Leptolepidium_dalhousiae
	Cheilanthes_grisea
	Aleuritopteris_formosana
	Cheilanthes_albomarginata
	Aleuritopteris_farinosa
	Cheilanthes_krameri
	Cheilanthes_kuhnii
	Cheilanthes_brandtii
	Cheilanthes_buchtienii
	Cheilanthes_insignis
	Cheilanthes_nitidula
	Aspidotis_densa
	Aspidotis_carlotta_halliae
	Aspidotis_californica
	Cheilanthes_acrostica
	Cheilanthes_arizonica
	Cheilanthes_leucopoda
	Cheiloplecton_rigidum_var_lanceolatum
	Cheilanthes_rigida
	Notholaena_candida
	Notholaena_neglecta
	Notholaena_sulphurea
	Notholaena_bryopoda
	Notholaena_greggii
	Notholaena_affinis
	Notholaena_californica
	Notholaena_lemmonii_var_lemmonii
	Notholaena_aschenborniana
	Notholaena_rigida
	Notholaena_schaffneri
	Notholaena_trichomanoides
	Notholaena_grayi_subsp_grayi
	Notholaena_grayi_subsp_sonorensis
	Notholaena_aliena
	Notholaena_rosei
	Cheilanthes_brachypus
	Cheilanthes_aurea
	Cheilanthes_aurantiaca
	Notholaena_standleyi
	Cheilanthes_bonariensis
	Cheilanthes_newberryi
	Cheilanthes_fendleri
	Cheilanthes_covillei
	Cheilanthes_yavapensis
	Cheilanthes_gracillima
	Cheilanthes_myriophylla
	Cheilanthes_tomentosa
	Cheilanthes_eatonii
	Cheilanthes_lendigera
	Cheilanthes_feei
	Cheilanthes_parryi
	Cheilanthes_lanosa
	Cheilanthes_allosuroides
	Cheilanthes_wrightii
	Cheilanthes_pringlei
	Cheilanthes_alabamensis
	Cheilanthes_notholaenoides
	Cheilanthes_horridula
	Notholaena_delicatula
	Argyrochosma_incana
	Argyrochosma_nivea
	Argyrochosma_jonesii
	Argyrochosma_fendleri
	Argyrochosma_limitanea
	Astrolepis_cochisensis_subsp_cochisensis
	Astrolepis_integerrima
	Astrolepis_sinuata
	Astrolepis_windhamii
	Pellaea_cordifolia
	Pellaea_sagittata
	Paragymnopteris_delavayi
	Pellaea_breweri
	Paragymnopteris_marantae
	Pellaea_x_glaciogena
	Pellaea_bridgesii
	Pellaea_andromedifolia
	Pellaea_andromedifolia_var_pubescens
	Pellaea_ovata
	Pellaea_intermedia
	Pellaea_sp_UC_1795070
	Pellaea_sp_UC1788706
	Pellaea_atropurpurea
	Pellaea_pringlei
	Pellaea_notabilis
	Pellaea_glabella_subsp_occidentalis
	Pellaea_glabella_subsp_simplex
	Pellaea_ternifolia
	Pellaea_mucronata_subsp_mucronata
	Pellaea_mucronata_subsp_californica
	Pellaea_truncata
	Pellaea_lyngholmii
	Pellaea_brachyptera
	Pellaea_wrightiana
	Cheilanthes_skinneri
	Paragymnopteris_sargentii
	Paragymnopteris_bipinnata
	Paragymnopteris_vestita
	Pellaea_rotundifolia
	Pellaea_falcata
	Pellaea_falcata_var_nana
	Paraceterach_muelleri
	Doryopteris_ludens
	Leptolepia_novae_zelandiae
	Dennstaedtia_sp_Wolf_623
	Dennstaedtia_dissecta
	Dennstaedtia_samoensis
	Microlepia_speluncae
	Microlepia_strigosa
	Microlepia_platyphylla
	Microlepia_marginata
	Microlepia_pseudostrigosa
	Microlepia_szechuanica
	Microlepia_substrigosa
	Microlepia_obtusiloba
	Microlepia_izu_peninsulae
	Microlepia_hookeriana
	Coptidipteris_wilfordii
	Dennstaedtia_punctilobula
	Dennstaedtia_scabra
	Dennstaedtia_hirsuta
	Pteridium_aquilinum_subsp_feei
	Pteridium_aquilinum_subsp_atlanticum
	Pteridium_aquilinum_subsp_pinetorum
	Pteridium_aquilinum_subsp_japonicum
	Pteridium_aquilinum_var_osmundaceum
	Pteridium_aquilinum_subsp_centrali_africanum
	Pteridium_aquilinum_subsp_pubescens
	Pteridium_aquilinum_subsp_latiusculum
	Pteridium_aquilinum_subsp_pseudocaudatum
	Pteridium_aquilinum_subsp_fulvum
	Pteridium_aquilinum_subsp_wightianum
	Pteridium_aquilinum_subsp_capense
	Pteridium_caudatum
	Pteridium_aquilinum_subsp_decompositum
	Pteridium_revolutum
	Pteridium_aquilinum
	Pteridium_semihastatum
	Pteridium_esculentum
	Pteridium_arachnoideum
	Hypolepis_muelleri
	Hypolepis_punctata
	Hypolepis_sp_Wolf_628
	Hypolepis_tenuifolia
	Hypolepis_millefolium
	Hypolepis_sp_RBGE_19992173
	Hypolepis_hostilis
	Paesia_scaberula
	Blotiella_pubescens
	Histiopteris_incisa
	Monachosorum_henryi
	Monachosorum_flagellare
	Monachosorum_arakii
	Monachosorum_maximowiczii
	Dryopteris_inaequalis
	Ctenitis_decurrentipinnata
	Ctenitis_microlepigera
	Ctenitis_eatonii
	Ctenitis_iriomotensis
	Ctenitis_sinii
	Ctenitis_lepigera
	Ctenitis_rhodolepis
	Ctenitis_subglandulosa
	Ctenitis_sp_Schuettpelz_522
	Ctenitis_submarginalis
	Ctenitis_sloanei
	Phanerophlebia_umbonata
	Phanerophlebia_nobilis_var_remotispora
	Phanerophlebia_nobilis
	Polystichum_inaense
	Cyrtomium_uniseriale
	Cyrtomium_balansae
	Cyrtomium_hookerianum
	Polystichum_tripteron
	Polystichum_hancockii
	Polystichum_yaeyamense
	Polystichum_subacutidens
	Polystichum_deltodon
	Polystichum_dielsii
	Polystichum_yuanum
	Polystichum_omeiense
	Polystichum_christii
	Cyrtogonellum_caducum
	Cyrtogonellum_falcilobum
	Cyrtogonellum_xichouense
	Cyrtogonellum_fraxinellum
	Cyrtogonellum_inaequalis
	Polystichum_obliquum
	Polystichum_formosanum
	Cyrtomidictyum_lepidocaulon
	Cyrtomidictyum_faberi
	Cyrtomidictyum_basipinnatum
	Cyrtomium_guizhouense
	Cyrtomium_lonchitoides
	Cyrtomium_chingianum
	Cyrtomium_grossum
	Cyrtomium_hemionitis
	Cyrtomium_nephrolepioides
	Cyrtomium_shingianum
	Cyrtomium_pachyphyllum
	Cyrtomium_macrophyllum
	Cyrtomium_aequibasis
	Cyrtomium_omeiense
	Cyrtomium_caryotideum
	Cyrtomium_urophyllum
	Cyrtomium_fortunei
	Cyrtomium_laetevirens
	Cyrtomium_falcatum
	Cyrtomium_devexiscapulae
	Polystichum_acutidens
	Polystichum_neolobatum
	Polystichum_brachypterum
	Polystichum_hillebrandii
	Polystichum_luctuosum
	Polystichum_tsus_simense
	Polystichum_xiphophyllum
	Polystichum_squarrosum
	Polystichum_rigens
	Polystichum_shimurae
	Polystichum_pseudomakinoi
	Polystichum_ovatopaleaceum_var_ovatopaleaceum
	Polystichum_ohmurae
	Polystichum_ammifolium
	Polystichum_crinigerum
	Polystichum_longipaleatum
	Polystichum_pycnopterum
	Polystichum_semifertile
	Polystichum_biaristatum
	Polystichum_nepalense
	Polystichum_tacticopterum
	Polystichum_lentum
	Polystichum_attenuatum
	Polystichum_chunii
	Polystichum_eximium
	Polystichum_anomalum
	Sorolepidium_glaciale
	Sorolepidium_ovale
	Polystichum_atkinsonii
	Polystichum_duthiei
	Polystichum_lachenense
	Polystichum_gracilipes_var_gemmiferum
	Polystichum_stenophyllum
	Polystichum_prescottianum
	Polystichum_capillipes
	Polystichum_grandifrons
	Polystichum_nudisorum
	Polystichum_macleae
	Polystichum_craspedosorum
	Polystichum_pungens
	Polystichum_transkeiense
	Polystichum_dracomontanum
	Polystichum_fallax
	Polystichum_vestitum
	Polystichum_neozelandicum
	Polystichum_proliferum
	Polystichum_longifrons
	Polystichum_fibrilloso_paleaceum
	Polystichum_polyblepharum_var_scabiosum
	Polystichum_polyblepharum_var_polyblepharum
	Polystichum_obae
	Polystichum_igaense
	Polystichum_retrosopaleaceum
	Polystichum_wilsonii
	Polystichum_bonseyi
	Polystichum_haleakalense
	Polystichum_piceopaleaceum
	Polystichum_makinoi
	Polystichum_jizhushanense
	Polystichum_yunnanense
	Polystichum_tagawanum
	Polystichum_otomasui
	Polystichum_setiferum
	Polystichum_sp_HED_2007
	Polystichum_marquesense
	Polystichum_mohrioides
	Polystichum_braunii_subsp_kamtschaticum
	Polystichum_microchlamys_var_azumiense
	Polystichum_microchlamys_var_microchlamys
	Polystichum_munitum
	Polystichum_acrostichoides
	Polystichum_dudleyi
	Polystichum_lemmonii
	Polystichum_cystostegia
	Polystichum_braunii_subsp_braunii
	Polystichum_imbricans
	Polystichum_lonchitis
	Polystichum_ekmanii
	Polystichum_underwoodii
	Polystichum_platyphyllum
	Polystichum_montevidense
	Polystichum_speciosissimum
	Polystichum_alfarii
	Polystichum_talamancanum
	Polystichum_muricatum
	Polystichum_lehmannii
	Polystichum_concinnum
	Polystichum_turrialbae
	Lithostegia_foeniculacea
	Arachniodes_nipponica
	Arachniodes_cantilenae
	Arachniodes_hekiana
	Arachniodes_hiugana
	Arachniodes_tonkinensis
	Arachniodes_amabilis_var_okinawensis
	Arachniodes_amabilis_var_amabilis
	Arachniodes_amabilis_var_yakusimensis
	Phanerophlebiopsis_bipinnata
	Phanerophlebiopsis_duplicatoserrata
	Arachniodes_rhomboidea
	Arachniodes_centrochinensis
	Arachniodes_fengii
	Arachniodes_yoshinagae
	Arachniodes_assamica
	Leptorumohra_quadripinnata
	Arachniodes_sinomiqueliana
	Arachniodes_miqueliana
	Arachniodes_borealis
	Arachniodes_amoena
	Arachniodes_cavalerii
	Arachniodes_denticulata
	Leptorumohra_miqueliana
	Arachniodes_festina
	Arachniodes_standishii
	Arachniodes_pseudocavalerii
	Arachniodes_globisora
	Arachniodes_simplicior
	Arachniodes_simplicior_var_simplicior
	Arachniodes_yasu_inouei
	Phanerophlebiopsis_neopodophylla
	Arachniodes_caudata
	Arachniodes_davalliiformis
	Arachniodes_chinensis
	Arachniodes_sporadosora
	Arachniodes_dimorphophylla
	Arachniodes_speciosa
	Arachniodes_aristata
	Arachniodes_oohorae
	Arachniodes_gigantea
	Arachniodes_mutica
	Dryopsis_mariformis
	Dryopsis_clarkei
	Dryopsis_apiciflora
	Dryopsis_heterolaena
	Acrorumohra_diffracta
	Dryopteris_polita
	Acrorumohra_hasseltii
	Dryopteris_gymnophylla
	Dryopteris_bissetiana
	Dryopteris_varia
	Dryopteris_insularis_var_insularis
	Dryopteris_insularis_var_chichisimensis
	Dryopteris_saxifraga
	Dryopteris_saxifragivaria
	Dryopteris_chinensis
	Dryopteris_sacrosancta
	Dryopteris_sordidipes
	Dryopteris_hadanoi
	Dryopteris_cystolepidota
	Dryopteris_nipponensis
	Dryopteris_labordei_var_purpurascens
	Dryopteris_kinokuniensis
	Dryopteris_caudipinna
	Dryopteris_koidzumiana
	Dryopteris_labordei
	Dryopteris_erythrosora
	Dryopteris_ryo_itoana
	Dryopteris_anadroma
	Dryopteris_subtriangularis
	Dryopteris_simasakii_var_simasakii
	Dryopteris_gymnosora
	Dryopteris_tsugiwoi
	Dryopteris_decipiens_var_diplazioides
	Dryopteris_decipiens_var_decipiens
	Dryopteris_indusiata
	Dryopteris_fuscipes
	Dryopteris_kinkiensis
	Dryopteris_championii
	Dryopteris_shibipedis
	Dryopteris_simasakii_var_paleacea
	Dryopteris_medioxima
	Dryopteris_formosana
	Dryopteris_pacifica
	Dryopsis_maximowicziana
	Nothoperanema_rubiginosum
	Diacalpe_annamensis
	Peranema_luzonicum
	Dryopteris_squamiseta
	Nothoperanema_shikokianum
	Nothoperanema_hendersonii
	Diacalpe_christensenae
	Diacalpe_aspidioides
	Acrophorus_emeiensis
	Acrophorus_nodosus
	Dryopteris_squamifera
	Dryopteris_corleyi
	Dryopteris_glabra_var_glabra
	Dryopteris_glabra_var_flynii
	Dryopteris_glabra_var_alboviridis
	Dryopteris_glabra_var_nuda
	Dryopteris_glabra_var_hobdyana
	Dryopteris_glabra_var_soripes
	Dryopteris_glabra_var_pusilla
	Dryopteris_hawaiiensis
	Dryopteris_aemula
	Peranema_cyatheoides
	Dryopteris_fragrans
	Dryopteris_sichotensis
	Dryopteris_coreanomontana
	Dryopteris_filix_mas
	Dryopteris_oreades
	Dryopteris_ardechensis
	Dryopteris_affinis_subsp_affinis
	Dryopteris_crassirhizoma
	Dryopteris_lepidopoda
	Dryopteris_subbipinnata
	Dryopteris_wallichiana
	Dryopteris_affinis_subsp_borreri
	Dryopteris_gamblei
	Dryopteris_subpycnopteroides
	Dryopteris_anthracinisquama
	Dryopteris_scottii
	Dryopteris_atrata
	Dryopteris_cycadina
	Dryopteris_lunanensis
	Dryopteris_handeliana
	Dryopteris_stenolepis
	Dryopteris_fuscoatra_var_lamoureuxii
	Dryopteris_fuscoatra_var_fuscoatra
	Dryopteris_hangchowensis
	Dryopteris_namegatae
	Dryopteris_commixta
	Dryopteris_pycnopteroides
	Dryopteris_uniformis
	Dryopteris_conjugata
	Dryopteris_marginalis
	Dryopteris_laeta
	Dryopteris_basisora
	Dryopteris_bodinieri
	Dryopteris_sieboldii
	Dryopteris_sublacera
	Dryopteris_lacera
	Dryopteris_goeringiana
	Dryopteris_juxtaposita
	Dryopteris_aquilinoides
	Dryopteris_cochleata
	Dryopteris_neolacera
	Dryopteris_chrysocoma
	Dryopteris_shiroumensis
	Dryopteris_polylepis
	Dryopteris_dickinsii
	Dryopteris_x_ebinoensis
	Acrophorus_stipellatus
	Dryopteris_sinofibrillosa
	Dryopteris_intermedia_subsp_maderensis
	Dryopteris_intermedia
	Dryopteris_campyloptera
	Dryopteris_crispifolia
	Dryopteris_remota
	Dryopteris_cristata
	Dryopteris_munchii
	Dryopteris_carthusiana
	Dryopteris_expansa
	Dryopteris_dilatata
	Dryopteris_amurensis
	Dryopteris_yakusilvicola
	Dryopteris_sabae
	Dryopteris_hondoensis
	Dryopteris_maximowiczii
	Dryopteris_melanocarpa
	Dryopteris_hayatae
	Dryopteris_sparsa
	Dryopteris_setosa
	Dryopteris_mauiensis
	Dryopteris_sandwicensis
	Dryopteris_unidentata_var_unidentata
	Dryopteris_unidentata_var_paleacea
	Dryopteris_tetrapinnata
	Dryopteris_crinalis
	Dryopteris_tokyoensis
	Dryopteris_odontoloma
	Dryopteris_pallida
	Dryopteris_submontana
	Dryopteris_goldiana
	Dryopteris_monticola
	Dryopteris_patula
	Polystichopsis_chaerophylloides
	Maxonia_apiifolia
	Olfersia_cervina
	Cyclodium_trianae
	Polybotrya_caudata
	Polybotrya_alfredii
	Stigmatopteris_lechleri
	Stigmatopteris_longicaudata
	Rumohra_adiantiformis
	Megalastrum_biseriale
	Megalastrum_atrogriseum
	Megalastrum_macrotheca
	Megalastrum_subincisum
	Lastreopsis_hispida
	Lastreopsis_decomposita
	Lastreopsis_subrecedens
	Lastreopsis_glabella
	Lastreopsis_effusa
	Pleocnemia_winitii
	Bolbitis_nicotianifolia
	Lomagramma_guianensis
	Elaphoglossum_amygdalifolium
	Elaphoglossum_aemulum
	Elaphoglossum_crassifolium
	Elaphoglossum_herminieri
	Elaphoglossum_latifolium
	Elaphoglossum_sartorii
	Elaphoglossum_lechlerianum
	Elaphoglossum_flaccidum
	Elaphoglossum_metallicum
	Elaphoglossum_luridum
	Elaphoglossum_andicola
	Elaphoglossum_ovatum
	Elaphoglossum_callifolium
	Elaphoglossum_guatemalense
	Elaphoglossum_yoshinagae
	Elaphoglossum_tosaense
	Elaphoglossum_glaucum
	Elaphoglossum_cardiophyllum
	Elaphoglossum_lingua
	Elaphoglossum_affine
	Elaphoglossum_acrostichoides
	Elaphoglossum_glabellum
	Elaphoglossum_minutum
	Elaphoglossum_mcclurei
	Elaphoglossum_burchellii
	Elaphoglossum_huacsaro
	Elaphoglossum_ciliatum
	Elaphoglossum_wacketii
	Elaphoglossum_orbignyanum
	Elaphoglossum_paleaceum
	Elaphoglossum_auricomum
	Elaphoglossum_vestitum
	Elaphoglossum_heterolepis
	Elaphoglossum_cuspidatum
	Elaphoglossum_pringlei
	Elaphoglossum_nigrocostatum
	Elaphoglossum_caricifolium
	Elaphoglossum_edwallii
	Elaphoglossum_tectum
	Elaphoglossum_peltatum
	Elaphoglossum_squamipes
	Elaphoglossum_tripartitum
	Elaphoglossum_deltoideum
	Elaphoglossum_moorei
	Elaphoglossum_craspedariiforme
	Elaphoglossum_cardenasii
	Elaphoglossum_boryanum
	Elaphoglossum_eximium
	Elaphoglossum_aubertii
	Elaphoglossum_papillosum
	Elaphoglossum_costaricense
	Elaphoglossum_siliquoides
	Elaphoglossum_samoense
	Elaphoglossum_lindenii
	Elaphoglossum_piloselloides
	Elaphoglossum_decoratum
	Elaphoglossum_lonchophyllum
	Elaphoglossum_backhousianum
	Elaphoglossum_prestonii
	Elaphoglossum_auripilum
	Elaphoglossum_apodum
	Elaphoglossum_erinaceum
	Elaphoglossum_hybridum
	Elaphoglossum_crinitum
	Lomagramma_matthewii
	Teratophyllum_wilkesianum
	Bolbitis_auriculata
	Bolbitis_repanda
	Bolbitis_quoyana
	Bolbitis_subcordata
	Bolbitis_appendiculata
	Cyclopeltis_semicordata
	Cyclopeltis_crenata
	Lomariopsis_sorbifolia
	Lomariopsis_marginata
	Lomariopsis_pollicina
	Lomariopsis_cf_lineata
	Lomariopsis_sp_F042
	Lomariopsis_spectabilis
	Nephrolepis_cordifolia
	Nephrolepis_biserrata_var_furcans
	Nephrolepis_hirsutula
	Nephrolepis_acuminata
	Nephrolepis_biserrata
	Nephrolepis_multiflora
	Nephrolepis_auriculata
	Arthropteris_palisotii
	Arthropteris_beckleri
	Psammiosorus_paucivenius
	Arthropteris_parallela
	Pteridrys_lofouensis
	Triplophyllum_funestum
	Tectaria_apiifolia
	Tectaria_trifoliata
	Tectaria_incisa
	Tectaria_antioquoiana
	Tectaria_prolifera
	Tectaria_fimbriata
	Tectaria_yunnanensis
	Tectaria_decurrens
	Tectaria_devexa
	Tectaria_simonsii
	Tectaria_subtriphylla
	Ctenitopsis_hainanensis
	Tectaria_variolosa
	Tectaria_zeylanica
	Heterogonium_pinnatum
	Ctenitopsis_fuscipes
	Tectaria_fauriei
	Tectaria_gaudichaudii
	Tectaria_phaeocaulis
	Tectaria_kusukusensis
	Davallodes_borneense
	Davallia_hymenophylloides
	Davallia_embolostegia
	Davallia_epiphylla
	Davallia_denticulata
	Davallia_chaerophylloides
	Davallia_divaricata
	Davallia_formosana
	Humata_heterophylla
	Davallia_corniculata
	Humata_trifoliata
	Davallia_repens
	Davallia_griffithiana
	Davallia_tyermannii
	Davallia_petelotii
	Davallia_trichomanoides
	Davallia_solida
	Davallia_mariesii
	Davallia_tasmani
	Davallia_pyxidata
	Davallia_fejeensis
	Davallia_plumosa
	Davallia_clarkei
	Davallodes_hirsutum
	Dictymia_mckeei
	Dictymia_brownii
	Loxogramme_abyssinica
	Loxogramme_grammitoides
	Loxogramme_salicifolia
	Loxogramme_duclouxii
	Loxogramme_avenia
	Anarthropteris_lanceolata
	Polypodium_pellucidum
	Polypodium_vulgare
	Polypodium_macaronesicum
	Polypodium_cambricum
	Polypodium_australe
	Polypodium_arcanum
	Polypodium_rhodopleuron
	Polypodium_plesiosorum
	Polypodium_glaberulum
	Polypodium_echinolepis
	Polypodium_subpetiolatum
	Polypodium_adelphum
	Polypodium_martensii
	Polypodium_fauriei
	Polypodium_scouleri
	Polypodium_glycyrrhiza
	Polypodium_amorphum
	Polypodium_virginianum
	Polypodium_hesperium
	Polypodium_appalachianum
	Pleurosoriopsis_makinoi
	Polypodium_myriolepis
	Polypodium_sanctae_rosae
	Polypodium_lepidopteris
	Polypodium_hirsutissimum
	Pleopeltis_bombycina
	Polypodium_macrolepis
	Polypodium_lepidotrichum
	Polypodium_rosei
	Polypodium_collinsii
	Polypodium_pyrrholepis
	Polypodium_ensiforme
	Pleopeltis_munchii
	Pleopeltis_remota
	Pleopeltis_ballivianii
	Pleopeltis_fraseri
	Pleopeltis_appressa
	Pleopeltis_buchtienii
	Polypodium_monosorum
	Pleopeltis_pycnocarpa
	Polypodium_murorum
	Dicranoglossum_panamense
	Dicranoglossum_desvauxii
	Neurodium_lanceolatum
	Pleopeltis_tweediana
	Pleopeltis_pleopeltifolia
	Pseudocolysis_bradeorum
	Polypodium_friedrichsthalianum
	Pleopeltis_disjuncta
	Polypodium_furfuraceum
	Pleopeltis_polypodioides_var_acicularis
	Pleopeltis_angusta_var_angusta
	Pleopeltis_angusta_var_stenoloma
	Pleopeltis_macrocarpa
	Pleopeltis_polypodioides
	Pleopeltis_intermedia
	Pleopeltis_fructuosa
	Pleopeltis_wiesbaurii
	Pleopeltis_astrolepis
	Pleopeltis_fallax
	Pleopeltis_crassinervata
	Pleopeltis_polylepis
	Pleopeltis_mexicana
	Pleopeltis_conzattii
	Polypodium_guttatum
	Polypodium_platylepis
	Pleopeltis_thyssanolepis
	Polypodium_madrense
	Polypodium_montigenum
	Polypodium_plebeium
	Polypodium_rzedowskianum
	Pecluma_pectinatiformis
	Pecluma_ptilodon
	Pecluma_alfredii
	Pecluma_eurybasis
	Polypodium_hartwegianum
	Polypodium_longepinnulatum
	Polypodium_chnoophorum
	Polypodium_dulce
	Polypodium_rhachipterygium
	Phlebodium_decumanum
	Phlebodium_pseudoaureum
	Phlebodium_areolatum
	Terpsichore_hanekeana
	Terpsichore_eggersii
	Terpsichore_lehmanniana
	Cochlidium_rostratum
	Cochlidium_serrulatum
	Cochlidium_seminudum
	Cochlidium_punctatum
	Grammitis_kyimbilensis
	Grammitis_melanoloma
	Grammitis_bryophila
	Enterosora_parietina
	Adenophorus_periens
	Adenophorus_abietinus
	Adenophorus_epigaeus
	Adenophorus_montanus
	Adenophorus_tamariscinus
	Adenophorus_hymenophylloides
	Adenophorus_tripinnatifidus
	Adenophorus_pinnatifidus
	Adenophorus_oahuensis
	Adenophorus_haalilioanus
	Grammitis_tenella
	Terpsichore_cultrata
	Terpsichore_senilis
	Terpsichore_lanigera
	Lellingeria_schenckii
	Lellingeria_pseudomitchellae
	Enterosora_percrassa
	Enterosora_trifurcata
	Ceradenia_kalbreyeri
	Ceradenia_spixiana
	Ceradenia_aulaeifolia
	Ceradenia_jungermannioides
	Ceradenia_pilipes
	Terpsichore_subtilis
	Terpsichore_semihirsuta
	Terpsichore_alsopteris
	Melpomene_leptostoma
	Melpomene_firma
	Melpomene_sp_ML_2008c
	Melpomene_sp_ML_2008f
	Melpomene_sp_ML_2008e
	Melpomene_vernicosa
	Melpomene_xiphopteroides
	Melpomene_pseudonutans
	Melpomene_wolfii
	Melpomene_sp_ML_2008g
	Melpomene_sp_ML_2008h
	Melpomene_melanosticta
	Melpomene_flabelliformis
	Melpomene_erecta
	Melpomene_pilosissima
	Melpomene_sp_ML_2008j
	Melpomene_sp_ML_2008i
	Melpomene_sodiroi
	Melpomene_sp_ML_2008d
	Melpomene_sp_ML_2008a
	Melpomene_moniliformis
	Melpomene_peruviana
	Melpomene_sp_ML_2008b
	Melpomene_gracilis
	Lellingeria_limula
	Lellingeria_subcoriacea
	Lellingeria_saffordii
	Lellingeria_sp_Lehnert_1232
	Lellingeria_subsessilis
	Lellingeria_apiculata
	Lellingeria_major
	Lellingeria_hirsuta
	Lellingeria_sp_Lehnert_718
	Terpsichore_subscabra
	Terpsichore_sp_Leon_3651
	Terpsichore_pichinchae
	Terpsichore_anfractuosa
	Micropolypodium_hyalinum
	Terpsichore_longisetosa
	Terpsichore_achilleifolia
	Micropolypodium_zurquinum
	Micropolypodium_taenifolium
	Chrysogrammitis_musgraveana
	Ctenopteris_sakaguchiana
	Scleroglossum_sulcatum
	Ctenopteris_repandula
	Ctenopteris_aff_repandula_Ranker_and_Trapp_1766
	Calymmodon_gracilis
	Calymmodon_luerssenianus
	Ctenopteris_lasiostipes
	Grammitis_deplanchei
	Ctenopteris_heterophylla
	Grammitis_poeppigiana
	Grammitis_ciliata
	Grammitis_billardierei
	Grammitis_pseudociliata
	Grammitis_hirtelloides
	Grammitis_reinwardtioides
	Ctenopteris_kanashiroi
	Calymmodon_curtus
	Prosaptia_contigua
	Prosaptia_pubipes
	Prosaptia_palauensis
	Xiphopteris_okuboi
	Prosaptia_alata
	Ctenopteris_rhodocarpa
	Prosaptia_obliquata
	Grammitis_conjunctisora
	Grammitis_baldwinii
	Grammitis_forbesiana
	Grammitis_hookeri
	Grammitis_holttumii
	Grammitis_parva
	Grammitis_havilandii
	Grammitis_congener
	Grammitis_jagoriana
	Grammitis_dorsipila
	Grammitis_padangensis
	Grammitis_reinwardtii
	Grammitis_tuyamae
	Grammitis_knutsfordiana
[truncated: 966 more rows]
